# Supplementary material for: Use of the Puccinia sorghi haustorial transcriptome to identify and characterize AvrRp1-D recognized by the maize Rp1-D resistance protein
Source: PLoS Pathog. 2024 Nov 8;20(11):e1012662. doi: 10.1371/journal.ppat.1012662 (PMC11578463; doi:10.1371/journal.ppat.1012662)
Supplement: S1 Table — (XLSX) [file ppat.1012662.s011.xlsx]

## Sheet: Sheet1
Supplementary table 2. Prediction of secreted proteins from P. sorghi IN2 using bioinformatic tools.
transcript_id	Description	Protein Length	SignalP4.1	No. of TMHs	ApoplastP	TargetP-2.0	EffectorP2.0	EffectorP3.0	BLAST to Maize
TRINITY_DN11415_c0_g1_i1.p1	type:internal	108	Y	0	Non-apoplastic	SP	Effector	Apoplastic effector	No
TRINITY_DN16578_c0_g1_i1.p1	type:complete	190	Y	0	Apoplastic	SP	Effector	Apoplastic effector	No
TRINITY_DN17108_c0_g1_i1.p1	type:3prime_partial	241	Y	0	Apoplastic	SP	Effector	Apoplastic effector	No
TRINITY_DN19353_c0_g1_i1.p1	type:complete	121	Y	0	Apoplastic	SP	Effector	Apoplastic effector	No
TRINITY_DN19353_c0_g1_i2.p1	type:complete	108	Y	0	Apoplastic	SP	Effector	Apoplastic effector	No
TRINITY_DN1999_c0_g1_i1.p1	type:3prime_partial	103	Y	0	Apoplastic	SP	Effector	Apoplastic effector	No
TRINITY_DN20282_c0_g1_i2.p1	type:internal	171	Y	0	Apoplastic	SP	Effector	Apoplastic effector	No
TRINITY_DN21867_c0_g1_i1.p1	type:complete	182	Y	0	Apoplastic	SP	Effector	Apoplastic effector	No
TRINITY_DN21948_c0_g1_i1.p1	type:complete	395	Y	0	Non-apoplastic	SP	Effector	Apoplastic effector	No
TRINITY_DN24387_c0_g1_i5.p1	type:complete	242	Y	0	Apoplastic	SP	Effector	Apoplastic effector	No
TRINITY_DN256_c0_g1_i1.p2	type:complete	139	Y	0	Non-apoplastic	SP	Effector	Apoplastic effector	No
TRINITY_DN25923_c0_g1_i4.p1	type:complete	234	Y	0	Apoplastic	SP	Effector	Apoplastic effector	No
TRINITY_DN25967_c0_g1_i2.p1	type:complete	178	Y	0	Apoplastic	SP	Effector	Apoplastic effector	No
TRINITY_DN25967_c0_g1_i4.p1	type:complete	108	Y	0	Apoplastic	SP	Effector	Apoplastic effector	No
TRINITY_DN25967_c0_g1_i5.p1	type:complete	148	Y	0	Apoplastic	SP	Effector	Apoplastic effector	No
TRINITY_DN25967_c0_g1_i6.p1	type:3prime_partial	136	Y	0	Apoplastic	SP	Effector	Apoplastic effector	No
TRINITY_DN26222_c0_g1_i20.p2	type:complete	139	Y	0	Non-apoplastic	SP	Effector	Apoplastic effector	No
TRINITY_DN26251_c2_g1_i1.p1	type:complete	187	Y	0	Apoplastic	SP	Effector	Apoplastic effector	No
TRINITY_DN26285_c0_g2_i1.p1	type:complete	199	Y	0	Apoplastic	SP	Effector	Apoplastic effector	No
TRINITY_DN26567_c2_g2_i2.p2	type:complete	116	Y	0	Non-apoplastic	SP	Effector	Apoplastic effector	No
TRINITY_DN26567_c2_g2_i3.p1	type:5prime_partial	115	Y	0	Non-apoplastic	SP	Effector	Apoplastic effector	No
TRINITY_DN26630_c0_g1_i6.p1	type:complete	232	Y	0	Apoplastic	SP	Effector	Apoplastic effector	No
TRINITY_DN26735_c0_g1_i4.p1	type:complete	121	Y	0	Apoplastic	SP	Effector	Apoplastic effector	No
TRINITY_DN26735_c0_g1_i5.p1	type:complete	113	Y	0	Apoplastic	SP	Effector	Apoplastic effector	No
TRINITY_DN26988_c0_g1_i5.p2	type:complete	135	Y	0	Non-apoplastic	SP	Effector	Apoplastic effector	No
TRINITY_DN27160_c0_g2_i3.p1	type:complete	156	Y	0	Apoplastic	SP	Effector	Apoplastic effector	No
TRINITY_DN27162_c0_g2_i1.p1	type:complete	123	Y	0	Non-apoplastic	SP	Effector	Apoplastic effector	No
TRINITY_DN27162_c0_g2_i2.p2	type:complete	123	Y	0	Non-apoplastic	SP	Effector	Apoplastic effector	No
TRINITY_DN27225_c0_g5_i3.p1	type:complete	129	Y	0	Non-apoplastic	SP	Effector	Apoplastic effector	No
TRINITY_DN27241_c0_g1_i7.p1	type:complete	182	Y	0	Apoplastic	SP	Effector	Apoplastic effector	No
TRINITY_DN27285_c1_g2_i1.p1	type:complete	111	Y	0	Non-apoplastic	SP	Effector	Apoplastic effector	No
TRINITY_DN27401_c0_g2_i1.p1	type:complete	114	Y	0	Non-apoplastic	SP	Effector	Apoplastic effector	No
TRINITY_DN27412_c0_g3_i1.p1	type:complete	112	Y	0	Non-apoplastic	SP	Effector	Apoplastic effector	No
TRINITY_DN27601_c0_g1_i3.p1	type:complete	156	Y	0	Apoplastic	SP	Effector	Apoplastic effector	No
TRINITY_DN27707_c0_g3_i1.p2	type:complete	121	Y	0	Apoplastic	SP	Effector	Apoplastic effector	No
TRINITY_DN27758_c2_g2_i3.p2	type:complete	103	Y	0	Apoplastic	SP	Effector	Apoplastic effector	No
TRINITY_DN27875_c1_g1_i2.p1	type:complete	274	Y	0	Apoplastic	SP	Effector	Apoplastic effector	No
TRINITY_DN27875_c1_g1_i4.p1	type:complete	216	Y	0	Apoplastic	SP	Effector	Apoplastic effector	No
TRINITY_DN27875_c1_g1_i8.p1	type:complete	165	Y	0	Non-apoplastic	SP	Effector	Apoplastic effector	No
TRINITY_DN27875_c1_g1_i9.p2	type:complete	137	Y	0	Apoplastic	SP	Effector	Apoplastic effector	No
TRINITY_DN27878_c0_g2_i4.p1	type:complete	193	Y	0	Non-apoplastic	SP	Effector	Apoplastic effector	No
TRINITY_DN27880_c2_g2_i4.p4	type:complete	115	Y	0	Apoplastic	SP	Effector	Apoplastic effector	No
TRINITY_DN27888_c0_g1_i2.p1	type:complete	143	Y	0	Apoplastic	SP	Effector	Apoplastic effector	No
TRINITY_DN27888_c0_g1_i3.p1	type:complete	144	Y	0	Apoplastic	SP	Effector	Apoplastic effector	No
TRINITY_DN27912_c0_g1_i3.p2	type:complete	165	Y	0	Non-apoplastic	SP	Effector	Apoplastic effector	No
TRINITY_DN27912_c0_g1_i5.p2	type:complete	108	Y	0	Non-apoplastic	SP	Effector	Apoplastic effector	No
TRINITY_DN27976_c5_g5_i1.p1	type:complete	178	Y	0	Apoplastic	SP	Effector	Apoplastic effector	No
TRINITY_DN27976_c5_g5_i2.p1	type:complete	179	Y	0	Apoplastic	SP	Effector	Apoplastic effector	No
TRINITY_DN27976_c5_g6_i1.p2	type:complete	102	Y	0	Apoplastic	SP	Effector	Apoplastic effector	No
TRINITY_DN28033_c1_g1_i8.p1	type:complete	115	Y	0	Apoplastic	SP	Effector	Apoplastic effector	No
TRINITY_DN28036_c1_g1_i2.p1	type:complete	176	Y	0	Non-apoplastic	SP	Effector	Apoplastic effector	No
TRINITY_DN28113_c3_g1_i1.p2	type:complete	106	Y	0	Non-apoplastic	SP	Effector	Apoplastic effector	No
TRINITY_DN28272_c2_g1_i2.p1	type:complete	120	Y	0	Apoplastic	SP	Effector	Apoplastic effector	No
TRINITY_DN28272_c2_g1_i3.p1	type:complete	166	Y	0	Apoplastic	SP	Effector	Apoplastic effector	No
TRINITY_DN28294_c0_g8_i1.p1	type:complete	100	Y	0	Apoplastic	SP	Effector	Apoplastic effector	No
TRINITY_DN28379_c0_g1_i1.p2	type:complete	103	Y	0	Apoplastic	SP	Effector	Apoplastic effector	No
TRINITY_DN28391_c1_g11_i2.p1	type:complete	109	Y	0	Non-apoplastic	SP	Effector	Apoplastic effector	No
TRINITY_DN28391_c1_g11_i3.p1	type:complete	153	Y	0	Apoplastic	SP	Effector	Apoplastic effector	No
TRINITY_DN28419_c1_g1_i1.p1	type:complete	223	Y	0	Apoplastic	SP	Effector	Apoplastic effector	No
TRINITY_DN28419_c1_g1_i2.p1	type:complete	220	Y	0	Apoplastic	SP	Effector	Apoplastic effector	No
TRINITY_DN28419_c1_g1_i8.p1	type:complete	252	Y	0	Apoplastic	SP	Effector	Apoplastic effector	No
TRINITY_DN28471_c3_g3_i2.p3	type:complete	111	Y	0	Apoplastic	SP	Effector	Apoplastic effector	No
TRINITY_DN28471_c3_g3_i8.p3	type:complete	111	Y	0	Apoplastic	SP	Effector	Apoplastic effector	No
TRINITY_DN28497_c4_g2_i1.p3	type:complete	131	Y	0	Apoplastic	SP	Effector	Apoplastic effector	No
TRINITY_DN28513_c2_g2_i2.p2	type:complete	122	Y	0	Apoplastic	SP	Effector	Apoplastic effector	No
TRINITY_DN28513_c2_g2_i2.p3	type:complete	102	Y	0	Apoplastic	SP	Effector	Apoplastic effector	No
TRINITY_DN28542_c0_g5_i1.p1	type:5prime_partial	109	Y	0	Non-apoplastic	SP	Effector	Apoplastic effector	No
TRINITY_DN28542_c0_g5_i2.p1	type:5prime_partial	110	Y	0	Non-apoplastic	SP	Effector	Apoplastic effector	No
TRINITY_DN28560_c0_g1_i2.p1	type:complete	271	Y	0	Non-apoplastic	SP	Effector	Apoplastic effector	No
TRINITY_DN28648_c0_g1_i5.p1	type:3prime_partial	152	Y	0	Non-apoplastic	SP	Effector	Apoplastic effector	No
TRINITY_DN28748_c3_g2_i3.p1	type:complete	113	Y	0	Apoplastic	SP	Effector	Apoplastic effector	No
TRINITY_DN28854_c2_g1_i8.p1	type:5prime_partial	109	Y	0	Apoplastic	SP	Effector	Apoplastic effector	No
TRINITY_DN28854_c2_g1_i9.p1	type:5prime_partial	109	Y	0	Apoplastic	SP	Effector	Apoplastic effector	No
TRINITY_DN28924_c3_g1_i19.p1	type:complete	189	Y	0	Non-apoplastic	SP	Effector	Apoplastic effector	No
TRINITY_DN28957_c0_g3_i1.p1	type:complete	104	Y	0	Non-apoplastic	SP	Effector	Apoplastic effector	No
TRINITY_DN28991_c0_g1_i3.p4	type:complete	106	Y	0	Apoplastic	SP	Effector	Apoplastic effector	No
TRINITY_DN28991_c0_g1_i4.p4	type:complete	100	Y	0	Apoplastic	SP	Effector	Apoplastic effector	No
TRINITY_DN28991_c0_g1_i6.p4	type:complete	102	Y	0	Apoplastic	SP	Effector	Apoplastic effector	No
TRINITY_DN29009_c0_g1_i3.p2	type:complete	103	Y	0	Apoplastic	SP	Effector	Apoplastic effector	No
TRINITY_DN29012_c2_g4_i1.p2	type:complete	132	Y	0	Apoplastic	SP	Effector	Apoplastic effector	No
TRINITY_DN29078_c2_g1_i2.p1	type:complete	113	Y	0	Apoplastic	SP	Effector	Apoplastic effector	No
TRINITY_DN29108_c0_g3_i1.p2	type:complete	129	Y	0	Non-apoplastic	SP	Effector	Apoplastic effector	No
TRINITY_DN29110_c2_g3_i1.p1	type:complete	108	Y	0	Apoplastic	SP	Effector	Apoplastic effector	No
TRINITY_DN29136_c0_g2_i1.p1	type:complete	105	Y	0	Apoplastic	SP	Effector	Apoplastic effector	No
TRINITY_DN29136_c0_g2_i10.p1	type:complete	105	Y	0	Apoplastic	SP	Effector	Apoplastic effector	No
TRINITY_DN29136_c0_g2_i5.p1	type:complete	104	Y	0	Apoplastic	SP	Effector	Apoplastic effector	No
TRINITY_DN29340_c0_g1_i4.p1	type:complete	127	Y	0	Apoplastic	SP	Effector	Apoplastic effector	No
TRINITY_DN29340_c0_g2_i1.p2	type:3prime_partial	113	Y	0	Apoplastic	SP	Effector	Apoplastic effector	No
TRINITY_DN29344_c0_g1_i1.p2	type:complete	181	Y	0	Non-apoplastic	SP	Effector	Apoplastic effector	No
TRINITY_DN29344_c0_g1_i4.p2	type:complete	181	Y	0	Apoplastic	SP	Effector	Apoplastic effector	No
TRINITY_DN29362_c0_g1_i3.p3	type:5prime_partial	106	Y	0	Non-apoplastic	SP	Effector	Apoplastic effector	No
TRINITY_DN29403_c0_g1_i1.p1	type:complete	213	Y	0	Non-apoplastic	SP	Effector	Apoplastic effector	No
TRINITY_DN29404_c1_g1_i5.p1	type:complete	105	Y	0	Apoplastic	SP	Effector	Apoplastic effector	No
TRINITY_DN29418_c1_g1_i1.p1	type:complete	217	Y	0	Apoplastic	SP	Effector	Apoplastic effector	No
TRINITY_DN29423_c2_g1_i4.p3	type:complete	166	Y	0	Apoplastic	SP	Effector	Apoplastic effector	No
TRINITY_DN29429_c0_g1_i1.p1	type:complete	122	Y	0	Apoplastic	SP	Effector	Apoplastic effector	No
TRINITY_DN29429_c0_g1_i10.p1	type:complete	127	Y	0	Apoplastic	SP	Effector	Apoplastic effector	No
TRINITY_DN29429_c0_g1_i12.p1	type:complete	112	Y	0	Apoplastic	SP	Effector	Apoplastic effector	No
TRINITY_DN29440_c4_g1_i19.p2	type:complete	118	Y	0	Apoplastic	SP	Effector	Apoplastic effector	No
TRINITY_DN29463_c0_g2_i1.p2	type:5prime_partial	118	Y	0	Non-apoplastic	SP	Effector	Apoplastic effector	No
TRINITY_DN29463_c0_g2_i3.p2	type:5prime_partial	118	Y	0	Non-apoplastic	SP	Effector	Apoplastic effector	No
TRINITY_DN29483_c0_g1_i3.p2	type:complete	108	Y	0	Apoplastic	SP	Effector	Apoplastic effector	No
TRINITY_DN29489_c0_g1_i8.p1	type:3prime_partial	191	Y	0	Apoplastic	SP	Effector	Apoplastic effector	No
TRINITY_DN29489_c0_g2_i1.p1	type:3prime_partial	159	Y	0	Apoplastic	SP	Effector	Apoplastic effector	No
TRINITY_DN29513_c0_g2_i2.p1	type:complete	232	Y	0	Non-apoplastic	SP	Effector	Apoplastic effector	No
TRINITY_DN29520_c0_g2_i3.p1	type:complete	120	Y	0	Apoplastic	SP	Effector	Apoplastic effector	No
TRINITY_DN29683_c1_g6_i8.p1	type:3prime_partial	132	Y	0	Non-apoplastic	SP	Effector	Apoplastic effector	No
TRINITY_DN29703_c5_g1_i8.p1	type:complete	214	Y	0	Apoplastic	SP	Effector	Apoplastic effector	No
TRINITY_DN29707_c5_g2_i1.p1	type:complete	112	Y	0	Non-apoplastic	SP	Effector	Apoplastic effector	No
TRINITY_DN29731_c0_g2_i1.p4	type:complete	114	Y	0	Apoplastic	SP	Effector	Apoplastic effector	No
TRINITY_DN29762_c1_g1_i1.p4	type:complete	113	Y	0	Non-apoplastic	SP	Effector	Apoplastic effector	No
TRINITY_DN29793_c0_g2_i2.p1	type:complete	113	Y	0	Non-apoplastic	SP	Effector	Apoplastic effector	No
TRINITY_DN29838_c3_g3_i4.p1	type:complete	110	Y	0	Non-apoplastic	SP	Effector	Apoplastic effector	No
TRINITY_DN29894_c1_g2_i11.p2	type:complete	152	Y	0	Apoplastic	SP	Effector	Apoplastic effector	No
TRINITY_DN29894_c1_g2_i3.p3	type:complete	142	Y	0	Apoplastic	SP	Effector	Apoplastic effector	No
TRINITY_DN29959_c0_g1_i5.p1	type:complete	231	Y	0	Apoplastic	SP	Effector	Apoplastic effector	No
TRINITY_DN29959_c0_g1_i6.p3	type:complete	106	Y	0	Apoplastic	SP	Effector	Apoplastic effector	No
TRINITY_DN29959_c0_g1_i9.p1	type:complete	231	Y	0	Apoplastic	SP	Effector	Apoplastic effector	No
TRINITY_DN30059_c0_g1_i4.p1	type:3prime_partial	143	Y	0	Apoplastic	SP	Effector	Apoplastic effector	No
TRINITY_DN30127_c0_g2_i2.p3	type:complete	103	Y	0	Apoplastic	SP	Effector	Apoplastic effector	No
TRINITY_DN30165_c0_g3_i4.p2	type:complete	104	Y	0	Apoplastic	SP	Effector	Apoplastic effector	No
TRINITY_DN30167_c0_g1_i1.p1	type:complete	111	Y	0	Apoplastic	SP	Effector	Apoplastic effector	No
TRINITY_DN30199_c0_g2_i1.p3	type:complete	103	Y	0	Non-apoplastic	SP	Effector	Apoplastic effector	No
TRINITY_DN30285_c6_g2_i3.p1	type:3prime_partial	157	Y	0	Non-apoplastic	SP	Effector	Apoplastic effector	No
TRINITY_DN30296_c2_g3_i2.p1	type:5prime_partial	111	Y	0	Non-apoplastic	SP	Effector	Apoplastic effector	No
TRINITY_DN33978_c0_g1_i1.p1	type:3prime_partial	157	Y	0	Non-apoplastic	SP	Effector	Apoplastic effector	No
TRINITY_DN43596_c0_g1_i1.p1	type:5prime_partial	114	Y	0	Non-apoplastic	SP	Effector	Apoplastic effector	No
TRINITY_DN17125_c0_g1_i1.p1	type:complete	166	Y	0	Non-apoplastic	SP	Effector	Apoplastic/cytoplasmic effector	No
TRINITY_DN18271_c0_g1_i4.p1	type:complete	125	Y	0	Non-apoplastic	SP	Effector	Apoplastic/cytoplasmic effector	No
TRINITY_DN21209_c0_g1_i1.p1	type:complete	105	Y	0	Apoplastic	SP	Effector	Apoplastic/cytoplasmic effector	No
TRINITY_DN23098_c0_g1_i5.p1	type:complete	206	Y	0	Apoplastic	SP	Effector	Apoplastic/cytoplasmic effector	No
TRINITY_DN24602_c0_g1_i4.p1	type:complete	110	Y	0	Non-apoplastic	SP	Effector	Apoplastic/cytoplasmic effector	No
TRINITY_DN27014_c0_g1_i1.p1	type:complete	147	Y	0	Apoplastic	SP	Effector	Apoplastic/cytoplasmic effector	No
TRINITY_DN27162_c0_g3_i1.p2	type:3prime_partial	108	Y	0	Non-apoplastic	SP	Effector	Apoplastic/cytoplasmic effector	No
TRINITY_DN29009_c0_g1_i2.p1	type:complete	119	Y	0	Apoplastic	SP	Effector	Apoplastic/cytoplasmic effector	No
TRINITY_DN29998_c0_g3_i1.p2	type:complete	103	Y	0	Non-apoplastic	SP	Effector	Apoplastic/cytoplasmic effector	No
TRINITY_DN30165_c0_g3_i2.p1	type:3prime_partial	154	Y	0	Apoplastic	SP	Effector	Apoplastic/cytoplasmic effector	No
TRINITY_DN14617_c0_g1_i1.p1	type:internal	144	Y	0	Non-apoplastic	SP	Effector	Cytoplasmic effector	No
TRINITY_DN14793_c1_g1_i1.p1	type:3prime_partial	142	Y	0	Non-apoplastic	SP	Effector	Cytoplasmic effector	No
TRINITY_DN14830_c0_g1_i1.p1	type:internal	107	Y	0	Non-apoplastic	SP	Effector	Cytoplasmic effector	No
TRINITY_DN18674_c0_g1_i1.p1	type:complete	123	Y	0	Non-apoplastic	SP	Effector	Cytoplasmic effector	No
TRINITY_DN20604_c0_g1_i1.p2	type:complete	152	Y	0	Non-apoplastic	SP	Effector	Cytoplasmic effector	No
TRINITY_DN21965_c0_g1_i1.p1	type:complete	142	Y	0	Non-apoplastic	SP	Effector	Cytoplasmic effector	No
TRINITY_DN23561_c0_g1_i3.p1	type:5prime_partial	167	Y	0	Non-apoplastic	SP	Effector	Cytoplasmic effector	No
TRINITY_DN25350_c0_g1_i1.p1	type:complete	147	Y	0	Apoplastic	SP	Effector	Cytoplasmic effector	No
TRINITY_DN25480_c0_g1_i1.p1	type:3prime_partial	260	Y	0	Non-apoplastic	SP	Effector	Cytoplasmic effector	No
TRINITY_DN25480_c0_g1_i4.p1	type:complete	246	Y	0	Non-apoplastic	SP	Effector	Cytoplasmic effector	No
TRINITY_DN25668_c0_g1_i2.p2	type:complete	196	Y	0	Non-apoplastic	SP	Effector	Cytoplasmic effector	No
TRINITY_DN25747_c0_g2_i1.p1	type:complete	185	Y	0	Non-apoplastic	SP	Effector	Cytoplasmic effector	No
TRINITY_DN25812_c0_g2_i1.p1	type:complete	136	Y	0	Non-apoplastic	SP	Effector	Cytoplasmic effector	No
TRINITY_DN25812_c0_g2_i2.p1	type:complete	173	Y	0	Non-apoplastic	SP	Effector	Cytoplasmic effector	No
TRINITY_DN26030_c0_g1_i1.p1	type:complete	184	Y	0	Apoplastic	SP	Effector	Cytoplasmic effector	No
TRINITY_DN26030_c0_g1_i4.p1	type:complete	209	Y	0	Apoplastic	SP	Effector	Cytoplasmic effector	No
TRINITY_DN26358_c0_g1_i3.p1	type:complete	240	Y	0	Non-apoplastic	SP	Effector	Cytoplasmic effector	No
TRINITY_DN26527_c0_g2_i2.p1	type:complete	114	Y	0	Non-apoplastic	SP	Effector	Cytoplasmic effector	No
TRINITY_DN26792_c0_g4_i3.p2	type:complete	124	Y	0	Non-apoplastic	SP	Effector	Cytoplasmic effector	No
TRINITY_DN27381_c0_g1_i5.p2	type:complete	167	Y	0	Non-apoplastic	SP	Effector	Cytoplasmic effector	No
TRINITY_DN27829_c2_g4_i2.p2	type:3prime_partial	110	Y	0	Non-apoplastic	SP	Effector	Cytoplasmic effector	No
TRINITY_DN27829_c2_g4_i3.p3	type:complete	108	Y	0	Non-apoplastic	SP	Effector	Cytoplasmic effector	No
TRINITY_DN27829_c2_g4_i4.p3	type:3prime_partial	111	Y	0	Non-apoplastic	SP	Effector	Cytoplasmic effector	No
TRINITY_DN27956_c1_g1_i16.p1	type:complete	199	Y	0	Non-apoplastic	SP	Effector	Cytoplasmic effector	No
TRINITY_DN27956_c1_g1_i5.p1	type:complete	143	Y	0	Non-apoplastic	SP	Effector	Cytoplasmic effector	No
TRINITY_DN28077_c2_g2_i3.p3	type:complete	151	Y	0	Non-apoplastic	SP	Effector	Cytoplasmic effector	No
TRINITY_DN28114_c6_g1_i6.p1	type:5prime_partial	104	Y	0	Non-apoplastic	SP	Effector	Cytoplasmic effector	No
TRINITY_DN28199_c0_g1_i3.p1	type:complete	185	Y	0	Non-apoplastic	SP	Effector	Cytoplasmic effector	No
TRINITY_DN28215_c0_g2_i1.p1	type:complete	247	Y	0	Apoplastic	SP	Effector	Cytoplasmic effector	No
TRINITY_DN28388_c0_g1_i4.p1	type:complete	230	Y	0	Non-apoplastic	SP	Effector	Cytoplasmic effector	No
TRINITY_DN28391_c1_g9_i1.p1	type:complete	144	Y	0	Non-apoplastic	SP	Effector	Cytoplasmic effector	No
TRINITY_DN2840_c0_g1_i1.p1	type:complete	103	Y	0	Non-apoplastic	SP	Effector	Cytoplasmic effector	No
TRINITY_DN28401_c1_g2_i2.p1	type:complete	178	Y	0	Apoplastic	SP	Effector	Cytoplasmic effector	No
TRINITY_DN28403_c0_g5_i1.p1	type:complete	156	Y	0	Non-apoplastic	SP	Effector	Cytoplasmic effector	No
TRINITY_DN28407_c3_g2_i1.p3	type:5prime_partial	230	Y	0	Non-apoplastic	SP	Effector	Cytoplasmic effector	No
TRINITY_DN28454_c0_g1_i6.p1	type:complete	260	Y	0	Non-apoplastic	SP	Effector	Cytoplasmic effector	No
TRINITY_DN28490_c0_g1_i5.p3	type:5prime_partial	156	Y	0	Apoplastic	SP	Effector	Cytoplasmic effector	No
TRINITY_DN28563_c0_g4_i2.p1	type:complete	180	Y	0	Apoplastic	SP	Effector	Cytoplasmic effector	No
TRINITY_DN28563_c0_g4_i3.p3	type:complete	116	Y	0	Non-apoplastic	SP	Effector	Cytoplasmic effector	No
TRINITY_DN28563_c0_g4_i5.p1	type:complete	167	Y	0	Apoplastic	SP	Effector	Cytoplasmic effector	No
TRINITY_DN28588_c2_g3_i1.p1	type:complete	201	Y	0	Non-apoplastic	SP	Effector	Cytoplasmic effector	No
TRINITY_DN28648_c0_g1_i2.p1	type:3prime_partial	158	Y	0	Non-apoplastic	SP	Effector	Cytoplasmic effector	No
TRINITY_DN28648_c0_g2_i1.p1	type:3prime_partial	183	Y	0	Non-apoplastic	SP	Effector	Cytoplasmic effector	No
TRINITY_DN28648_c0_g2_i2.p1	type:3prime_partial	190	Y	0	Non-apoplastic	SP	Effector	Cytoplasmic effector	No
TRINITY_DN28758_c1_g1_i1.p1	type:5prime_partial	112	Y	0	Non-apoplastic	SP	Effector	Cytoplasmic effector	No
TRINITY_DN28798_c2_g2_i3.p2	type:complete	140	Y	0	Non-apoplastic	SP	Effector	Cytoplasmic effector	No
TRINITY_DN28802_c0_g1_i3.p1	type:complete	181	Y	0	Non-apoplastic	SP	Effector	Cytoplasmic effector	No
TRINITY_DN28826_c1_g1_i1.p1	type:complete	141	Y	0	Non-apoplastic	SP	Effector	Cytoplasmic effector	No
TRINITY_DN28831_c0_g3_i1.p2	type:complete	128	Y	0	Non-apoplastic	SP	Effector	Cytoplasmic effector	No
TRINITY_DN28893_c2_g2_i5.p1	type:complete	170	Y	0	Non-apoplastic	SP	Effector	Cytoplasmic effector	No
TRINITY_DN28915_c0_g1_i6.p2	type:complete	152	Y	0	Non-apoplastic	SP	Effector	Cytoplasmic effector	No
TRINITY_DN28928_c2_g5_i4.p2	type:complete	112	Y	0	Non-apoplastic	SP	Effector	Cytoplasmic effector	No
TRINITY_DN29018_c1_g4_i3.p1	type:3prime_partial	123	Y	0	Non-apoplastic	SP	Effector	Cytoplasmic effector	No
TRINITY_DN29040_c0_g2_i5.p1	type:complete	185	Y	0	Non-apoplastic	SP	Effector	Cytoplasmic effector	No
TRINITY_DN29131_c0_g2_i1.p1	type:3prime_partial	193	Y	0	Non-apoplastic	SP	Effector	Cytoplasmic effector	No
TRINITY_DN29162_c2_g1_i1.p1	type:complete	255	Y	0	Non-apoplastic	SP	Effector	Cytoplasmic effector	No
TRINITY_DN29300_c2_g5_i1.p1	type:complete	199	Y	0	Non-apoplastic	SP	Effector	Cytoplasmic effector	No
TRINITY_DN29370_c2_g1_i8.p3	type:complete	180	Y	0	Non-apoplastic	SP	Effector	Cytoplasmic effector	No
TRINITY_DN29370_c2_g1_i9.p3	type:complete	136	Y	0	Non-apoplastic	SP	Effector	Cytoplasmic effector	No
TRINITY_DN29403_c0_g4_i1.p2	type:complete	144	Y	0	Non-apoplastic	SP	Effector	Cytoplasmic effector	No
TRINITY_DN29488_c1_g1_i10.p1	type:complete	193	Y	0	Non-apoplastic	SP	Effector	Cytoplasmic effector	No
TRINITY_DN29488_c1_g1_i2.p1	type:complete	240	Y	0	Non-apoplastic	SP	Effector	Cytoplasmic effector	No
TRINITY_DN29488_c1_g1_i8.p1	type:complete	193	Y	0	Non-apoplastic	SP	Effector	Cytoplasmic effector	No
TRINITY_DN29505_c1_g9_i1.p1	type:internal	107	Y	0	Non-apoplastic	SP	Effector	Cytoplasmic effector	No
TRINITY_DN29519_c1_g3_i3.p1	type:complete	125	Y	0	Non-apoplastic	SP	Effector	Cytoplasmic effector	No
TRINITY_DN29608_c2_g4_i1.p2	type:complete	193	Y	0	Non-apoplastic	SP	Effector	Cytoplasmic effector	No
TRINITY_DN29683_c1_g6_i4.p1	type:3prime_partial	103	Y	0	Non-apoplastic	SP	Effector	Cytoplasmic effector	No
TRINITY_DN29685_c1_g3_i2.p1	type:complete	203	Y	0	Apoplastic	SP	Effector	Cytoplasmic effector	No
TRINITY_DN29685_c1_g3_i4.p1	type:complete	174	Y	0	Non-apoplastic	SP	Effector	Cytoplasmic effector	No
TRINITY_DN29782_c0_g3_i10.p5	type:complete	128	Y	0	Non-apoplastic	SP	Effector	Cytoplasmic effector	No
TRINITY_DN29787_c2_g1_i1.p1	type:complete	135	Y	0	Apoplastic	SP	Effector	Cytoplasmic effector	No
TRINITY_DN29805_c0_g1_i10.p2	type:complete	175	Y	0	Non-apoplastic	SP	Effector	Cytoplasmic effector	No
TRINITY_DN29805_c0_g1_i14.p2	type:3prime_partial	156	Y	0	Non-apoplastic	SP	Effector	Cytoplasmic effector	No
TRINITY_DN30003_c0_g1_i1.p1	type:5prime_partial	165	Y	0	Non-apoplastic	SP	Effector	Cytoplasmic effector	No
TRINITY_DN30099_c1_g2_i2.p1	type:complete	155	Y	0	Non-apoplastic	SP	Effector	Cytoplasmic effector	No
TRINITY_DN30116_c0_g3_i1.p1	type:complete	146	Y	0	Non-apoplastic	SP	Effector	Cytoplasmic effector	No
TRINITY_DN30127_c1_g1_i4.p1	type:complete	214	Y	0	Apoplastic	SP	Effector	Cytoplasmic effector	No
TRINITY_DN30177_c0_g1_i2.p1	type:internal	168	Y	0	Non-apoplastic	SP	Effector	Cytoplasmic effector	No
TRINITY_DN30188_c0_g1_i1.p1	type:internal	120	Y	0	Non-apoplastic	SP	Effector	Cytoplasmic effector	No
TRINITY_DN30208_c1_g6_i3.p1	type:3prime_partial	102	Y	0	Non-apoplastic	SP	Effector	Cytoplasmic effector	No
TRINITY_DN30227_c0_g2_i1.p1	type:complete	133	Y	0	Non-apoplastic	SP	Effector	Cytoplasmic effector	No
TRINITY_DN30283_c1_g1_i1.p1	type:complete	194	Y	0	Non-apoplastic	SP	Effector	Cytoplasmic effector	No
TRINITY_DN30283_c1_g1_i4.p1	type:complete	239	Y	0	Non-apoplastic	SP	Effector	Cytoplasmic effector	No
TRINITY_DN30283_c1_g1_i7.p2	type:complete	149	Y	0	Non-apoplastic	SP	Effector	Cytoplasmic effector	No
TRINITY_DN30298_c1_g5_i1.p1	type:3prime_partial	162	Y	0	Non-apoplastic	SP	Effector	Cytoplasmic effector	No
TRINITY_DN30303_c0_g2_i3.p1	type:3prime_partial	108	Y	0	Non-apoplastic	SP	Effector	Cytoplasmic effector	No
TRINITY_DN30323_c0_g1_i5.p2	type:complete	132	Y	0	Apoplastic	SP	Effector	Cytoplasmic effector	No
TRINITY_DN30340_c7_g1_i1.p1	type:internal	131	Y	0	Non-apoplastic	SP	Effector	Cytoplasmic effector	No
TRINITY_DN30342_c3_g3_i11.p1	type:3prime_partial	187	Y	0	Non-apoplastic	SP	Effector	Cytoplasmic effector	No
TRINITY_DN30342_c3_g3_i9.p1	type:3prime_partial	205	Y	0	Non-apoplastic	SP	Effector	Cytoplasmic effector	No
TRINITY_DN33834_c0_g1_i1.p1	type:internal	119	Y	0	Non-apoplastic	SP	Effector	Cytoplasmic effector	No
TRINITY_DN41177_c0_g1_i1.p1	type:internal	111	Y	0	Non-apoplastic	SP	Effector	Cytoplasmic effector	No
TRINITY_DN43854_c0_g1_i1.p2	type:5prime_partial	118	Y	0	Non-apoplastic	SP	Effector	Cytoplasmic effector	No
TRINITY_DN49274_c0_g1_i1.p1	type:internal	100	Y	0	Non-apoplastic	SP	Effector	Cytoplasmic effector	No
TRINITY_DN7600_c0_g1_i1.p1	type:3prime_partial	102	Y	0	Non-apoplastic	SP	Effector	Cytoplasmic effector	No
TRINITY_DN16325_c0_g1_i1.p1	type:5prime_partial	207	Y	0	Apoplastic	SP	Effector	Cytoplasmic/apoplastic effector	No
TRINITY_DN18680_c0_g1_i2.p1	type:complete	117	Y	0	Apoplastic	SP	Effector	Cytoplasmic/apoplastic effector	No
TRINITY_DN21823_c0_g1_i2.p1	type:3prime_partial	193	Y	0	Apoplastic	SP	Effector	Cytoplasmic/apoplastic effector	No
TRINITY_DN23451_c3_g1_i1.p1	type:3prime_partial	149	Y	0	Non-apoplastic	SP	Effector	Cytoplasmic/apoplastic effector	No
TRINITY_DN25753_c0_g2_i2.p1	type:3prime_partial	100	Y	0	Apoplastic	SP	Effector	Cytoplasmic/apoplastic effector	No
TRINITY_DN26527_c0_g2_i1.p1	type:complete	113	Y	0	Non-apoplastic	SP	Effector	Cytoplasmic/apoplastic effector	No
TRINITY_DN27234_c0_g1_i1.p5	type:complete	115	Y	0	Non-apoplastic	SP	Effector	Cytoplasmic/apoplastic effector	No
TRINITY_DN28431_c0_g1_i1.p1	type:complete	183	Y	0	Non-apoplastic	SP	Effector	Cytoplasmic/apoplastic effector	No
TRINITY_DN28431_c0_g1_i3.p1	type:complete	186	Y	0	Non-apoplastic	SP	Effector	Cytoplasmic/apoplastic effector	No
TRINITY_DN28920_c1_g2_i1.p1	type:complete	178	Y	0	Non-apoplastic	SP	Effector	Cytoplasmic/apoplastic effector	No
TRINITY_DN29787_c2_g1_i4.p2	type:complete	135	Y	0	Apoplastic	SP	Effector	Cytoplasmic/apoplastic effector	No
TRINITY_DN30026_c0_g1_i4.p1	type:3prime_partial	225	Y	0	Non-apoplastic	SP	Effector	Cytoplasmic/apoplastic effector	No
TRINITY_DN30026_c0_g1_i5.p1	type:complete	240	Y	0	Non-apoplastic	SP	Effector	Cytoplasmic/apoplastic effector	No
TRINITY_DN34917_c0_g1_i1.p2	type:internal	102	Y	0	Apoplastic	SP	Effector	Cytoplasmic/apoplastic effector	No
TRINITY_DN29619_c5_g1_i1.p1	type:5prime_partial	153	N	0	Non-apoplastic	noTP	Unlikely effector	Cytoplasmic effector	No
TRINITY_DN13536_c0_g1_i1.p1	type:complete	101	Y	0	Apoplastic	SP	Non-effector	Apoplastic effector	No
TRINITY_DN23175_c0_g1_i1.p1	type:complete	147	Y	0	Apoplastic	SP	Non-effector	Apoplastic effector	No
TRINITY_DN23466_c0_g1_i2.p1	type:complete	271	Y	0	Apoplastic	SP	Non-effector	Apoplastic effector	No
TRINITY_DN24329_c0_g1_i1.p1	type:complete	258	Y	0	Apoplastic	SP	Non-effector	Apoplastic effector	No
TRINITY_DN24329_c0_g1_i3.p1	type:3prime_partial	247	Y	0	Non-apoplastic	SP	Non-effector	Apoplastic effector	No
TRINITY_DN25470_c0_g1_i1.p1	type:complete	153	Y	0	Apoplastic	SP	Non-effector	Apoplastic effector	No
TRINITY_DN26306_c0_g1_i12.p1	type:3prime_partial	440	Y	0	Apoplastic	SP	Non-effector	Apoplastic effector	No
TRINITY_DN26306_c0_g1_i4.p1	type:complete	278	Y	0	Apoplastic	SP	Non-effector	Apoplastic effector	No
TRINITY_DN26306_c0_g1_i7.p1	type:3prime_partial	409	Y	0	Apoplastic	SP	Non-effector	Apoplastic effector	No
TRINITY_DN26355_c0_g1_i1.p1	type:complete	373	Y	0	Apoplastic	SP	Non-effector	Apoplastic effector	No
TRINITY_DN26355_c0_g1_i3.p1	type:complete	429	Y	0	Apoplastic	SP	Non-effector	Apoplastic effector	No
TRINITY_DN26355_c0_g1_i4.p1	type:complete	185	Y	0	Apoplastic	SP	Non-effector	Apoplastic effector	No
TRINITY_DN26355_c0_g1_i6.p2	type:complete	123	Y	0	Apoplastic	SP	Non-effector	Apoplastic effector	No
TRINITY_DN26355_c0_g1_i7.p1	type:complete	324	Y	0	Apoplastic	SP	Non-effector	Apoplastic effector	No
TRINITY_DN26787_c1_g1_i6.p2	type:complete	108	Y	0	Non-apoplastic	SP	Non-effector	Apoplastic effector	No
TRINITY_DN26792_c0_g1_i7.p1	type:3prime_partial	181	Y	0	Apoplastic	SP	Non-effector	Apoplastic effector	No
TRINITY_DN26949_c0_g1_i7.p1	type:complete	278	Y	0	Non-apoplastic	SP	Non-effector	Apoplastic effector	No
TRINITY_DN28033_c1_g1_i1.p1	type:complete	115	Y	0	Apoplastic	SP	Non-effector	Apoplastic effector	No
TRINITY_DN28067_c0_g1_i4.p2	type:complete	188	Y	0	Apoplastic	SP	Non-effector	Apoplastic effector	No
TRINITY_DN28067_c0_g2_i2.p1	type:complete	328	Y	0	Apoplastic	SP	Non-effector	Apoplastic effector	No
TRINITY_DN28319_c1_g3_i5.p1	type:complete	154	Y	0	Apoplastic	SP	Non-effector	Apoplastic effector	No
TRINITY_DN28580_c0_g1_i6.p1	type:complete	267	Y	0	Apoplastic	SP	Non-effector	Apoplastic effector	No
TRINITY_DN28582_c0_g2_i12.p1	type:complete	204	Y	0	Apoplastic	SP	Non-effector	Apoplastic effector	No
TRINITY_DN28687_c0_g1_i4.p2	type:complete	157	Y	0	Apoplastic	SP	Non-effector	Apoplastic effector	No
TRINITY_DN28688_c0_g1_i3.p1	type:complete	128	Y	0	Apoplastic	SP	Non-effector	Apoplastic effector	No
TRINITY_DN28688_c0_g1_i4.p1	type:complete	206	Y	0	Apoplastic	SP	Non-effector	Apoplastic effector	No
TRINITY_DN28688_c0_g1_i5.p1	type:complete	187	Y	0	Apoplastic	SP	Non-effector	Apoplastic effector	No
TRINITY_DN28688_c0_g2_i5.p1	type:complete	207	Y	0	Apoplastic	SP	Non-effector	Apoplastic effector	No
TRINITY_DN28748_c3_g2_i4.p1	type:complete	113	Y	0	Apoplastic	SP	Non-effector	Apoplastic effector	No
TRINITY_DN28757_c0_g2_i1.p5	type:complete	119	Y	0	Apoplastic	SP	Non-effector	Apoplastic effector	No
TRINITY_DN28788_c2_g3_i2.p1	type:complete	222	Y	0	Apoplastic	SP	Non-effector	Apoplastic effector	No
TRINITY_DN28820_c0_g1_i1.p1	type:3prime_partial	208	Y	0	Apoplastic	SP	Non-effector	Apoplastic effector	No
TRINITY_DN28860_c3_g2_i10.p1	type:complete	251	Y	0	Apoplastic	SP	Non-effector	Apoplastic effector	No
TRINITY_DN28919_c1_g1_i6.p1	type:complete	102	Y	0	Apoplastic	SP	Non-effector	Apoplastic effector	No
TRINITY_DN28919_c1_g1_i8.p1	type:complete	211	Y	0	Apoplastic	SP	Non-effector	Apoplastic effector	No
TRINITY_DN29403_c0_g1_i3.p1	type:complete	229	Y	0	Non-apoplastic	SP	Non-effector	Apoplastic effector	No
TRINITY_DN29403_c0_g1_i4.p1	type:complete	271	Y	0	Non-apoplastic	SP	Non-effector	Apoplastic effector	No
TRINITY_DN29539_c0_g1_i1.p3	type:complete	156	Y	0	Apoplastic	SP	Non-effector	Apoplastic effector	No
TRINITY_DN29550_c1_g1_i3.p1	type:3prime_partial	208	Y	0	Apoplastic	SP	Non-effector	Apoplastic effector	No
TRINITY_DN29565_c0_g1_i2.p1	type:3prime_partial	161	Y	0	Apoplastic	SP	Non-effector	Apoplastic effector	No
TRINITY_DN29680_c2_g1_i1.p1	type:complete	248	Y	0	Apoplastic	SP	Non-effector	Apoplastic effector	No
TRINITY_DN29712_c1_g1_i14.p1	type:internal	195	Y	0	Apoplastic	SP	Non-effector	Apoplastic effector	No
TRINITY_DN29712_c1_g1_i3.p1	type:complete	196	Y	0	Apoplastic	SP	Non-effector	Apoplastic effector	No
TRINITY_DN29742_c4_g2_i2.p1	type:3prime_partial	174	Y	0	Apoplastic	SP	Non-effector	Apoplastic effector	No
TRINITY_DN29742_c4_g2_i3.p1	type:3prime_partial	177	Y	0	Apoplastic	SP	Non-effector	Apoplastic effector	No
TRINITY_DN29760_c1_g2_i5.p1	type:3prime_partial	120	Y	0	Apoplastic	SP	Non-effector	Apoplastic effector	No
TRINITY_DN29895_c0_g1_i6.p1	type:3prime_partial	240	Y	0	Non-apoplastic	SP	Non-effector	Apoplastic effector	No
TRINITY_DN29953_c0_g1_i6.p1	type:complete	225	Y	0	Apoplastic	SP	Non-effector	Apoplastic effector	No
TRINITY_DN30042_c0_g1_i5.p1	type:complete	238	Y	0	Apoplastic	SP	Non-effector	Apoplastic effector	No
TRINITY_DN30042_c0_g1_i7.p1	type:3prime_partial	232	Y	0	Apoplastic	SP	Non-effector	Apoplastic effector	No
TRINITY_DN30042_c0_g4_i1.p1	type:complete	134	Y	0	Apoplastic	SP	Non-effector	Apoplastic effector	No
TRINITY_DN30042_c0_g4_i2.p1	type:3prime_partial	151	Y	0	Apoplastic	SP	Non-effector	Apoplastic effector	No
TRINITY_DN30042_c0_g4_i6.p1	type:complete	135	Y	0	Apoplastic	SP	Non-effector	Apoplastic effector	No
TRINITY_DN30226_c2_g1_i7.p1	type:complete	196	Y	0	Apoplastic	SP	Non-effector	Apoplastic effector	No
TRINITY_DN30266_c2_g1_i1.p1	type:complete	210	Y	0	Apoplastic	SP	Non-effector	Apoplastic effector	No
TRINITY_DN33740_c0_g1_i1.p2	type:5prime_partial	107	Y	0	Apoplastic	SP	Non-effector	Apoplastic effector	No
TRINITY_DN41608_c0_g1_i1.p1	type:3prime_partial	101	Y	0	Apoplastic	SP	Non-effector	Apoplastic effector	No
TRINITY_DN46962_c0_g1_i1.p2	type:complete	139	Y	0	Apoplastic	SP	Non-effector	Apoplastic effector	No
TRINITY_DN47341_c0_g1_i1.p1	type:internal	100	Y	0	Apoplastic	SP	Non-effector	Apoplastic effector	No
TRINITY_DN10788_c0_g1_i1.p1	type:5prime_partial	101	Y	0	Non-apoplastic	SP	Non-effector	Cytoplasmic effector	No
TRINITY_DN11613_c0_g1_i1.p1	type:internal	111	Y	0	Non-apoplastic	SP	Non-effector	Cytoplasmic effector	No
TRINITY_DN14872_c0_g1_i1.p3	type:internal	142	Y	0	Non-apoplastic	SP	Non-effector	Cytoplasmic effector	No
TRINITY_DN16104_c0_g1_i1.p1	type:internal	145	Y	0	Non-apoplastic	SP	Non-effector	Cytoplasmic effector	No
TRINITY_DN18996_c0_g1_i1.p1	type:3prime_partial	129	Y	0	Non-apoplastic	SP	Non-effector	Cytoplasmic effector	No
TRINITY_DN18996_c0_g1_i2.p1	type:3prime_partial	204	Y	0	Non-apoplastic	SP	Non-effector	Cytoplasmic effector	No
TRINITY_DN19186_c0_g1_i1.p1	type:3prime_partial	165	Y	0	Non-apoplastic	SP	Non-effector	Cytoplasmic effector	No
TRINITY_DN19186_c0_g1_i2.p1	type:3prime_partial	147	Y	0	Non-apoplastic	SP	Non-effector	Cytoplasmic effector	No
TRINITY_DN20604_c0_g1_i2.p1	type:complete	294	Y	0	Non-apoplastic	SP	Non-effector	Cytoplasmic effector	No
TRINITY_DN22008_c0_g1_i1.p1	type:complete	183	Y	0	Non-apoplastic	SP	Non-effector	Cytoplasmic effector	No
TRINITY_DN22208_c0_g1_i2.p1	type:5prime_partial	263	Y	0	Non-apoplastic	SP	Non-effector	Cytoplasmic effector	No
TRINITY_DN22525_c0_g1_i2.p1	type:internal	209	Y	0	Non-apoplastic	SP	Non-effector	Cytoplasmic effector	No
TRINITY_DN23161_c0_g1_i2.p2	type:5prime_partial	102	Y	0	Non-apoplastic	SP	Non-effector	Cytoplasmic effector	No
TRINITY_DN23246_c0_g1_i2.p1	type:complete	209	Y	0	Non-apoplastic	SP	Non-effector	Cytoplasmic effector	No
TRINITY_DN23540_c0_g1_i2.p1	type:complete	243	Y	0	Non-apoplastic	SP	Non-effector	Cytoplasmic effector	No
TRINITY_DN23561_c0_g1_i2.p1	type:5prime_partial	298	Y	0	Non-apoplastic	SP	Non-effector	Cytoplasmic effector	No
TRINITY_DN23909_c0_g1_i1.p1	type:complete	232	Y	0	Non-apoplastic	SP	Non-effector	Cytoplasmic effector	No
TRINITY_DN24037_c0_g1_i1.p1	type:complete	325	Y	0	Non-apoplastic	SP	Non-effector	Cytoplasmic effector	No
TRINITY_DN24037_c0_g1_i3.p1	type:complete	283	Y	0	Non-apoplastic	SP	Non-effector	Cytoplasmic effector	No
TRINITY_DN24188_c0_g1_i2.p1	type:complete	137	Y	0	Non-apoplastic	SP	Non-effector	Cytoplasmic effector	No
TRINITY_DN24374_c0_g1_i1.p1	type:complete	496	Y	0	Non-apoplastic	SP	Non-effector	Cytoplasmic effector	No
TRINITY_DN25192_c0_g1_i1.p1	type:complete	354	Y	0	Non-apoplastic	SP	Non-effector	Cytoplasmic effector	No
TRINITY_DN25192_c0_g1_i2.p1	type:3prime_partial	325	Y	0	Non-apoplastic	SP	Non-effector	Cytoplasmic effector	No
TRINITY_DN25224_c0_g1_i4.p3	type:complete	115	Y	0	Non-apoplastic	SP	Non-effector	Cytoplasmic effector	No
TRINITY_DN25224_c0_g1_i5.p2	type:complete	152	Y	0	Non-apoplastic	SP	Non-effector	Cytoplasmic effector	No
TRINITY_DN25224_c0_g1_i5.p3	type:complete	116	Y	0	Non-apoplastic	SP	Non-effector	Cytoplasmic effector	No
TRINITY_DN25261_c1_g1_i1.p1	type:complete	253	Y	0	Non-apoplastic	SP	Non-effector	Cytoplasmic effector	No
TRINITY_DN25549_c0_g1_i1.p1	type:5prime_partial	157	Y	0	Non-apoplastic	SP	Non-effector	Cytoplasmic effector	No
TRINITY_DN25549_c0_g1_i2.p1	type:5prime_partial	440	Y	0	Non-apoplastic	SP	Non-effector	Cytoplasmic effector	No
TRINITY_DN25827_c0_g1_i2.p1	type:complete	476	Y	0	Non-apoplastic	SP	Non-effector	Cytoplasmic effector	No
TRINITY_DN25862_c0_g1_i1.p2	type:complete	141	Y	0	Non-apoplastic	SP	Non-effector	Cytoplasmic effector	No
TRINITY_DN26158_c0_g1_i1.p1	type:complete	261	Y	0	Non-apoplastic	SP	Non-effector	Cytoplasmic effector	No
TRINITY_DN26158_c0_g1_i4.p1	type:complete	198	Y	0	Non-apoplastic	SP	Non-effector	Cytoplasmic effector	No
TRINITY_DN26158_c0_g1_i5.p1	type:complete	257	Y	0	Non-apoplastic	SP	Non-effector	Cytoplasmic effector	No
TRINITY_DN26268_c0_g1_i1.p1	type:5prime_partial	616	Y	0	Non-apoplastic	SP	Non-effector	Cytoplasmic effector	No
TRINITY_DN26271_c0_g1_i2.p6	type:complete	114	Y	0	Non-apoplastic	SP	Non-effector	Cytoplasmic effector	No
TRINITY_DN26339_c0_g1_i4.p2	type:complete	133	Y	0	Non-apoplastic	SP	Non-effector	Cytoplasmic effector	No
TRINITY_DN26483_c0_g1_i7.p1	type:complete	375	Y	0	Non-apoplastic	SP	Non-effector	Cytoplasmic effector	No
TRINITY_DN26529_c0_g1_i3.p1	type:complete	819	Y	0	Non-apoplastic	SP	Non-effector	Cytoplasmic effector	No
TRINITY_DN26529_c0_g1_i4.p1	type:complete	666	Y	0	Non-apoplastic	SP	Non-effector	Cytoplasmic effector	No
TRINITY_DN26615_c0_g1_i4.p1	type:complete	270	Y	0	Non-apoplastic	SP	Non-effector	Cytoplasmic effector	No
TRINITY_DN26730_c0_g2_i1.p1	type:5prime_partial	120	Y	0	Non-apoplastic	SP	Non-effector	Cytoplasmic effector	No
TRINITY_DN26842_c0_g1_i2.p1	type:complete	352	Y	0	Non-apoplastic	SP	Non-effector	Cytoplasmic effector	No
TRINITY_DN26842_c0_g1_i3.p1	type:complete	483	Y	0	Non-apoplastic	SP	Non-effector	Cytoplasmic effector	No
TRINITY_DN27016_c2_g2_i1.p1	type:complete	427	Y	0	Non-apoplastic	SP	Non-effector	Cytoplasmic effector	No
TRINITY_DN27079_c0_g1_i2.p2	type:complete	250	Y	0	Non-apoplastic	SP	Non-effector	Cytoplasmic effector	No
TRINITY_DN27083_c0_g1_i1.p1	type:complete	427	Y	0	Non-apoplastic	SP	Non-effector	Cytoplasmic effector	No
TRINITY_DN27174_c0_g1_i1.p1	type:complete	434	Y	0	Non-apoplastic	SP	Non-effector	Cytoplasmic effector	No
TRINITY_DN27174_c0_g1_i11.p1	type:complete	355	Y	0	Non-apoplastic	SP	Non-effector	Cytoplasmic effector	No
TRINITY_DN27174_c0_g1_i5.p1	type:complete	362	Y	0	Non-apoplastic	SP	Non-effector	Cytoplasmic effector	No
TRINITY_DN27174_c0_g1_i7.p1	type:complete	363	Y	0	Non-apoplastic	SP	Non-effector	Cytoplasmic effector	No
TRINITY_DN27174_c0_g1_i8.p1	type:complete	427	Y	0	Non-apoplastic	SP	Non-effector	Cytoplasmic effector	No
TRINITY_DN27250_c3_g1_i2.p1	type:complete	376	Y	0	Non-apoplastic	SP	Non-effector	Cytoplasmic effector	No
TRINITY_DN27250_c3_g1_i3.p1	type:complete	408	Y	0	Non-apoplastic	SP	Non-effector	Cytoplasmic effector	No
TRINITY_DN27282_c0_g1_i1.p1	type:complete	318	Y	0	Non-apoplastic	SP	Non-effector	Cytoplasmic effector	No
TRINITY_DN27381_c0_g1_i6.p1	type:complete	570	Y	0	Non-apoplastic	SP	Non-effector	Cytoplasmic effector	No
TRINITY_DN27454_c2_g1_i1.p1	type:complete	220	Y	0	Apoplastic	SP	Non-effector	Cytoplasmic effector	No
TRINITY_DN27454_c2_g1_i3.p1	type:complete	303	Y	0	Apoplastic	SP	Non-effector	Cytoplasmic effector	No
TRINITY_DN27565_c2_g5_i2.p1	type:complete	299	Y	0	Non-apoplastic	SP	Non-effector	Cytoplasmic effector	No
TRINITY_DN27670_c0_g1_i1.p2	type:complete	324	Y	0	Apoplastic	SP	Non-effector	Cytoplasmic effector	No
TRINITY_DN27671_c0_g1_i1.p1	type:complete	452	Y	0	Non-apoplastic	SP	Non-effector	Cytoplasmic effector	No
TRINITY_DN27671_c0_g1_i2.p1	type:complete	420	Y	0	Non-apoplastic	SP	Non-effector	Cytoplasmic effector	No
TRINITY_DN27682_c2_g4_i1.p1	type:3prime_partial	188	Y	0	Non-apoplastic	SP	Non-effector	Cytoplasmic effector	No
TRINITY_DN27724_c0_g1_i7.p5	type:complete	120	Y	0	Non-apoplastic	SP	Non-effector	Cytoplasmic effector	No
TRINITY_DN27744_c0_g1_i3.p1	type:5prime_partial	201	Y	0	Non-apoplastic	SP	Non-effector	Cytoplasmic effector	No
TRINITY_DN27771_c0_g2_i1.p1	type:complete	311	Y	0	Non-apoplastic	SP	Non-effector	Cytoplasmic effector	No
TRINITY_DN27809_c1_g2_i1.p1	type:complete	279	Y	0	Non-apoplastic	SP	Non-effector	Cytoplasmic effector	No
TRINITY_DN27820_c0_g1_i3.p1	type:complete	510	Y	0	Non-apoplastic	SP	Non-effector	Cytoplasmic effector	No
TRINITY_DN27906_c2_g1_i3.p1	type:complete	211	Y	0	Apoplastic	SP	Non-effector	Cytoplasmic effector	No
TRINITY_DN27906_c2_g1_i4.p1	type:complete	251	Y	0	Apoplastic	SP	Non-effector	Cytoplasmic effector	No
TRINITY_DN27918_c0_g1_i1.p2	type:complete	193	Y	0	Non-apoplastic	SP	Non-effector	Cytoplasmic effector	No
TRINITY_DN27918_c0_g1_i2.p2	type:complete	196	Y	0	Non-apoplastic	SP	Non-effector	Cytoplasmic effector	No
TRINITY_DN27918_c0_g1_i5.p2	type:complete	193	Y	0	Non-apoplastic	SP	Non-effector	Cytoplasmic effector	No
TRINITY_DN27944_c2_g2_i2.p2	type:3prime_partial	181	Y	0	Non-apoplastic	SP	Non-effector	Cytoplasmic effector	No
TRINITY_DN27954_c0_g1_i1.p1	type:complete	715	Y	0	Non-apoplastic	SP	Non-effector	Cytoplasmic effector	No
TRINITY_DN27954_c0_g1_i3.p1	type:complete	731	Y	0	Non-apoplastic	SP	Non-effector	Cytoplasmic effector	No
TRINITY_DN28077_c2_g2_i1.p1	type:3prime_partial	397	Y	0	Non-apoplastic	SP	Non-effector	Cytoplasmic effector	No
TRINITY_DN28182_c4_g1_i5.p1	type:complete	115	Y	0	Non-apoplastic	SP	Non-effector	Cytoplasmic effector	No
TRINITY_DN28231_c1_g1_i5.p1	type:complete	317	Y	0	Non-apoplastic	SP	Non-effector	Cytoplasmic effector	No
TRINITY_DN28240_c0_g1_i1.p1	type:5prime_partial	158	Y	0	Non-apoplastic	SP	Non-effector	Cytoplasmic effector	No
TRINITY_DN28264_c1_g2_i2.p1	type:3prime_partial	237	Y	0	Non-apoplastic	SP	Non-effector	Cytoplasmic effector	No
TRINITY_DN28269_c3_g2_i2.p1	type:complete	293	Y	0	Non-apoplastic	SP	Non-effector	Cytoplasmic effector	No
TRINITY_DN28272_c1_g2_i1.p1	type:3prime_partial	154	Y	0	Non-apoplastic	SP	Non-effector	Cytoplasmic effector	No
TRINITY_DN28319_c1_g7_i1.p1	type:5prime_partial	103	Y	0	Non-apoplastic	SP	Non-effector	Cytoplasmic effector	No
TRINITY_DN28339_c0_g1_i2.p1	type:3prime_partial	575	Y	0	Non-apoplastic	SP	Non-effector	Cytoplasmic effector	No
TRINITY_DN28401_c1_g2_i1.p1	type:complete	157	Y	0	Apoplastic	SP	Non-effector	Cytoplasmic effector	No
TRINITY_DN28401_c1_g2_i3.p1	type:5prime_partial	157	Y	0	Apoplastic	SP	Non-effector	Cytoplasmic effector	No
TRINITY_DN28459_c0_g1_i1.p1	type:internal	242	Y	0	Non-apoplastic	SP	Non-effector	Cytoplasmic effector	No
TRINITY_DN28471_c3_g5_i1.p1	type:3prime_partial	164	Y	0	Non-apoplastic	SP	Non-effector	Cytoplasmic effector	No
TRINITY_DN28471_c3_g5_i4.p1	type:3prime_partial	165	Y	0	Non-apoplastic	SP	Non-effector	Cytoplasmic effector	No
TRINITY_DN28588_c2_g7_i1.p1	type:complete	295	Y	0	Non-apoplastic	SP	Non-effector	Cytoplasmic effector	No
TRINITY_DN28597_c0_g1_i9.p1	type:complete	213	Y	0	Non-apoplastic	SP	Non-effector	Cytoplasmic effector	No
TRINITY_DN28693_c5_g6_i3.p1	type:3prime_partial	126	Y	0	Non-apoplastic	SP	Non-effector	Cytoplasmic effector	No
TRINITY_DN28710_c3_g5_i4.p1	type:complete	397	Y	0	Apoplastic	SP	Non-effector	Cytoplasmic effector	No
TRINITY_DN28748_c2_g1_i2.p2	type:5prime_partial	195	Y	0	Non-apoplastic	SP	Non-effector	Cytoplasmic effector	No
TRINITY_DN28788_c1_g1_i2.p2	type:5prime_partial	158	Y	0	Non-apoplastic	SP	Non-effector	Cytoplasmic effector	No
TRINITY_DN28790_c1_g4_i1.p1	type:3prime_partial	172	Y	0	Non-apoplastic	SP	Non-effector	Cytoplasmic effector	No
TRINITY_DN28790_c1_g7_i3.p2	type:complete	132	Y	0	Non-apoplastic	SP	Non-effector	Cytoplasmic effector	No
TRINITY_DN28798_c2_g2_i10.p1	type:complete	307	Y	0	Non-apoplastic	SP	Non-effector	Cytoplasmic effector	No
TRINITY_DN28798_c2_g2_i7.p2	type:complete	140	Y	0	Non-apoplastic	SP	Non-effector	Cytoplasmic effector	No
TRINITY_DN28802_c0_g1_i4.p1	type:complete	259	Y	0	Non-apoplastic	SP	Non-effector	Cytoplasmic effector	No
TRINITY_DN28826_c1_g1_i2.p1	type:complete	236	Y	0	Non-apoplastic	SP	Non-effector	Cytoplasmic effector	No
TRINITY_DN28829_c2_g1_i2.p1	type:5prime_partial	115	Y	0	Apoplastic	SP	Non-effector	Cytoplasmic effector	No
TRINITY_DN28831_c0_g3_i2.p1	type:complete	674	Y	0	Non-apoplastic	SP	Non-effector	Cytoplasmic effector	No
TRINITY_DN28857_c1_g1_i1.p1	type:3prime_partial	293	Y	0	Non-apoplastic	SP	Non-effector	Cytoplasmic effector	No
TRINITY_DN28857_c1_g1_i3.p1	type:3prime_partial	260	Y	0	Non-apoplastic	SP	Non-effector	Cytoplasmic effector	No
TRINITY_DN28857_c1_g1_i6.p1	type:3prime_partial	260	Y	0	Non-apoplastic	SP	Non-effector	Cytoplasmic effector	No
TRINITY_DN28915_c0_g1_i2.p1	type:complete	391	Y	0	Non-apoplastic	SP	Non-effector	Cytoplasmic effector	No
TRINITY_DN28915_c0_g1_i3.p1	type:complete	351	Y	0	Non-apoplastic	SP	Non-effector	Cytoplasmic effector	No
TRINITY_DN28919_c1_g5_i2.p2	type:5prime_partial	241	Y	0	Non-apoplastic	SP	Non-effector	Cytoplasmic effector	No
TRINITY_DN28928_c2_g5_i3.p1	type:complete	542	Y	0	Non-apoplastic	SP	Non-effector	Cytoplasmic effector	No
TRINITY_DN28948_c1_g1_i1.p3	type:complete	168	Y	0	Non-apoplastic	SP	Non-effector	Cytoplasmic effector	No
TRINITY_DN28971_c3_g2_i2.p1	type:5prime_partial	209	Y	0	Non-apoplastic	SP	Non-effector	Cytoplasmic effector	No
TRINITY_DN29018_c1_g1_i5.p1	type:3prime_partial	119	Y	0	Non-apoplastic	SP	Non-effector	Cytoplasmic effector	No
TRINITY_DN29062_c0_g1_i2.p1	type:complete	308	Y	0	Non-apoplastic	SP	Non-effector	Cytoplasmic effector	No
TRINITY_DN29073_c0_g1_i1.p1	type:complete	226	Y	0	Non-apoplastic	SP	Non-effector	Cytoplasmic effector	No
TRINITY_DN29073_c0_g1_i2.p1	type:complete	237	Y	0	Non-apoplastic	SP	Non-effector	Cytoplasmic effector	No
TRINITY_DN29073_c0_g1_i5.p1	type:complete	201	Y	0	Non-apoplastic	SP	Non-effector	Cytoplasmic effector	No
TRINITY_DN29088_c0_g3_i3.p2	type:complete	359	Y	0	Non-apoplastic	SP	Non-effector	Cytoplasmic effector	No
TRINITY_DN29088_c0_g3_i4.p2	type:complete	270	Y	0	Non-apoplastic	SP	Non-effector	Cytoplasmic effector	No
TRINITY_DN29291_c1_g2_i4.p1	type:3prime_partial	127	Y	0	Non-apoplastic	SP	Non-effector	Cytoplasmic effector	No
TRINITY_DN29300_c2_g6_i5.p1	type:complete	473	Y	0	Non-apoplastic	SP	Non-effector	Cytoplasmic effector	No
TRINITY_DN29320_c2_g2_i11.p1	type:complete	259	Y	0	Non-apoplastic	SP	Non-effector	Cytoplasmic effector	No
TRINITY_DN29320_c2_g2_i5.p1	type:complete	355	Y	0	Non-apoplastic	SP	Non-effector	Cytoplasmic effector	No
TRINITY_DN29383_c4_g2_i2.p1	type:5prime_partial	416	Y	0	Non-apoplastic	SP	Non-effector	Cytoplasmic effector	No
TRINITY_DN29403_c0_g4_i4.p2	type:complete	198	Y	0	Non-apoplastic	SP	Non-effector	Cytoplasmic effector	No
TRINITY_DN29409_c0_g1_i1.p1	type:complete	341	Y	0	Non-apoplastic	SP	Non-effector	Cytoplasmic effector	No
TRINITY_DN29435_c0_g5_i3.p1	type:internal	103	Y	0	Non-apoplastic	SP	Non-effector	Cytoplasmic effector	No
TRINITY_DN29488_c1_g1_i12.p1	type:complete	285	Y	0	Non-apoplastic	SP	Non-effector	Cytoplasmic effector	No
TRINITY_DN29515_c0_g1_i1.p1	type:complete	364	Y	0	Non-apoplastic	SP	Non-effector	Cytoplasmic effector	No
TRINITY_DN29515_c0_g1_i5.p1	type:complete	359	Y	0	Non-apoplastic	SP	Non-effector	Cytoplasmic effector	No
TRINITY_DN29527_c5_g4_i1.p1	type:5prime_partial	118	Y	0	Non-apoplastic	SP	Non-effector	Cytoplasmic effector	No
TRINITY_DN29561_c0_g1_i3.p1	type:complete	375	Y	0	Non-apoplastic	SP	Non-effector	Cytoplasmic effector	No
TRINITY_DN29561_c0_g1_i4.p1	type:complete	378	Y	0	Non-apoplastic	SP	Non-effector	Cytoplasmic effector	No
TRINITY_DN29608_c2_g4_i4.p1	type:complete	521	Y	0	Non-apoplastic	SP	Non-effector	Cytoplasmic effector	No
TRINITY_DN29608_c2_g4_i5.p2	type:complete	193	Y	0	Non-apoplastic	SP	Non-effector	Cytoplasmic effector	No
TRINITY_DN29622_c0_g5_i1.p2	type:complete	210	Y	0	Non-apoplastic	SP	Non-effector	Cytoplasmic effector	No
TRINITY_DN29623_c2_g1_i1.p1	type:internal	134	Y	0	Non-apoplastic	SP	Non-effector	Cytoplasmic effector	No
TRINITY_DN29629_c3_g1_i9.p2	type:complete	108	Y	0	Non-apoplastic	SP	Non-effector	Cytoplasmic effector	No
TRINITY_DN29668_c0_g5_i1.p3	type:5prime_partial	133	Y	0	Non-apoplastic	SP	Non-effector	Cytoplasmic effector	No
TRINITY_DN29706_c3_g2_i5.p1	type:3prime_partial	241	Y	0	Non-apoplastic	SP	Non-effector	Cytoplasmic effector	No
TRINITY_DN29708_c1_g1_i1.p1	type:complete	506	Y	0	Non-apoplastic	SP	Non-effector	Cytoplasmic effector	No
TRINITY_DN29708_c1_g1_i6.p1	type:complete	250	Y	0	Non-apoplastic	SP	Non-effector	Cytoplasmic effector	No
TRINITY_DN29719_c0_g1_i4.p2	type:complete	101	Y	0	Non-apoplastic	SP	Non-effector	Cytoplasmic effector	No
TRINITY_DN29719_c0_g1_i6.p1	type:3prime_partial	126	Y	0	Non-apoplastic	SP	Non-effector	Cytoplasmic effector	No
TRINITY_DN29733_c0_g1_i14.p1	type:complete	494	Y	0	Non-apoplastic	SP	Non-effector	Cytoplasmic effector	No
TRINITY_DN29733_c0_g1_i6.p1	type:complete	514	Y	0	Non-apoplastic	SP	Non-effector	Cytoplasmic effector	No
TRINITY_DN29761_c1_g3_i2.p1	type:complete	475	Y	0	Non-apoplastic	SP	Non-effector	Cytoplasmic effector	No
TRINITY_DN29761_c1_g3_i3.p1	type:complete	463	Y	0	Non-apoplastic	SP	Non-effector	Cytoplasmic effector	No
TRINITY_DN29767_c0_g1_i11.p3	type:complete	267	Y	0	Non-apoplastic	SP	Non-effector	Cytoplasmic effector	No
TRINITY_DN29767_c0_g1_i4.p2	type:complete	307	Y	0	Non-apoplastic	SP	Non-effector	Cytoplasmic effector	No
TRINITY_DN29771_c0_g1_i23.p3	type:complete	338	Y	0	Non-apoplastic	SP	Non-effector	Cytoplasmic effector	No
TRINITY_DN29771_c0_g1_i3.p3	type:complete	157	Y	0	Non-apoplastic	SP	Non-effector	Cytoplasmic effector	No
TRINITY_DN29782_c0_g1_i1.p1	type:complete	372	Y	0	Non-apoplastic	SP	Non-effector	Cytoplasmic effector	No
TRINITY_DN29782_c0_g1_i2.p1	type:complete	412	Y	0	Non-apoplastic	SP	Non-effector	Cytoplasmic effector	No
TRINITY_DN29782_c0_g1_i7.p1	type:complete	372	Y	0	Non-apoplastic	SP	Non-effector	Cytoplasmic effector	No
TRINITY_DN29782_c0_g1_i9.p1	type:complete	412	Y	0	Non-apoplastic	SP	Non-effector	Cytoplasmic effector	No
TRINITY_DN29782_c0_g3_i2.p1	type:3prime_partial	320	Y	0	Non-apoplastic	noTP	Non-effector	Cytoplasmic effector	No
TRINITY_DN29782_c0_g3_i5.p1	type:3prime_partial	307	Y	0	Non-apoplastic	noTP	Non-effector	Cytoplasmic effector	No
TRINITY_DN29782_c0_g3_i6.p1	type:3prime_partial	299	Y	0	Non-apoplastic	noTP	Non-effector	Cytoplasmic effector	No
TRINITY_DN29805_c0_g1_i7.p1	type:complete	375	Y	0	Non-apoplastic	SP	Non-effector	Cytoplasmic effector	No
TRINITY_DN29882_c0_g1_i4.p2	type:complete	327	Y	0	Non-apoplastic	SP	Non-effector	Cytoplasmic effector	No
TRINITY_DN29931_c4_g1_i10.p1	type:complete	135	Y	0	Non-apoplastic	SP	Non-effector	Cytoplasmic effector	No
TRINITY_DN29931_c4_g1_i3.p1	type:complete	142	Y	0	Non-apoplastic	SP	Non-effector	Cytoplasmic effector	No
TRINITY_DN29939_c2_g2_i10.p2	type:complete	111	Y	0	Non-apoplastic	noTP	Non-effector	Cytoplasmic effector	No
TRINITY_DN30022_c4_g1_i11.p1	type:complete	473	Y	0	Non-apoplastic	SP	Non-effector	Cytoplasmic effector	No
TRINITY_DN30022_c4_g1_i4.p1	type:3prime_partial	363	Y	0	Non-apoplastic	SP	Non-effector	Cytoplasmic effector	No
TRINITY_DN30022_c4_g1_i5.p1	type:3prime_partial	357	Y	0	Non-apoplastic	SP	Non-effector	Cytoplasmic effector	No
TRINITY_DN30028_c0_g9_i2.p1	type:3prime_partial	106	Y	0	Non-apoplastic	SP	Non-effector	Cytoplasmic effector	No
TRINITY_DN30048_c1_g2_i1.p1	type:3prime_partial	181	Y	0	Non-apoplastic	noTP	Non-effector	Cytoplasmic effector	No
TRINITY_DN30048_c1_g2_i3.p1	type:3prime_partial	116	Y	0	Non-apoplastic	SP	Non-effector	Cytoplasmic effector	No
TRINITY_DN30048_c1_g2_i5.p1	type:3prime_partial	180	Y	0	Non-apoplastic	SP	Non-effector	Cytoplasmic effector	No
TRINITY_DN30058_c0_g1_i7.p4	type:5prime_partial	110	Y	0	Non-apoplastic	SP	Non-effector	Cytoplasmic effector	No
TRINITY_DN30064_c1_g6_i1.p1	type:internal	114	Y	0	Non-apoplastic	SP	Non-effector	Cytoplasmic effector	No
TRINITY_DN30295_c0_g2_i1.p1	type:3prime_partial	104	Y	0	Non-apoplastic	SP	Non-effector	Cytoplasmic effector	No
TRINITY_DN30295_c0_g2_i3.p1	type:3prime_partial	104	Y	0	Non-apoplastic	SP	Non-effector	Cytoplasmic effector	No
TRINITY_DN33084_c0_g1_i1.p1	type:complete	140	Y	0	Non-apoplastic	SP	Non-effector	Cytoplasmic effector	No
TRINITY_DN33305_c0_g1_i1.p1	type:3prime_partial	165	Y	0	Non-apoplastic	SP	Non-effector	Cytoplasmic effector	No
TRINITY_DN36303_c0_g1_i1.p2	type:internal	116	Y	0	Non-apoplastic	SP	Non-effector	Cytoplasmic effector	No
TRINITY_DN39537_c0_g1_i1.p1	type:internal	238	Y	0	Non-apoplastic	SP	Non-effector	Cytoplasmic effector	No
TRINITY_DN4358_c0_g1_i1.p1	type:internal	249	Y	0	Non-apoplastic	SP	Non-effector	Cytoplasmic effector	No
TRINITY_DN4480_c0_g1_i2.p1	type:internal	137	Y	0	Non-apoplastic	SP	Non-effector	Cytoplasmic effector	No
TRINITY_DN47575_c0_g1_i1.p2	type:internal	104	Y	0	Non-apoplastic	SP	Non-effector	Cytoplasmic effector	No
TRINITY_DN48003_c0_g1_i1.p1	type:internal	115	Y	0	Non-apoplastic	SP	Non-effector	Cytoplasmic effector	No
TRINITY_DN8478_c0_g1_i1.p1	type:3prime_partial	107	Y	0	Non-apoplastic	SP	Non-effector	Cytoplasmic effector	No
TRINITY_DN21220_c0_g1_i1.p1	type:complete	438	Y	0	Non-apoplastic	SP	Non-effector	Cytoplasmic/apoplastic effector	No
TRINITY_DN22429_c0_g1_i1.p1	type:complete	444	Y	0	Apoplastic	SP	Non-effector	Cytoplasmic/apoplastic effector	No
TRINITY_DN27378_c0_g1_i1.p1	type:complete	302	Y	0	Non-apoplastic	SP	Non-effector	Cytoplasmic/apoplastic effector	No
TRINITY_DN27378_c0_g1_i3.p1	type:3prime_partial	287	Y	0	Apoplastic	SP	Non-effector	Cytoplasmic/apoplastic effector	No
TRINITY_DN23407_c1_g3_i1.p2	type:complete	107	Y	0	Apoplastic	SP	Unlikely effector	Apoplastic effector	No
TRINITY_DN28033_c1_g1_i10.p1	type:complete	111	Y	0	Apoplastic	SP	Unlikely effector	Apoplastic effector	No
TRINITY_DN28033_c1_g1_i4.p1	type:complete	115	Y	0	Apoplastic	SP	Unlikely effector	Apoplastic effector	No
TRINITY_DN28033_c1_g1_i9.p1	type:complete	115	Y	0	Apoplastic	SP	Unlikely effector	Apoplastic effector	No
TRINITY_DN28362_c0_g1_i4.p2	type:3prime_partial	107	Y	0	Apoplastic	SP	Unlikely effector	Apoplastic effector	No
TRINITY_DN28587_c2_g2_i7.p1	type:complete	294	Y	0	Apoplastic	SP	Unlikely effector	Apoplastic effector	No
TRINITY_DN28688_c0_g2_i2.p1	type:complete	213	Y	0	Apoplastic	SP	Unlikely effector	Apoplastic effector	No
TRINITY_DN29206_c1_g2_i1.p1	type:3prime_partial	238	Y	0	Apoplastic	SP	Unlikely effector	Apoplastic effector	No
TRINITY_DN29590_c4_g1_i1.p2	type:complete	104	Y	0	Apoplastic	SP	Unlikely effector	Apoplastic effector	No
TRINITY_DN31979_c0_g1_i1.p2	type:3prime_partial	101	Y	0	Non-apoplastic	SP	Unlikely effector	Apoplastic/cytoplasmic effector	No
TRINITY_DN15058_c0_g1_i1.p2	type:3prime_partial	154	Y	0	Non-apoplastic	SP	Unlikely effector	Cytoplasmic effector	No
TRINITY_DN20594_c0_g1_i2.p1	type:complete	186	Y	0	Non-apoplastic	SP	Unlikely effector	Cytoplasmic effector	No
TRINITY_DN20976_c0_g1_i2.p1	type:complete	287	Y	0	Non-apoplastic	SP	Unlikely effector	Cytoplasmic effector	No
TRINITY_DN23352_c0_g1_i1.p4	type:5prime_partial	174	Y	0	Non-apoplastic	SP	Unlikely effector	Cytoplasmic effector	No
TRINITY_DN24883_c0_g1_i5.p2	type:internal	149	Y	0	Non-apoplastic	SP	Unlikely effector	Cytoplasmic effector	No
TRINITY_DN26149_c0_g1_i3.p1	type:internal	147	Y	0	Apoplastic	SP	Unlikely effector	Cytoplasmic effector	No
TRINITY_DN27417_c2_g4_i3.p1	type:complete	189	Y	0	Non-apoplastic	SP	Unlikely effector	Cytoplasmic effector	No
TRINITY_DN28269_c3_g2_i4.p1	type:3prime_partial	301	Y	0	Non-apoplastic	SP	Unlikely effector	Cytoplasmic effector	No
TRINITY_DN28732_c0_g3_i1.p1	type:complete	339	Y	0	Apoplastic	SP	Unlikely effector	Cytoplasmic effector	No
TRINITY_DN28831_c0_g2_i1.p1	type:internal	104	Y	0	Non-apoplastic	SP	Unlikely effector	Cytoplasmic effector	No
TRINITY_DN28915_c0_g1_i10.p2	type:complete	183	Y	0	Non-apoplastic	SP	Unlikely effector	Cytoplasmic effector	No
TRINITY_DN29110_c2_g2_i2.p2	type:complete	125	Y	0	Non-apoplastic	SP	Unlikely effector	Cytoplasmic effector	No
TRINITY_DN29110_c2_g2_i6.p2	type:complete	132	Y	0	Non-apoplastic	SP	Unlikely effector	Cytoplasmic effector	No
TRINITY_DN29118_c4_g1_i1.p1	type:complete	101	Y	0	Non-apoplastic	SP	Unlikely effector	Cytoplasmic effector	No
TRINITY_DN29431_c2_g1_i7.p3	type:complete	126	Y	0	Non-apoplastic	SP	Unlikely effector	Cytoplasmic effector	No
TRINITY_DN29561_c0_g1_i2.p1	type:3prime_partial	257	Y	0	Non-apoplastic	SP	Unlikely effector	Cytoplasmic effector	No
TRINITY_DN29629_c3_g1_i8.p2	type:3prime_partial	103	Y	0	Non-apoplastic	SP	Unlikely effector	Cytoplasmic effector	No
TRINITY_DN30300_c1_g2_i3.p1	type:complete	130	Y	0	Non-apoplastic	SP	Unlikely effector	Cytoplasmic effector	No
TRINITY_DN41289_c0_g1_i1.p1	type:internal	133	Y	0	Non-apoplastic	SP	Unlikely effector	Cytoplasmic effector	No
TRINITY_DN10752_c0_g1_i1.p1	type:internal	107	Y	0	Non-apoplastic	SP	Non-effector	Non-effector	No
TRINITY_DN10780_c0_g1_i1.p1	type:5prime_partial	113	Y	0	Non-apoplastic	SP	Effector	Non-effector	No
TRINITY_DN10780_c0_g1_i2.p1	type:internal	201	Y	0	Non-apoplastic	SP	Unlikely effector	Non-effector	No
TRINITY_DN11223_c0_g1_i1.p1	type:complete	137	Y	0	Apoplastic	SP	Effector	Non-effector	No
TRINITY_DN11734_c0_g1_i1.p1	type:internal	152	Y	0	Apoplastic	SP	Non-effector	Non-effector	No
TRINITY_DN12301_c0_g1_i1.p1	type:internal	125	Y	0	Non-apoplastic	SP	Non-effector	Non-effector	No
TRINITY_DN13104_c0_g1_i1.p2	type:complete	107	Y	0	Non-apoplastic	SP	Unlikely effector	Non-effector	No
TRINITY_DN13320_c0_g1_i1.p2	type:complete	107	Y	0	Non-apoplastic	SP	Non-effector	Non-effector	No
TRINITY_DN13413_c0_g1_i1.p3	type:complete	103	Y	0	Apoplastic	SP	Non-effector	Non-effector	No
TRINITY_DN14061_c0_g1_i1.p4	type:internal	107	Y	0	Non-apoplastic	SP	Non-effector	Non-effector	No
TRINITY_DN14443_c0_g1_i1.p1	type:5prime_partial	121	Y	0	Non-apoplastic	SP	Effector	Non-effector	No
TRINITY_DN14557_c0_g1_i1.p2	type:complete	153	Y	0	Non-apoplastic	SP	Non-effector	Non-effector	No
TRINITY_DN1461_c0_g1_i1.p3	type:internal	108	Y	0	Non-apoplastic	SP	Non-effector	Non-effector	No
TRINITY_DN148_c0_g1_i1.p3	type:internal	101	Y	0	Non-apoplastic	SP	Non-effector	Non-effector	No
TRINITY_DN14907_c0_g2_i1.p2	type:3prime_partial	104	Y	0	Non-apoplastic	SP	Unlikely effector	Non-effector	No
TRINITY_DN14990_c0_g1_i1.p1	type:internal	108	Y	0	Non-apoplastic	SP	Unlikely effector	Non-effector	No
TRINITY_DN15277_c0_g1_i1.p2	type:3prime_partial	105	Y	0	Apoplastic	SP	Non-effector	Non-effector	No
TRINITY_DN16705_c0_g1_i1.p1	type:internal	103	Y	0	Non-apoplastic	SP	Non-effector	Non-effector	No
TRINITY_DN16834_c0_g1_i1.p1	type:complete	220	Y	0	Apoplastic	SP	Non-effector	Non-effector	No
TRINITY_DN16862_c0_g1_i1.p1	type:complete	197	Y	0	Non-apoplastic	SP	Unlikely effector	Non-effector	No
TRINITY_DN17008_c0_g1_i1.p1	type:5prime_partial	301	Y	0	Non-apoplastic	noTP	Non-effector	Non-effector	No
TRINITY_DN17037_c0_g1_i1.p1	type:complete	240	Y	0	Apoplastic	SP	Non-effector	Non-effector	No
TRINITY_DN17421_c0_g1_i1.p2	type:complete	187	Y	0	Apoplastic	SP	Non-effector	Non-effector	No
TRINITY_DN17461_c0_g1_i1.p3	type:complete	100	Y	0	Non-apoplastic	SP	Non-effector	Non-effector	No
TRINITY_DN17554_c0_g1_i1.p1	type:complete	306	Y	0	Apoplastic	SP	Non-effector	Non-effector	No
TRINITY_DN17554_c0_g1_i2.p1	type:complete	166	Y	0	Apoplastic	SP	Non-effector	Non-effector	No
TRINITY_DN17693_c0_g1_i2.p3	type:5prime_partial	173	Y	0	Apoplastic	SP	Non-effector	Non-effector	No
TRINITY_DN17795_c0_g1_i1.p1	type:internal	126	Y	0	Apoplastic	SP	Non-effector	Non-effector	No
TRINITY_DN18290_c0_g2_i1.p1	type:internal	114	Y	0	Non-apoplastic	SP	Non-effector	Non-effector	No
TRINITY_DN18961_c0_g1_i1.p1	type:complete	126	Y	0	Non-apoplastic	SP	Effector	Non-effector	No
TRINITY_DN19002_c0_g1_i1.p1	type:complete	298	Y	0	Apoplastic	SP	Non-effector	Non-effector	No
TRINITY_DN19177_c0_g1_i1.p1	type:complete	202	Y	0	Apoplastic	SP	Effector	Non-effector	No
TRINITY_DN19466_c0_g1_i2.p1	type:complete	212	Y	0	Non-apoplastic	SP	Effector	Non-effector	No
TRINITY_DN19494_c0_g1_i1.p3	type:complete	121	Y	0	Non-apoplastic	SP	Non-effector	Non-effector	No
TRINITY_DN20064_c0_g1_i1.p2	type:3prime_partial	106	Y	0	Non-apoplastic	SP	Non-effector	Non-effector	No
TRINITY_DN20174_c0_g1_i1.p2	type:3prime_partial	102	Y	0	Non-apoplastic	SP	Non-effector	Non-effector	No
TRINITY_DN20175_c0_g1_i1.p2	type:complete	114	Y	0	Apoplastic	SP	Non-effector	Non-effector	No
TRINITY_DN20197_c0_g1_i1.p2	type:complete	103	Y	0	Apoplastic	SP	Non-effector	Non-effector	No
TRINITY_DN20613_c0_g1_i1.p1	type:5prime_partial	103	Y	0	Non-apoplastic	SP	Non-effector	Non-effector	No
TRINITY_DN20613_c0_g1_i2.p1	type:5prime_partial	106	Y	0	Apoplastic	SP	Non-effector	Non-effector	No
TRINITY_DN20914_c0_g1_i4.p1	type:complete	147	Y	0	Non-apoplastic	SP	Effector	Non-effector	No
TRINITY_DN21112_c0_g1_i2.p1	type:complete	107	Y	0	Non-apoplastic	SP	Non-effector	Non-effector	No
TRINITY_DN21194_c0_g1_i2.p1	type:complete	142	Y	0	Non-apoplastic	SP	Non-effector	Non-effector	No
TRINITY_DN21258_c0_g1_i1.p2	type:3prime_partial	166	Y	0	Non-apoplastic	SP	Non-effector	Non-effector	No
TRINITY_DN21613_c0_g2_i1.p1	type:5prime_partial	146	Y	0	Non-apoplastic	SP	Effector	Non-effector	No
TRINITY_DN21776_c0_g1_i1.p1	type:complete	361	Y	0	Apoplastic	SP	Non-effector	Non-effector	No
TRINITY_DN21776_c0_g1_i2.p1	type:complete	376	Y	0	Apoplastic	SP	Non-effector	Non-effector	No
TRINITY_DN21823_c0_g1_i1.p1	type:complete	279	Y	0	Apoplastic	SP	Effector	Non-effector	No
TRINITY_DN21837_c0_g1_i1.p1	type:complete	456	Y	0	Non-apoplastic	SP	Non-effector	Non-effector	No
TRINITY_DN21867_c0_g1_i2.p1	type:complete	118	Y	0	Non-apoplastic	SP	Effector	Non-effector	No
TRINITY_DN21867_c0_g1_i3.p1	type:complete	128	Y	0	Apoplastic	SP	Non-effector	Non-effector	No
TRINITY_DN21938_c0_g1_i1.p1	type:complete	531	Y	0	Non-apoplastic	SP	Non-effector	Non-effector	No
TRINITY_DN21938_c0_g1_i2.p1	type:complete	373	Y	0	Non-apoplastic	SP	Non-effector	Non-effector	No
TRINITY_DN21965_c0_g1_i2.p1	type:complete	246	Y	0	Non-apoplastic	SP	Non-effector	Non-effector	No
TRINITY_DN21965_c0_g1_i3.p1	type:complete	244	Y	0	Non-apoplastic	SP	Unlikely effector	Non-effector	No
TRINITY_DN22208_c0_g1_i1.p1	type:5prime_partial	136	Y	0	Apoplastic	SP	Non-effector	Non-effector	No
TRINITY_DN22287_c0_g1_i2.p1	type:complete	268	Y	0	Non-apoplastic	SP	Non-effector	Non-effector	No
TRINITY_DN22287_c0_g1_i3.p1	type:complete	333	Y	0	Apoplastic	SP	Non-effector	Non-effector	No
TRINITY_DN22484_c0_g1_i1.p1	type:5prime_partial	102	Y	0	Non-apoplastic	SP	Non-effector	Non-effector	No
TRINITY_DN22649_c0_g1_i1.p2	type:complete	139	Y	0	Non-apoplastic	SP	Non-effector	Non-effector	No
TRINITY_DN22667_c0_g1_i1.p1	type:complete	490	Y	0	Non-apoplastic	SP	Non-effector	Non-effector	No
TRINITY_DN22701_c0_g1_i1.p1	type:complete	434	Y	0	Non-apoplastic	SP	Non-effector	Non-effector	No
TRINITY_DN22781_c0_g1_i1.p2	type:complete	100	Y	0	Non-apoplastic	SP	Non-effector	Non-effector	No
TRINITY_DN22812_c0_g1_i1.p3	type:complete	206	Y	0	Apoplastic	SP	Non-effector	Non-effector	No
TRINITY_DN22882_c0_g1_i1.p2	type:complete	111	Y	0	Non-apoplastic	SP	Non-effector	Non-effector	No
TRINITY_DN22991_c0_g1_i1.p1	type:complete	136	Y	0	Non-apoplastic	SP	Non-effector	Non-effector	No
TRINITY_DN23041_c0_g1_i1.p1	type:3prime_partial	306	Y	0	Non-apoplastic	SP	Non-effector	Non-effector	No
TRINITY_DN23228_c0_g1_i2.p1	type:complete	177	Y	0	Apoplastic	SP	Effector	Non-effector	No
TRINITY_DN23228_c0_g1_i4.p1	type:complete	181	Y	0	Apoplastic	SP	Effector	Non-effector	No
TRINITY_DN23394_c0_g1_i1.p1	type:complete	137	Y	0	Non-apoplastic	SP	Non-effector	Non-effector	No
TRINITY_DN23449_c0_g1_i1.p5	type:complete	127	Y	0	Non-apoplastic	SP	Non-effector	Non-effector	No
TRINITY_DN23449_c0_g1_i2.p3	type:5prime_partial	109	Y	0	Non-apoplastic	SP	Non-effector	Non-effector	No
TRINITY_DN23462_c0_g1_i2.p4	type:complete	102	Y	0	Non-apoplastic	SP	Non-effector	Non-effector	No
TRINITY_DN23466_c0_g1_i1.p4	type:complete	143	Y	0	Non-apoplastic	SP	Non-effector	Non-effector	No
TRINITY_DN23492_c0_g1_i1.p1	type:complete	166	Y	0	Apoplastic	SP	Non-effector	Non-effector	No
TRINITY_DN23492_c0_g1_i2.p2	type:complete	142	Y	0	Apoplastic	SP	Non-effector	Non-effector	No
TRINITY_DN23496_c0_g1_i2.p1	type:complete	148	Y	0	Non-apoplastic	SP	Effector	Non-effector	No
TRINITY_DN23550_c0_g1_i3.p2	type:complete	109	Y	0	Apoplastic	SP	Non-effector	Non-effector	No
TRINITY_DN23550_c0_g1_i6.p1	type:complete	130	Y	0	Apoplastic	SP	Non-effector	Non-effector	No
TRINITY_DN23570_c0_g1_i1.p1	type:complete	163	Y	0	Non-apoplastic	SP	Non-effector	Non-effector	No
TRINITY_DN23570_c0_g1_i2.p1	type:complete	276	Y	0	Non-apoplastic	SP	Unlikely effector	Non-effector	No
TRINITY_DN23862_c0_g1_i1.p1	type:complete	347	Y	0	Apoplastic	SP	Non-effector	Non-effector	No
TRINITY_DN23888_c0_g2_i3.p3	type:complete	105	Y	0	Non-apoplastic	SP	Effector	Non-effector	No
TRINITY_DN23917_c0_g1_i2.p1	type:5prime_partial	481	Y	0	Non-apoplastic	SP	Non-effector	Non-effector	No
TRINITY_DN24000_c1_g1_i1.p2	type:3prime_partial	154	Y	0	Non-apoplastic	SP	Non-effector	Non-effector	No
TRINITY_DN24044_c0_g1_i1.p1	type:complete	968	Y	0	Apoplastic	SP	Non-effector	Non-effector	No
TRINITY_DN24044_c0_g1_i2.p1	type:complete	963	Y	0	Apoplastic	SP	Non-effector	Non-effector	No
TRINITY_DN24047_c0_g1_i2.p1	type:complete	181	Y	0	Non-apoplastic	SP	Effector	Non-effector	No
TRINITY_DN24074_c0_g2_i1.p3	type:5prime_partial	161	Y	0	Apoplastic	SP	Non-effector	Non-effector	No
TRINITY_DN24188_c0_g1_i2.p2	type:complete	129	Y	0	Non-apoplastic	SP	Non-effector	Non-effector	No
TRINITY_DN24268_c0_g1_i2.p1	type:complete	139	Y	0	Non-apoplastic	SP	Effector	Non-effector	No
TRINITY_DN24268_c0_g1_i4.p1	type:complete	148	Y	0	Non-apoplastic	SP	Non-effector	Non-effector	No
TRINITY_DN24289_c0_g1_i1.p1	type:complete	420	Y	0	Non-apoplastic	SP	Non-effector	Non-effector	No
TRINITY_DN24289_c0_g1_i5.p1	type:complete	413	Y	0	Apoplastic	SP	Non-effector	Non-effector	No
TRINITY_DN24292_c0_g1_i1.p1	type:complete	450	Y	0	Apoplastic	SP	Non-effector	Non-effector	No
TRINITY_DN24292_c0_g1_i4.p1	type:complete	148	Y	0	Apoplastic	SP	Non-effector	Non-effector	No
TRINITY_DN24349_c0_g2_i1.p3	type:complete	139	Y	0	Non-apoplastic	SP	Non-effector	Non-effector	No
TRINITY_DN24387_c0_g1_i4.p1	type:complete	157	Y	0	Apoplastic	SP	Non-effector	Non-effector	No
TRINITY_DN24421_c0_g1_i1.p2	type:complete	167	Y	0	Non-apoplastic	noTP	Non-effector	Non-effector	No
TRINITY_DN24464_c0_g2_i1.p2	type:3prime_partial	235	Y	0	Apoplastic	noTP	Non-effector	Non-effector	No
TRINITY_DN24516_c0_g1_i1.p2	type:5prime_partial	118	Y	0	Non-apoplastic	SP	Non-effector	Non-effector	No
TRINITY_DN24548_c0_g1_i1.p2	type:complete	151	Y	0	Non-apoplastic	SP	Non-effector	Non-effector	No
TRINITY_DN24653_c0_g1_i3.p2	type:5prime_partial	140	Y	0	Apoplastic	mTP	Non-effector	Non-effector	No
TRINITY_DN24661_c0_g1_i3.p1	type:complete	319	Y	0	Non-apoplastic	SP	Non-effector	Non-effector	No
TRINITY_DN24661_c0_g1_i4.p1	type:complete	375	Y	0	Non-apoplastic	SP	Non-effector	Non-effector	No
TRINITY_DN24661_c0_g1_i5.p1	type:complete	313	Y	0	Non-apoplastic	SP	Non-effector	Non-effector	No
TRINITY_DN24693_c0_g1_i2.p1	type:complete	336	Y	0	Non-apoplastic	SP	Non-effector	Non-effector	No
TRINITY_DN24710_c0_g1_i4.p1	type:complete	101	Y	0	Non-apoplastic	SP	Effector	Non-effector	No
TRINITY_DN24791_c0_g2_i3.p3	type:complete	117	Y	0	Non-apoplastic	SP	Non-effector	Non-effector	No
TRINITY_DN24800_c0_g1_i1.p1	type:complete	451	Y	0	Apoplastic	SP	Non-effector	Non-effector	No
TRINITY_DN24877_c0_g1_i4.p3	type:complete	117	Y	0	Non-apoplastic	SP	Non-effector	Non-effector	No
TRINITY_DN24884_c0_g1_i1.p1	type:complete	219	Y	0	Apoplastic	SP	Non-effector	Non-effector	No
TRINITY_DN25119_c0_g1_i4.p1	type:complete	134	Y	0	Non-apoplastic	SP	Effector	Non-effector	No
TRINITY_DN25121_c0_g1_i3.p2	type:5prime_partial	154	Y	0	Non-apoplastic	SP	Non-effector	Non-effector	No
TRINITY_DN25168_c0_g1_i1.p1	type:complete	227	Y	0	Apoplastic	SP	Non-effector	Non-effector	No
TRINITY_DN25224_c0_g1_i3.p1	type:complete	443	Y	0	Non-apoplastic	SP	Non-effector	Non-effector	No
TRINITY_DN25224_c0_g1_i4.p2	type:complete	177	Y	0	Non-apoplastic	SP	Non-effector	Non-effector	No
TRINITY_DN25242_c0_g1_i1.p1	type:complete	293	Y	0	Apoplastic	SP	Non-effector	Non-effector	No
TRINITY_DN25305_c0_g1_i4.p5	type:complete	138	Y	0	Non-apoplastic	SP	Non-effector	Non-effector	No
TRINITY_DN25319_c0_g2_i1.p1	type:5prime_partial	149	Y	0	Non-apoplastic	SP	Non-effector	Non-effector	No
TRINITY_DN25449_c0_g2_i1.p2	type:5prime_partial	139	Y	0	Non-apoplastic	SP	Non-effector	Non-effector	No
TRINITY_DN25449_c0_g2_i2.p2	type:5prime_partial	168	Y	0	Non-apoplastic	SP	Non-effector	Non-effector	No
TRINITY_DN25456_c0_g1_i1.p1	type:5prime_partial	241	Y	0	Non-apoplastic	SP	Effector	Non-effector	No
TRINITY_DN25456_c0_g1_i3.p1	type:5prime_partial	270	Y	0	Non-apoplastic	SP	Effector	Non-effector	No
TRINITY_DN25456_c0_g1_i4.p3	type:5prime_partial	100	Y	0	Apoplastic	SP	Non-effector	Non-effector	No
TRINITY_DN25470_c0_g1_i2.p1	type:complete	152	Y	0	Apoplastic	SP	Non-effector	Non-effector	No
TRINITY_DN25470_c0_g1_i4.p1	type:complete	152	Y	0	Apoplastic	SP	Non-effector	Non-effector	No
TRINITY_DN25551_c0_g1_i3.p1	type:complete	312	Y	0	Non-apoplastic	SP	Non-effector	Non-effector	No
TRINITY_DN25551_c0_g1_i4.p1	type:complete	181	Y	0	Apoplastic	SP	Effector	Non-effector	No
TRINITY_DN25570_c0_g1_i5.p1	type:5prime_partial	183	Y	0	Apoplastic	SP	Non-effector	Non-effector	No
TRINITY_DN25571_c0_g1_i2.p1	type:internal	106	Y	0	Non-apoplastic	SP	Non-effector	Non-effector	No
TRINITY_DN25580_c0_g2_i1.p2	type:5prime_partial	131	Y	0	Non-apoplastic	SP	Non-effector	Non-effector	No
TRINITY_DN25600_c0_g1_i1.p2	type:complete	109	Y	0	Apoplastic	SP	Non-effector	Non-effector	No
TRINITY_DN25600_c0_g1_i5.p2	type:complete	182	Y	0	Apoplastic	SP	Unlikely effector	Non-effector	No
TRINITY_DN25600_c0_g1_i6.p2	type:complete	182	Y	0	Non-apoplastic	SP	Effector	Non-effector	No
TRINITY_DN25639_c0_g1_i5.p1	type:complete	140	Y	0	Non-apoplastic	SP	Effector	Non-effector	No
TRINITY_DN25639_c0_g1_i6.p1	type:complete	140	Y	0	Non-apoplastic	SP	Effector	Non-effector	No
TRINITY_DN25645_c0_g1_i1.p3	type:5prime_partial	203	Y	0	Non-apoplastic	noTP	Non-effector	Non-effector	No
TRINITY_DN25685_c0_g1_i1.p1	type:complete	354	Y	0	Apoplastic	SP	Non-effector	Non-effector	No
TRINITY_DN25698_c0_g1_i5.p1	type:5prime_partial	153	Y	0	Non-apoplastic	SP	Effector	Non-effector	No
TRINITY_DN25698_c0_g1_i7.p2	type:5prime_partial	175	Y	0	Non-apoplastic	SP	Non-effector	Non-effector	No
TRINITY_DN25703_c0_g1_i1.p1	type:complete	622	Y	0	Non-apoplastic	SP	Non-effector	Non-effector	No
TRINITY_DN25703_c0_g1_i3.p1	type:complete	288	Y	0	Non-apoplastic	SP	Non-effector	Non-effector	No
TRINITY_DN25709_c0_g1_i4.p1	type:5prime_partial	103	Y	0	Non-apoplastic	SP	Non-effector	Non-effector	No
TRINITY_DN25733_c0_g1_i4.p2	type:complete	114	Y	0	Non-apoplastic	SP	Non-effector	Non-effector	No
TRINITY_DN25739_c1_g2_i1.p3	type:complete	119	Y	0	Non-apoplastic	SP	Non-effector	Non-effector	No
TRINITY_DN25747_c0_g2_i3.p1	type:3prime_partial	139	Y	0	Non-apoplastic	SP	Effector	Non-effector	No
TRINITY_DN25760_c0_g1_i1.p3	type:complete	127	Y	0	Apoplastic	SP	Non-effector	Non-effector	No
TRINITY_DN25802_c0_g1_i3.p1	type:complete	334	Y	0	Non-apoplastic	SP	Non-effector	Non-effector	No
TRINITY_DN25802_c0_g1_i4.p1	type:complete	300	Y	0	Non-apoplastic	SP	Non-effector	Non-effector	No
TRINITY_DN25811_c0_g1_i1.p1	type:complete	187	Y	0	Apoplastic	SP	Non-effector	Non-effector	No
TRINITY_DN25811_c0_g1_i2.p1	type:complete	217	Y	0	Non-apoplastic	SP	Non-effector	Non-effector	No
TRINITY_DN25833_c1_g2_i1.p1	type:complete	160	Y	0	Non-apoplastic	SP	Non-effector	Non-effector	No
TRINITY_DN25833_c1_g4_i1.p1	type:3prime_partial	116	Y	0	Non-apoplastic	SP	Non-effector	Non-effector	No
TRINITY_DN25924_c0_g1_i4.p4	type:complete	108	Y	0	Non-apoplastic	SP	Non-effector	Non-effector	No
TRINITY_DN25982_c0_g1_i2.p1	type:complete	302	Y	0	Apoplastic	SP	Non-effector	Non-effector	No
TRINITY_DN26017_c0_g1_i4.p2	type:complete	106	Y	0	Non-apoplastic	SP	Non-effector	Non-effector	No
TRINITY_DN26053_c0_g1_i1.p5	type:3prime_partial	123	Y	0	Apoplastic	SP	Unlikely effector	Non-effector	No
TRINITY_DN26054_c0_g1_i1.p1	type:complete	153	Y	0	Non-apoplastic	SP	Non-effector	Non-effector	No
TRINITY_DN26054_c0_g1_i2.p1	type:complete	115	Y	0	Apoplastic	SP	Non-effector	Non-effector	No
TRINITY_DN26105_c0_g1_i1.p1	type:complete	315	Y	0	Non-apoplastic	SP	Non-effector	Non-effector	No
TRINITY_DN26155_c0_g3_i2.p2	type:complete	118	Y	0	Non-apoplastic	SP	Non-effector	Non-effector	No
TRINITY_DN26155_c0_g3_i4.p1	type:complete	321	Y	0	Non-apoplastic	SP	Non-effector	Non-effector	No
TRINITY_DN26190_c0_g1_i1.p1	type:complete	182	Y	0	Non-apoplastic	SP	Non-effector	Non-effector	No
TRINITY_DN26190_c0_g1_i3.p1	type:complete	159	Y	0	Non-apoplastic	SP	Effector	Non-effector	No
TRINITY_DN26216_c0_g1_i4.p3	type:3prime_partial	124	Y	0	Non-apoplastic	SP	Non-effector	Non-effector	No
TRINITY_DN26219_c0_g1_i1.p1	type:complete	377	Y	0	Non-apoplastic	SP	Non-effector	Non-effector	No
TRINITY_DN26219_c0_g1_i2.p2	type:complete	142	Y	0	Non-apoplastic	SP	Non-effector	Non-effector	No
TRINITY_DN26222_c0_g1_i2.p1	type:complete	455	Y	0	Non-apoplastic	SP	Non-effector	Non-effector	No
TRINITY_DN26222_c0_g1_i3.p1	type:complete	346	Y	0	Non-apoplastic	SP	Non-effector	Non-effector	No
TRINITY_DN26222_c0_g1_i5.p1	type:complete	350	Y	0	Non-apoplastic	SP	Non-effector	Non-effector	No
TRINITY_DN26222_c0_g1_i9.p1	type:complete	450	Y	0	Non-apoplastic	SP	Non-effector	Non-effector	No
TRINITY_DN26242_c0_g1_i4.p1	type:complete	172	Y	0	Apoplastic	SP	Effector	Non-effector	No
TRINITY_DN26242_c0_g1_i6.p1	type:complete	171	Y	0	Non-apoplastic	SP	Unlikely effector	Non-effector	No
TRINITY_DN26251_c2_g1_i2.p1	type:complete	106	Y	0	Non-apoplastic	SP	Non-effector	Non-effector	No
TRINITY_DN26306_c0_g1_i6.p1	type:complete	414	Y	0	Apoplastic	SP	Non-effector	Non-effector	No
TRINITY_DN26306_c0_g1_i9.p1	type:complete	369	Y	0	Apoplastic	SP	Non-effector	Non-effector	No
TRINITY_DN26326_c0_g1_i1.p1	type:5prime_partial	397	Y	0	Apoplastic	SP	Unlikely effector	Non-effector	No
TRINITY_DN26332_c0_g2_i2.p4	type:5prime_partial	105	Y	0	Non-apoplastic	SP	Effector	Non-effector	No
TRINITY_DN26360_c0_g1_i1.p3	type:complete	146	Y	0	Non-apoplastic	SP	Non-effector	Non-effector	No
TRINITY_DN26379_c0_g1_i4.p2	type:complete	119	Y	0	Non-apoplastic	SP	Effector	Non-effector	No
TRINITY_DN26402_c0_g1_i2.p2	type:complete	142	Y	0	Non-apoplastic	SP	Effector	Non-effector	No
TRINITY_DN26402_c0_g1_i3.p1	type:complete	200	Y	0	Apoplastic	SP	Effector	Non-effector	No
TRINITY_DN26402_c0_g1_i7.p2	type:complete	127	Y	0	Non-apoplastic	SP	Non-effector	Non-effector	No
TRINITY_DN26448_c0_g1_i3.p3	type:complete	133	Y	0	Apoplastic	SP	Effector	Non-effector	No
TRINITY_DN26483_c0_g1_i6.p1	type:complete	526	Y	0	Non-apoplastic	SP	Non-effector	Non-effector	No
TRINITY_DN26491_c0_g1_i2.p2	type:complete	107	Y	0	Non-apoplastic	SP	Non-effector	Non-effector	No
TRINITY_DN26523_c0_g2_i3.p3	type:complete	118	Y	0	Non-apoplastic	SP	Non-effector	Non-effector	No
TRINITY_DN26538_c0_g1_i3.p5	type:complete	103	Y	0	Apoplastic	SP	Non-effector	Non-effector	No
TRINITY_DN26630_c0_g1_i1.p2	type:complete	108	Y	0	Apoplastic	SP	Non-effector	Non-effector	No
TRINITY_DN26630_c0_g1_i3.p1	type:complete	190	Y	0	Apoplastic	SP	Effector	Non-effector	No
TRINITY_DN26637_c0_g1_i1.p1	type:complete	118	Y	0	Non-apoplastic	SP	Non-effector	Non-effector	No
TRINITY_DN26641_c0_g1_i1.p1	type:complete	412	Y	0	Apoplastic	SP	Non-effector	Non-effector	No
TRINITY_DN26641_c0_g1_i3.p1	type:complete	455	Y	0	Apoplastic	SP	Non-effector	Non-effector	No
TRINITY_DN26689_c0_g1_i3.p1	type:3prime_partial	146	Y	0	Apoplastic	SP	Non-effector	Non-effector	No
TRINITY_DN26689_c0_g1_i4.p1	type:complete	316	Y	0	Apoplastic	SP	Non-effector	Non-effector	No
TRINITY_DN26758_c0_g1_i1.p2	type:complete	159	Y	0	Non-apoplastic	SP	Effector	Non-effector	No
TRINITY_DN26758_c0_g1_i3.p3	type:complete	127	Y	0	Non-apoplastic	SP	Non-effector	Non-effector	No
TRINITY_DN26758_c0_g2_i1.p1	type:complete	333	Y	0	Non-apoplastic	SP	Non-effector	Non-effector	No
TRINITY_DN26758_c0_g2_i2.p2	type:complete	240	Y	0	Non-apoplastic	SP	Unlikely effector	Non-effector	No
TRINITY_DN26758_c0_g2_i3.p1	type:complete	189	Y	0	Non-apoplastic	SP	Effector	Non-effector	No
TRINITY_DN26770_c0_g1_i1.p2	type:complete	249	Y	0	Non-apoplastic	SP	Non-effector	Non-effector	No
TRINITY_DN26770_c0_g1_i2.p2	type:complete	109	Y	0	Non-apoplastic	SP	Non-effector	Non-effector	No
TRINITY_DN26770_c0_g1_i3.p2	type:complete	109	Y	0	Apoplastic	SP	Non-effector	Non-effector	No
TRINITY_DN26771_c0_g1_i1.p1	type:3prime_partial	142	Y	0	Non-apoplastic	SP	Unlikely effector	Non-effector	No
TRINITY_DN26771_c0_g1_i2.p1	type:complete	209	Y	0	Non-apoplastic	SP	Non-effector	Non-effector	No
TRINITY_DN26792_c0_g1_i4.p2	type:complete	152	Y	0	Non-apoplastic	SP	Effector	Non-effector	No
TRINITY_DN26826_c0_g1_i4.p1	type:complete	329	Y	0	Apoplastic	SP	Non-effector	Non-effector	No
TRINITY_DN26826_c0_g1_i6.p1	type:complete	258	Y	0	Non-apoplastic	SP	Non-effector	Non-effector	No
TRINITY_DN26827_c0_g1_i1.p1	type:internal	109	Y	0	Non-apoplastic	SP	Non-effector	Non-effector	No
TRINITY_DN26829_c0_g1_i2.p1	type:complete	297	Y	0	Non-apoplastic	SP	Non-effector	Non-effector	No
TRINITY_DN26835_c0_g1_i5.p4	type:complete	103	Y	0	Apoplastic	SP	Non-effector	Non-effector	No
TRINITY_DN26896_c0_g2_i3.p2	type:complete	104	Y	0	Non-apoplastic	SP	Non-effector	Non-effector	No
TRINITY_DN26904_c1_g1_i5.p2	type:complete	270	Y	0	Non-apoplastic	SP	Non-effector	Non-effector	No
TRINITY_DN26904_c1_g1_i8.p2	type:complete	314	Y	0	Non-apoplastic	SP	Non-effector	Non-effector	No
TRINITY_DN26949_c0_g1_i10.p1	type:complete	322	Y	0	Non-apoplastic	SP	Non-effector	Non-effector	No
TRINITY_DN26949_c0_g1_i6.p1	type:complete	208	Y	0	Non-apoplastic	SP	Non-effector	Non-effector	No
TRINITY_DN26983_c0_g1_i1.p1	type:3prime_partial	262	Y	0	Non-apoplastic	SP	Non-effector	Non-effector	No
TRINITY_DN26983_c0_g1_i3.p1	type:complete	294	Y	0	Non-apoplastic	SP	Non-effector	Non-effector	No
TRINITY_DN26983_c0_g1_i4.p1	type:complete	272	Y	0	Non-apoplastic	SP	Non-effector	Non-effector	No
TRINITY_DN26988_c0_g1_i1.p2	type:complete	165	Y	0	Non-apoplastic	SP	Effector	Non-effector	No
TRINITY_DN26988_c0_g1_i4.p3	type:complete	100	Y	0	Non-apoplastic	SP	Non-effector	Non-effector	No
TRINITY_DN26990_c1_g2_i6.p1	type:internal	150	Y	0	Apoplastic	SP	Non-effector	Non-effector	No
TRINITY_DN27008_c0_g1_i1.p3	type:complete	184	Y	0	Non-apoplastic	SP	Non-effector	Non-effector	No
TRINITY_DN27057_c0_g1_i1.p4	type:complete	102	Y	0	Non-apoplastic	SP	Non-effector	Non-effector	No
TRINITY_DN27070_c0_g1_i4.p1	type:complete	159	Y	0	Non-apoplastic	SP	Non-effector	Non-effector	No
TRINITY_DN27071_c0_g1_i11.p2	type:complete	174	Y	0	Non-apoplastic	SP	Effector	Non-effector	No
TRINITY_DN27118_c0_g1_i1.p3	type:complete	127	Y	0	Apoplastic	SP	Effector	Non-effector	No
TRINITY_DN27119_c0_g1_i1.p3	type:complete	158	Y	0	Non-apoplastic	SP	Non-effector	Non-effector	No
TRINITY_DN27147_c0_g1_i6.p4	type:complete	124	Y	0	Non-apoplastic	SP	Non-effector	Non-effector	No
TRINITY_DN27160_c0_g2_i7.p1	type:5prime_partial	120	Y	0	Non-apoplastic	SP	Non-effector	Non-effector	No
TRINITY_DN27160_c0_g2_i8.p3	type:5prime_partial	109	Y	0	Non-apoplastic	SP	Non-effector	Non-effector	No
TRINITY_DN27192_c0_g1_i1.p3	type:complete	100	Y	0	Apoplastic	SP	Non-effector	Non-effector	No
TRINITY_DN27195_c0_g1_i4.p1	type:5prime_partial	367	Y	0	Non-apoplastic	SP	Non-effector	Non-effector	No
TRINITY_DN27200_c0_g1_i1.p3	type:complete	127	Y	0	Non-apoplastic	SP	Non-effector	Non-effector	No
TRINITY_DN27216_c0_g3_i3.p1	type:3prime_partial	136	Y	0	Non-apoplastic	SP	Non-effector	Non-effector	No
TRINITY_DN27231_c0_g3_i2.p1	type:complete	346	Y	0	Non-apoplastic	SP	Non-effector	Non-effector	No
TRINITY_DN27231_c0_g3_i8.p1	type:complete	592	Y	0	Non-apoplastic	SP	Non-effector	Non-effector	No
TRINITY_DN27231_c0_g3_i9.p4	type:complete	110	Y	0	Apoplastic	SP	Non-effector	Non-effector	No
TRINITY_DN27246_c0_g1_i1.p2	type:3prime_partial	122	Y	0	Apoplastic	SP	Non-effector	Non-effector	No
TRINITY_DN27314_c0_g2_i1.p1	type:complete	200	Y	0	Apoplastic	SP	Non-effector	Non-effector	No
TRINITY_DN27314_c0_g2_i2.p1	type:complete	218	Y	0	Apoplastic	SP	Non-effector	Non-effector	No
TRINITY_DN27314_c0_g2_i3.p1	type:complete	129	Y	0	Apoplastic	SP	Non-effector	Non-effector	No
TRINITY_DN27314_c0_g2_i4.p1	type:complete	118	Y	0	Apoplastic	SP	Non-effector	Non-effector	No
TRINITY_DN27404_c0_g1_i2.p1	type:internal	114	Y	0	Non-apoplastic	SP	Non-effector	Non-effector	No
TRINITY_DN27417_c2_g4_i2.p1	type:complete	375	Y	0	Non-apoplastic	SP	Non-effector	Non-effector	No
TRINITY_DN27417_c2_g4_i4.p1	type:complete	151	Y	0	Non-apoplastic	SP	Non-effector	Non-effector	No
TRINITY_DN27424_c0_g3_i2.p2	type:complete	109	Y	0	Non-apoplastic	SP	Non-effector	Non-effector	No
TRINITY_DN27424_c0_g3_i3.p2	type:complete	104	Y	0	Non-apoplastic	SP	Non-effector	Non-effector	No
TRINITY_DN27519_c0_g2_i2.p1	type:complete	236	Y	0	Non-apoplastic	SP	Effector	Non-effector	No
TRINITY_DN27562_c1_g1_i1.p2	type:3prime_partial	110	Y	0	Non-apoplastic	SP	Non-effector	Non-effector	No
TRINITY_DN27631_c0_g1_i4.p3	type:complete	124	Y	0	Non-apoplastic	SP	Non-effector	Non-effector	No
TRINITY_DN27635_c0_g1_i1.p4	type:complete	133	Y	0	Non-apoplastic	SP	Unlikely effector	Non-effector	No
TRINITY_DN27637_c4_g2_i1.p1	type:complete	176	Y	0	Apoplastic	SP	Effector	Non-effector	No
TRINITY_DN27637_c4_g2_i14.p1	type:complete	171	Y	0	Apoplastic	SP	Effector	Non-effector	No
TRINITY_DN27652_c1_g1_i16.p1	type:complete	224	Y	0	Non-apoplastic	SP	Effector	Non-effector	No
TRINITY_DN27659_c2_g4_i2.p1	type:5prime_partial	1468	Y	0	Non-apoplastic	SP	Non-effector	Non-effector	No
TRINITY_DN27676_c2_g1_i1.p3	type:complete	156	Y	0	Non-apoplastic	SP	Non-effector	Non-effector	No
TRINITY_DN27676_c3_g5_i4.p3	type:complete	127	Y	0	Non-apoplastic	SP	Non-effector	Non-effector	No
TRINITY_DN27680_c0_g2_i1.p3	type:5prime_partial	159	Y	0	Non-apoplastic	SP	Non-effector	Non-effector	No
TRINITY_DN27682_c2_g5_i2.p1	type:complete	197	Y	0	Apoplastic	SP	Effector	Non-effector	No
TRINITY_DN27682_c2_g5_i9.p1	type:complete	142	Y	0	Non-apoplastic	SP	Unlikely effector	Non-effector	No
TRINITY_DN27709_c2_g1_i1.p1	type:complete	163	Y	0	Apoplastic	SP	Non-effector	Non-effector	No
TRINITY_DN27731_c1_g2_i1.p1	type:complete	109	Y	0	Non-apoplastic	SP	Non-effector	Non-effector	No
TRINITY_DN27739_c0_g1_i5.p2	type:complete	122	Y	0	Apoplastic	SP	Unlikely effector	Non-effector	No
TRINITY_DN27739_c0_g1_i8.p2	type:complete	112	Y	0	Non-apoplastic	SP	Non-effector	Non-effector	No
TRINITY_DN27741_c0_g2_i1.p1	type:complete	122	Y	0	Non-apoplastic	SP	Effector	Non-effector	No
TRINITY_DN27741_c0_g2_i4.p1	type:complete	573	Y	0	Non-apoplastic	SP	Non-effector	Non-effector	No
TRINITY_DN27741_c0_g2_i5.p1	type:complete	584	Y	0	Non-apoplastic	SP	Non-effector	Non-effector	No
TRINITY_DN27741_c0_g5_i1.p1	type:5prime_partial	859	Y	0	Non-apoplastic	SP	Non-effector	Non-effector	No
TRINITY_DN27746_c0_g2_i1.p2	type:complete	111	Y	0	Apoplastic	SP	Non-effector	Non-effector	No
TRINITY_DN27771_c0_g2_i4.p1	type:complete	323	Y	0	Non-apoplastic	SP	Non-effector	Non-effector	No
TRINITY_DN27774_c1_g1_i15.p2	type:5prime_partial	361	Y	0	Non-apoplastic	SP	Non-effector	Non-effector	No
TRINITY_DN27774_c1_g1_i17.p1	type:5prime_partial	418	Y	0	Non-apoplastic	SP	Non-effector	Non-effector	No
TRINITY_DN27774_c1_g1_i8.p1	type:5prime_partial	700	Y	0	Non-apoplastic	SP	Non-effector	Non-effector	No
TRINITY_DN27783_c1_g2_i4.p1	type:complete	1035	Y	0	Non-apoplastic	SP	Non-effector	Non-effector	No
TRINITY_DN2779_c0_g1_i1.p1	type:complete	118	Y	0	Non-apoplastic	SP	Effector	Non-effector	No
TRINITY_DN27802_c3_g2_i3.p1	type:complete	137	Y	0	Non-apoplastic	SP	Non-effector	Non-effector	No
TRINITY_DN27811_c1_g3_i1.p1	type:complete	326	Y	0	Apoplastic	SP	Non-effector	Non-effector	No
TRINITY_DN27811_c1_g3_i3.p1	type:complete	643	Y	0	Non-apoplastic	SP	Non-effector	Non-effector	No
TRINITY_DN27811_c1_g3_i5.p1	type:3prime_partial	286	Y	0	Apoplastic	SP	Non-effector	Non-effector	No
TRINITY_DN27816_c0_g1_i1.p1	type:complete	436	Y	0	Non-apoplastic	SP	Non-effector	Non-effector	No
TRINITY_DN27816_c0_g1_i4.p1	type:complete	430	Y	0	Non-apoplastic	SP	Non-effector	Non-effector	No
TRINITY_DN27816_c0_g1_i7.p1	type:3prime_partial	396	Y	0	Non-apoplastic	SP	Non-effector	Non-effector	No
TRINITY_DN27820_c0_g1_i8.p1	type:complete	274	Y	0	Non-apoplastic	SP	Non-effector	Non-effector	No
TRINITY_DN27832_c1_g1_i1.p1	type:complete	293	Y	0	Non-apoplastic	SP	Non-effector	Non-effector	No
TRINITY_DN27832_c1_g1_i2.p1	type:complete	508	Y	0	Non-apoplastic	SP	Non-effector	Non-effector	No
TRINITY_DN27858_c0_g1_i1.p1	type:complete	625	Y	0	Non-apoplastic	SP	Non-effector	Non-effector	No
TRINITY_DN27858_c0_g1_i3.p1	type:complete	635	Y	0	Non-apoplastic	SP	Non-effector	Non-effector	No
TRINITY_DN27858_c0_g1_i4.p1	type:complete	384	Y	0	Non-apoplastic	SP	Non-effector	Non-effector	No
TRINITY_DN27858_c0_g2_i1.p1	type:complete	569	Y	0	Non-apoplastic	SP	Non-effector	Non-effector	No
TRINITY_DN27858_c0_g2_i3.p1	type:complete	627	Y	0	Non-apoplastic	SP	Non-effector	Non-effector	No
TRINITY_DN27862_c0_g1_i2.p3	type:complete	131	Y	0	Non-apoplastic	SP	Effector	Non-effector	No
TRINITY_DN27865_c1_g1_i2.p1	type:complete	174	Y	0	Non-apoplastic	SP	Non-effector	Non-effector	No
TRINITY_DN27865_c1_g1_i3.p1	type:complete	179	Y	0	Apoplastic	SP	Non-effector	Non-effector	No
TRINITY_DN27875_c1_g1_i7.p1	type:complete	123	Y	0	Apoplastic	SP	Effector	Non-effector	No
TRINITY_DN27878_c0_g2_i10.p1	type:complete	123	Y	0	Non-apoplastic	SP	Non-effector	Non-effector	No
TRINITY_DN27881_c1_g1_i4.p2	type:complete	165	Y	0	Non-apoplastic	SP	Non-effector	Non-effector	No
TRINITY_DN27893_c0_g1_i23.p1	type:complete	141	Y	0	Non-apoplastic	SP	Non-effector	Non-effector	No
TRINITY_DN27905_c2_g3_i2.p2	type:complete	132	Y	0	Apoplastic	SP	Non-effector	Non-effector	No
TRINITY_DN27905_c2_g3_i3.p2	type:complete	132	Y	0	Non-apoplastic	SP	Non-effector	Non-effector	No
TRINITY_DN27920_c1_g3_i3.p3	type:complete	125	Y	0	Non-apoplastic	SP	Non-effector	Non-effector	No
TRINITY_DN27935_c5_g5_i1.p1	type:3prime_partial	116	Y	0	Non-apoplastic	SP	Non-effector	Non-effector	No
TRINITY_DN27945_c1_g2_i1.p5	type:complete	111	Y	0	Non-apoplastic	SP	Non-effector	Non-effector	No
TRINITY_DN27954_c0_g1_i2.p1	type:complete	394	Y	0	Non-apoplastic	SP	Non-effector	Non-effector	No
TRINITY_DN27980_c0_g4_i1.p1	type:complete	142	Y	0	Apoplastic	SP	Non-effector	Non-effector	No
TRINITY_DN27994_c1_g1_i1.p3	type:5prime_partial	123	Y	0	Non-apoplastic	SP	Non-effector	Non-effector	No
TRINITY_DN27994_c3_g2_i3.p2	type:complete	135	Y	0	Non-apoplastic	SP	Non-effector	Non-effector	No
TRINITY_DN28036_c1_g1_i1.p1	type:complete	176	Y	0	Non-apoplastic	SP	Non-effector	Non-effector	No
TRINITY_DN28036_c1_g1_i3.p1	type:complete	128	Y	0	Apoplastic	SP	Unlikely effector	Non-effector	No
TRINITY_DN28036_c1_g1_i4.p1	type:complete	177	Y	0	Apoplastic	SP	Unlikely effector	Non-effector	No
TRINITY_DN28036_c1_g1_i5.p1	type:complete	177	Y	0	Non-apoplastic	SP	Non-effector	Non-effector	No
TRINITY_DN28036_c1_g1_i6.p1	type:3prime_partial	203	Y	0	Non-apoplastic	SP	Non-effector	Non-effector	No
TRINITY_DN28036_c1_g3_i2.p1	type:complete	144	Y	0	Apoplastic	SP	Non-effector	Non-effector	No
TRINITY_DN28036_c1_g3_i3.p3	type:complete	156	Y	0	Apoplastic	SP	Non-effector	Non-effector	No
TRINITY_DN28045_c0_g2_i1.p1	type:complete	440	Y	0	Apoplastic	SP	Non-effector	Non-effector	No
TRINITY_DN28046_c0_g7_i1.p2	type:complete	246	Y	0	Non-apoplastic	SP	Non-effector	Non-effector	No
TRINITY_DN28048_c0_g1_i3.p1	type:complete	683	Y	0	Non-apoplastic	SP	Non-effector	Non-effector	No
TRINITY_DN28059_c0_g3_i4.p1	type:complete	257	Y	0	Non-apoplastic	SP	Non-effector	Non-effector	No
TRINITY_DN28081_c2_g4_i3.p2	type:3prime_partial	216	Y	0	Non-apoplastic	SP	Non-effector	Non-effector	No
TRINITY_DN28084_c0_g1_i14.p1	type:complete	466	Y	0	Apoplastic	SP	Non-effector	Non-effector	No
TRINITY_DN28084_c0_g1_i4.p1	type:complete	235	Y	0	Apoplastic	SP	Non-effector	Non-effector	No
TRINITY_DN28084_c0_g1_i6.p1	type:complete	303	Y	0	Non-apoplastic	SP	Non-effector	Non-effector	No
TRINITY_DN28084_c0_g1_i8.p1	type:complete	196	Y	0	Apoplastic	SP	Non-effector	Non-effector	No
TRINITY_DN28138_c3_g1_i3.p1	type:complete	333	Y	0	Non-apoplastic	SP	Non-effector	Non-effector	No
TRINITY_DN28138_c3_g1_i5.p1	type:internal	258	Y	0	Non-apoplastic	SP	Non-effector	Non-effector	No
TRINITY_DN28166_c1_g2_i10.p1	type:complete	389	Y	0	Non-apoplastic	SP	Non-effector	Non-effector	No
TRINITY_DN28166_c1_g2_i6.p1	type:3prime_partial	385	Y	0	Non-apoplastic	SP	Non-effector	Non-effector	No
TRINITY_DN28166_c1_g2_i9.p1	type:complete	392	Y	0	Non-apoplastic	SP	Non-effector	Non-effector	No
TRINITY_DN28176_c3_g1_i1.p1	type:internal	228	Y	0	Non-apoplastic	SP	Unlikely effector	Non-effector	No
TRINITY_DN28179_c0_g2_i16.p2	type:complete	175	Y	0	Non-apoplastic	SP	Non-effector	Non-effector	No
TRINITY_DN28186_c2_g1_i11.p3	type:complete	158	Y	0	Non-apoplastic	SP	Unlikely effector	Non-effector	No
TRINITY_DN28186_c2_g1_i6.p4	type:complete	143	Y	0	Non-apoplastic	SP	Non-effector	Non-effector	No
TRINITY_DN28188_c0_g1_i2.p2	type:complete	254	Y	0	Non-apoplastic	SP	Non-effector	Non-effector	No
TRINITY_DN28188_c0_g1_i4.p1	type:complete	645	Y	0	Non-apoplastic	SP	Non-effector	Non-effector	No
TRINITY_DN28197_c4_g1_i2.p1	type:complete	361	Y	0	Non-apoplastic	SP	Non-effector	Non-effector	No
TRINITY_DN28197_c4_g1_i3.p1	type:complete	315	Y	0	Non-apoplastic	SP	Effector	Non-effector	No
TRINITY_DN28199_c0_g1_i2.p1	type:complete	226	Y	0	Non-apoplastic	SP	Effector	Non-effector	No
TRINITY_DN28215_c0_g2_i3.p1	type:5prime_partial	101	Y	0	Non-apoplastic	SP	Non-effector	Non-effector	No
TRINITY_DN28230_c0_g1_i7.p2	type:5prime_partial	103	Y	0	Apoplastic	SP	Non-effector	Non-effector	No
TRINITY_DN28235_c0_g1_i1.p1	type:complete	590	Y	0	Non-apoplastic	SP	Non-effector	Non-effector	No
TRINITY_DN28235_c0_g1_i2.p1	type:complete	585	Y	0	Non-apoplastic	SP	Non-effector	Non-effector	No
TRINITY_DN28240_c0_g1_i5.p2	type:5prime_partial	118	Y	0	Non-apoplastic	SP	Non-effector	Non-effector	No
TRINITY_DN28243_c0_g4_i1.p3	type:3prime_partial	208	Y	0	Non-apoplastic	SP	Non-effector	Non-effector	No
TRINITY_DN28260_c0_g2_i1.p1	type:3prime_partial	144	Y	0	Non-apoplastic	SP	Non-effector	Non-effector	No
TRINITY_DN28260_c0_g2_i2.p1	type:3prime_partial	135	Y	0	Non-apoplastic	SP	Non-effector	Non-effector	No
TRINITY_DN28260_c0_g2_i5.p1	type:complete	195	Y	0	Apoplastic	SP	Non-effector	Non-effector	No
TRINITY_DN28263_c2_g1_i2.p2	type:complete	345	Y	0	Non-apoplastic	SP	Non-effector	Non-effector	No
TRINITY_DN28263_c4_g1_i1.p2	type:5prime_partial	111	Y	0	Non-apoplastic	SP	Effector	Non-effector	No
TRINITY_DN28263_c4_g1_i2.p2	type:5prime_partial	114	Y	0	Non-apoplastic	SP	Effector	Non-effector	No
TRINITY_DN28263_c5_g3_i2.p4	type:complete	122	Y	0	Non-apoplastic	SP	Non-effector	Non-effector	No
TRINITY_DN28263_c5_g3_i3.p1	type:complete	335	Y	0	Apoplastic	SP	Non-effector	Non-effector	No
TRINITY_DN28264_c1_g2_i1.p1	type:complete	186	Y	0	Non-apoplastic	SP	Non-effector	Non-effector	No
TRINITY_DN28264_c1_g2_i3.p1	type:3prime_partial	214	Y	0	Non-apoplastic	SP	Non-effector	Non-effector	No
TRINITY_DN28267_c0_g1_i4.p2	type:complete	107	Y	0	Apoplastic	SP	Effector	Non-effector	No
TRINITY_DN28268_c0_g1_i3.p1	type:complete	187	Y	0	Non-apoplastic	SP	Non-effector	Non-effector	No
TRINITY_DN28286_c1_g2_i2.p2	type:complete	322	Y	0	Non-apoplastic	SP	Non-effector	Non-effector	No
TRINITY_DN28293_c0_g4_i15.p2	type:complete	109	Y	0	Non-apoplastic	SP	Non-effector	Non-effector	No
TRINITY_DN28295_c1_g1_i2.p2	type:complete	283	Y	0	Apoplastic	SP	Non-effector	Non-effector	No
TRINITY_DN28295_c1_g1_i4.p1	type:complete	254	Y	0	Apoplastic	SP	Non-effector	Non-effector	No
TRINITY_DN28295_c1_g1_i5.p1	type:complete	253	Y	0	Apoplastic	SP	Non-effector	Non-effector	No
TRINITY_DN28295_c1_g1_i8.p1	type:complete	200	Y	0	Apoplastic	SP	Non-effector	Non-effector	No
TRINITY_DN28313_c2_g2_i3.p1	type:complete	131	Y	0	Non-apoplastic	SP	Non-effector	Non-effector	No
TRINITY_DN28316_c0_g1_i7.p1	type:3prime_partial	413	Y	0	Non-apoplastic	SP	Non-effector	Non-effector	No
TRINITY_DN28320_c0_g1_i1.p1	type:complete	449	Y	0	Non-apoplastic	SP	Non-effector	Non-effector	No
TRINITY_DN28339_c0_g1_i3.p3	type:complete	110	Y	0	Non-apoplastic	SP	Effector	Non-effector	No
TRINITY_DN28373_c3_g2_i1.p4	type:complete	123	Y	0	Non-apoplastic	SP	Unlikely effector	Non-effector	No
TRINITY_DN28377_c2_g2_i2.p5	type:complete	113	Y	0	Non-apoplastic	SP	Non-effector	Non-effector	No
TRINITY_DN28378_c0_g1_i2.p2	type:complete	100	Y	0	Non-apoplastic	SP	Non-effector	Non-effector	No
TRINITY_DN28403_c0_g2_i1.p3	type:complete	122	Y	0	Non-apoplastic	SP	Non-effector	Non-effector	No
TRINITY_DN28403_c0_g2_i4.p1	type:complete	1192	Y	0	Non-apoplastic	SP	Non-effector	Non-effector	No
TRINITY_DN28417_c0_g1_i4.p3	type:complete	115	Y	0	Non-apoplastic	SP	Non-effector	Non-effector	No
TRINITY_DN28424_c0_g1_i1.p1	type:complete	261	Y	0	Apoplastic	SP	Effector	Non-effector	No
TRINITY_DN28425_c3_g8_i2.p1	type:complete	410	Y	0	Non-apoplastic	SP	Non-effector	Non-effector	No
TRINITY_DN28425_c3_g8_i3.p1	type:complete	406	Y	0	Non-apoplastic	SP	Non-effector	Non-effector	No
TRINITY_DN28431_c0_g1_i2.p1	type:complete	228	Y	0	Non-apoplastic	SP	Effector	Non-effector	No
TRINITY_DN28431_c0_g1_i5.p1	type:complete	189	Y	0	Non-apoplastic	SP	Non-effector	Non-effector	No
TRINITY_DN28462_c0_g1_i18.p1	type:5prime_partial	145	Y	0	Non-apoplastic	SP	Effector	Non-effector	No
TRINITY_DN28462_c0_g1_i20.p1	type:5prime_partial	205	Y	0	Non-apoplastic	SP	Effector	Non-effector	No
TRINITY_DN28477_c0_g1_i3.p1	type:complete	576	Y	0	Non-apoplastic	SP	Non-effector	Non-effector	No
TRINITY_DN28477_c0_g1_i5.p2	type:complete	187	Y	0	Non-apoplastic	SP	Non-effector	Non-effector	No
TRINITY_DN28480_c0_g1_i3.p1	type:complete	220	Y	0	Non-apoplastic	SP	Effector	Non-effector	No
TRINITY_DN28480_c0_g1_i4.p1	type:complete	220	Y	0	Non-apoplastic	SP	Effector	Non-effector	No
TRINITY_DN28486_c4_g1_i3.p1	type:complete	726	Y	0	Non-apoplastic	SP	Non-effector	Non-effector	No
TRINITY_DN28488_c0_g2_i10.p1	type:5prime_partial	156	Y	0	Non-apoplastic	SP	Effector	Non-effector	No
TRINITY_DN28488_c0_g2_i11.p1	type:complete	320	Y	0	Non-apoplastic	SP	Non-effector	Non-effector	No
TRINITY_DN28488_c0_g2_i13.p1	type:complete	154	Y	0	Apoplastic	SP	Effector	Non-effector	No
TRINITY_DN28488_c0_g2_i9.p1	type:complete	327	Y	0	Non-apoplastic	SP	Non-effector	Non-effector	No
TRINITY_DN28533_c0_g1_i1.p3	type:complete	139	Y	0	Non-apoplastic	SP	Non-effector	Non-effector	No
TRINITY_DN28538_c5_g1_i1.p1	type:complete	558	Y	0	Non-apoplastic	SP	Non-effector	Non-effector	No
TRINITY_DN28538_c5_g1_i9.p1	type:complete	354	Y	0	Non-apoplastic	SP	Non-effector	Non-effector	No
TRINITY_DN28540_c1_g1_i1.p1	type:3prime_partial	148	Y	0	Non-apoplastic	SP	Non-effector	Non-effector	No
TRINITY_DN28540_c1_g1_i2.p1	type:3prime_partial	216	Y	0	Non-apoplastic	SP	Non-effector	Non-effector	No
TRINITY_DN28540_c1_g1_i3.p1	type:complete	130	Y	0	Non-apoplastic	SP	Non-effector	Non-effector	No
TRINITY_DN28551_c0_g1_i1.p3	type:5prime_partial	140	Y	0	Non-apoplastic	SP	Non-effector	Non-effector	No
TRINITY_DN28551_c0_g1_i5.p3	type:5prime_partial	140	Y	0	Non-apoplastic	SP	Non-effector	Non-effector	No
TRINITY_DN28563_c0_g4_i1.p1	type:complete	148	Y	0	Non-apoplastic	SP	Effector	Non-effector	No
TRINITY_DN28563_c0_g4_i4.p1	type:complete	162	Y	0	Non-apoplastic	SP	Effector	Non-effector	No
TRINITY_DN28575_c0_g1_i6.p3	type:complete	104	Y	0	Non-apoplastic	SP	Effector	Non-effector	No
TRINITY_DN28580_c0_g1_i4.p2	type:complete	105	Y	0	Apoplastic	SP	Non-effector	Non-effector	No
TRINITY_DN28582_c0_g2_i10.p1	type:complete	220	Y	0	Apoplastic	SP	Non-effector	Non-effector	No
TRINITY_DN28587_c2_g2_i10.p1	type:complete	384	Y	0	Apoplastic	SP	Non-effector	Non-effector	No
TRINITY_DN28587_c2_g2_i9.p2	type:complete	125	Y	0	Apoplastic	SP	Non-effector	Non-effector	No
TRINITY_DN28588_c2_g1_i2.p1	type:complete	347	Y	0	Apoplastic	SP	Non-effector	Non-effector	No
TRINITY_DN28588_c2_g1_i3.p1	type:3prime_partial	151	Y	0	Apoplastic	SP	Non-effector	Non-effector	No
TRINITY_DN28588_c2_g1_i6.p1	type:complete	243	Y	0	Apoplastic	SP	Unlikely effector	Non-effector	No
TRINITY_DN28588_c2_g2_i3.p1	type:complete	318	Y	0	Non-apoplastic	SP	Non-effector	Non-effector	No
TRINITY_DN28597_c0_g1_i8.p1	type:complete	115	Y	0	Non-apoplastic	SP	Effector	Non-effector	No
TRINITY_DN28600_c0_g1_i2.p1	type:complete	207	Y	0	Non-apoplastic	SP	Non-effector	Non-effector	No
TRINITY_DN28600_c0_g1_i3.p1	type:3prime_partial	206	Y	0	Apoplastic	SP	Non-effector	Non-effector	No
TRINITY_DN28609_c1_g1_i1.p1	type:complete	314	Y	0	Apoplastic	SP	Non-effector	Non-effector	No
TRINITY_DN28609_c1_g1_i2.p1	type:3prime_partial	129	Y	0	Apoplastic	SP	Effector	Non-effector	No
TRINITY_DN28612_c0_g1_i5.p1	type:complete	558	Y	0	Apoplastic	SP	Non-effector	Non-effector	No
TRINITY_DN28612_c0_g1_i7.p3	type:complete	207	Y	0	Apoplastic	SP	Non-effector	Non-effector	No
TRINITY_DN28616_c0_g3_i2.p1	type:5prime_partial	108	Y	0	Non-apoplastic	SP	Effector	Non-effector	No
TRINITY_DN28617_c5_g3_i4.p1	type:5prime_partial	220	Y	0	Non-apoplastic	SP	Non-effector	Non-effector	No
TRINITY_DN28617_c5_g3_i5.p1	type:5prime_partial	276	Y	0	Non-apoplastic	SP	Non-effector	Non-effector	No
TRINITY_DN28624_c0_g1_i1.p2	type:complete	112	Y	0	Non-apoplastic	SP	Non-effector	Non-effector	No
TRINITY_DN28630_c0_g2_i1.p2	type:5prime_partial	179	Y	0	Apoplastic	SP	Non-effector	Non-effector	No
TRINITY_DN28630_c0_g4_i2.p1	type:complete	100	Y	0	Non-apoplastic	SP	Effector	Non-effector	No
TRINITY_DN28637_c1_g5_i5.p1	type:5prime_partial	738	Y	0	Non-apoplastic	SP	Non-effector	Non-effector	No
TRINITY_DN28647_c0_g1_i10.p3	type:complete	161	Y	0	Apoplastic	SP	Non-effector	Non-effector	No
TRINITY_DN28648_c0_g2_i4.p1	type:3prime_partial	392	Y	0	Non-apoplastic	SP	Non-effector	Non-effector	No
TRINITY_DN28648_c0_g2_i5.p1	type:3prime_partial	384	Y	0	Non-apoplastic	SP	Non-effector	Non-effector	No
TRINITY_DN28648_c0_g4_i1.p1	type:3prime_partial	241	Y	0	Non-apoplastic	SP	Effector	Non-effector	No
TRINITY_DN28653_c1_g4_i1.p1	type:complete	429	Y	0	Non-apoplastic	SP	Non-effector	Non-effector	No
TRINITY_DN28653_c1_g4_i5.p1	type:complete	429	Y	0	Non-apoplastic	SP	Non-effector	Non-effector	No
TRINITY_DN28653_c1_g4_i6.p1	type:complete	255	Y	0	Non-apoplastic	SP	Non-effector	Non-effector	No
TRINITY_DN28653_c1_g4_i7.p1	type:complete	290	Y	0	Non-apoplastic	SP	Non-effector	Non-effector	No
TRINITY_DN28660_c0_g1_i1.p1	type:complete	713	Y	0	Non-apoplastic	SP	Non-effector	Non-effector	No
TRINITY_DN28660_c0_g1_i2.p1	type:complete	798	Y	0	Non-apoplastic	SP	Non-effector	Non-effector	No
TRINITY_DN28672_c2_g1_i10.p1	type:complete	171	Y	0	Apoplastic	SP	Non-effector	Non-effector	No
TRINITY_DN28672_c2_g1_i4.p1	type:3prime_partial	177	Y	0	Apoplastic	SP	Non-effector	Non-effector	No
TRINITY_DN28677_c0_g1_i6.p2	type:complete	136	Y	0	Non-apoplastic	SP	Non-effector	Non-effector	No
TRINITY_DN28683_c0_g1_i2.p1	type:complete	282	Y	0	Non-apoplastic	SP	Effector	Non-effector	No
TRINITY_DN28688_c0_g2_i1.p2	type:complete	121	Y	0	Apoplastic	SP	Non-effector	Non-effector	No
TRINITY_DN28689_c0_g1_i1.p3	type:complete	166	Y	0	Non-apoplastic	SP	Non-effector	Non-effector	No
TRINITY_DN28691_c2_g1_i3.p3	type:5prime_partial	103	Y	0	Apoplastic	SP	Non-effector	Non-effector	No
TRINITY_DN28705_c0_g4_i7.p1	type:5prime_partial	112	Y	0	Apoplastic	SP	Non-effector	Non-effector	No
TRINITY_DN28710_c3_g2_i10.p1	type:5prime_partial	813	Y	0	Non-apoplastic	SP	Non-effector	Non-effector	No
TRINITY_DN28722_c4_g4_i1.p2	type:complete	126	Y	0	Non-apoplastic	SP	Non-effector	Non-effector	No
TRINITY_DN28724_c1_g1_i10.p1	type:3prime_partial	112	Y	0	Non-apoplastic	SP	Non-effector	Non-effector	No
TRINITY_DN28724_c1_g1_i15.p1	type:complete	240	Y	0	Non-apoplastic	SP	Non-effector	Non-effector	No
TRINITY_DN28724_c1_g1_i3.p1	type:complete	210	Y	0	Non-apoplastic	SP	Non-effector	Non-effector	No
TRINITY_DN28724_c1_g1_i4.p1	type:complete	375	Y	0	Non-apoplastic	SP	Non-effector	Non-effector	No
TRINITY_DN28724_c1_g1_i5.p1	type:complete	377	Y	0	Non-apoplastic	SP	Non-effector	Non-effector	No
TRINITY_DN28724_c1_g1_i9.p1	type:complete	316	Y	0	Non-apoplastic	SP	Non-effector	Non-effector	No
TRINITY_DN28726_c1_g1_i2.p3	type:complete	139	Y	0	Non-apoplastic	SP	Non-effector	Non-effector	No
TRINITY_DN28731_c1_g1_i4.p1	type:complete	252	Y	0	Apoplastic	SP	Effector	Non-effector	No
TRINITY_DN28731_c1_g1_i5.p1	type:complete	225	Y	0	Non-apoplastic	SP	Effector	Non-effector	No
TRINITY_DN28732_c0_g1_i1.p1	type:3prime_partial	158	Y	0	Non-apoplastic	SP	Effector	Non-effector	No
TRINITY_DN28742_c2_g2_i2.p3	type:complete	116	Y	0	Non-apoplastic	SP	Non-effector	Non-effector	No
TRINITY_DN28750_c1_g1_i6.p4	type:complete	133	Y	0	Non-apoplastic	SP	Non-effector	Non-effector	No
TRINITY_DN28750_c1_g1_i7.p2	type:complete	123	Y	0	Non-apoplastic	SP	Non-effector	Non-effector	No
TRINITY_DN28759_c0_g1_i11.p1	type:complete	327	Y	0	Non-apoplastic	SP	Non-effector	Non-effector	No
TRINITY_DN28759_c0_g1_i7.p1	type:complete	309	Y	0	Non-apoplastic	SP	Non-effector	Non-effector	No
TRINITY_DN28774_c3_g2_i1.p1	type:complete	297	Y	0	Apoplastic	SP	Non-effector	Non-effector	No
TRINITY_DN28774_c3_g2_i2.p1	type:complete	335	Y	0	Apoplastic	SP	Non-effector	Non-effector	No
TRINITY_DN28774_c3_g2_i6.p1	type:complete	262	Y	0	Apoplastic	SP	Non-effector	Non-effector	No
TRINITY_DN28790_c1_g4_i2.p1	type:complete	154	Y	0	Non-apoplastic	SP	Non-effector	Non-effector	No
TRINITY_DN28793_c0_g1_i1.p1	type:complete	354	Y	0	Non-apoplastic	noTP	Non-effector	Non-effector	No
TRINITY_DN28793_c0_g1_i3.p1	type:complete	467	Y	0	Non-apoplastic	noTP	Non-effector	Non-effector	No
TRINITY_DN28796_c0_g2_i4.p1	type:complete	461	Y	0	Non-apoplastic	SP	Non-effector	Non-effector	No
TRINITY_DN28796_c0_g2_i5.p1	type:complete	461	Y	0	Non-apoplastic	SP	Non-effector	Non-effector	No
TRINITY_DN28797_c6_g5_i2.p1	type:complete	146	Y	0	Apoplastic	SP	Effector	Non-effector	No
TRINITY_DN28798_c2_g2_i1.p1	type:complete	297	Y	0	Non-apoplastic	SP	Non-effector	Non-effector	No
TRINITY_DN28798_c2_g2_i6.p1	type:complete	297	Y	0	Non-apoplastic	SP	Non-effector	Non-effector	No
TRINITY_DN28800_c4_g1_i12.p2	type:complete	129	Y	0	Non-apoplastic	SP	Non-effector	Non-effector	No
TRINITY_DN28819_c0_g4_i1.p1	type:complete	529	Y	0	Apoplastic	SP	Non-effector	Non-effector	No
TRINITY_DN28820_c0_g1_i4.p1	type:complete	304	Y	0	Apoplastic	SP	Non-effector	Non-effector	No
TRINITY_DN28826_c4_g2_i1.p1	type:5prime_partial	438	Y	0	Non-apoplastic	SP	Non-effector	Non-effector	No
TRINITY_DN28844_c0_g1_i22.p7	type:complete	101	Y	0	Apoplastic	SP	Effector	Non-effector	No
TRINITY_DN28852_c0_g1_i1.p1	type:complete	104	Y	0	Non-apoplastic	SP	Non-effector	Non-effector	No
TRINITY_DN28853_c0_g1_i4.p2	type:complete	110	Y	0	Non-apoplastic	SP	Non-effector	Non-effector	No
TRINITY_DN28858_c0_g2_i1.p1	type:5prime_partial	1306	Y	0	Non-apoplastic	SP	Non-effector	Non-effector	No
TRINITY_DN28862_c0_g3_i1.p3	type:complete	112	Y	0	Non-apoplastic	SP	Non-effector	Non-effector	No
TRINITY_DN28863_c1_g2_i7.p1	type:5prime_partial	578	Y	0	Non-apoplastic	SP	Non-effector	Non-effector	No
TRINITY_DN28867_c4_g1_i1.p5	type:complete	137	Y	0	Non-apoplastic	SP	Non-effector	Non-effector	No
TRINITY_DN28882_c0_g3_i3.p4	type:complete	179	Y	0	Non-apoplastic	SP	Effector	Non-effector	No
TRINITY_DN28893_c1_g1_i1.p1	type:complete	269	Y	0	Non-apoplastic	SP	Non-effector	Non-effector	No
TRINITY_DN28893_c1_g1_i2.p1	type:complete	324	Y	0	Non-apoplastic	SP	Non-effector	Non-effector	No
TRINITY_DN28907_c2_g1_i6.p4	type:complete	108	Y	0	Apoplastic	SP	Non-effector	Non-effector	No
TRINITY_DN28915_c0_g1_i11.p1	type:complete	116	Y	0	Non-apoplastic	SP	Effector	Non-effector	No
TRINITY_DN28919_c1_g5_i1.p2	type:complete	557	Y	0	Non-apoplastic	SP	Non-effector	Non-effector	No
TRINITY_DN28930_c4_g5_i8.p5	type:complete	107	Y	0	Non-apoplastic	SP	Effector	Non-effector	No
TRINITY_DN28938_c0_g1_i4.p3	type:complete	142	Y	0	Non-apoplastic	SP	Non-effector	Non-effector	No
TRINITY_DN28944_c0_g1_i1.p2	type:complete	104	Y	0	Non-apoplastic	SP	Non-effector	Non-effector	No
TRINITY_DN28948_c1_g1_i4.p1	type:complete	419	Y	0	Non-apoplastic	SP	Non-effector	Non-effector	No
TRINITY_DN28958_c0_g1_i5.p7	type:complete	100	Y	0	Apoplastic	SP	Non-effector	Non-effector	No
TRINITY_DN28967_c1_g1_i1.p1	type:complete	231	Y	0	Non-apoplastic	SP	Effector	Non-effector	No
TRINITY_DN28967_c1_g1_i4.p1	type:complete	167	Y	0	Non-apoplastic	SP	Non-effector	Non-effector	No
TRINITY_DN28967_c1_g1_i6.p1	type:complete	133	Y	0	Non-apoplastic	SP	Non-effector	Non-effector	No
TRINITY_DN28968_c0_g4_i1.p2	type:complete	116	Y	0	Non-apoplastic	SP	Effector	Non-effector	No
TRINITY_DN28996_c1_g2_i2.p1	type:complete	292	Y	0	Apoplastic	SP	Non-effector	Non-effector	No
TRINITY_DN28996_c1_g2_i2.p2	type:3prime_partial	207	Y	0	Non-apoplastic	SP	Non-effector	Non-effector	No
TRINITY_DN28996_c1_g2_i6.p4	type:complete	122	Y	0	Apoplastic	SP	Non-effector	Non-effector	No
TRINITY_DN29007_c0_g2_i11.p2	type:complete	113	Y	0	Non-apoplastic	noTP	Non-effector	Non-effector	No
TRINITY_DN29007_c0_g2_i2.p1	type:complete	110	Y	0	Non-apoplastic	SP	Non-effector	Non-effector	No
TRINITY_DN29016_c2_g1_i1.p1	type:complete	418	Y	0	Non-apoplastic	SP	Non-effector	Non-effector	No
TRINITY_DN29016_c2_g1_i2.p1	type:complete	418	Y	0	Non-apoplastic	SP	Non-effector	Non-effector	No
TRINITY_DN29016_c2_g1_i3.p1	type:complete	365	Y	0	Non-apoplastic	SP	Non-effector	Non-effector	No
TRINITY_DN29016_c2_g1_i5.p1	type:complete	365	Y	0	Non-apoplastic	SP	Non-effector	Non-effector	No
TRINITY_DN29023_c0_g2_i1.p1	type:complete	122	Y	0	Non-apoplastic	SP	Effector	Non-effector	No
TRINITY_DN29034_c1_g6_i1.p2	type:complete	528	Y	0	Apoplastic	SP	Non-effector	Non-effector	No
TRINITY_DN29037_c0_g1_i1.p1	type:complete	455	Y	0	Non-apoplastic	SP	Non-effector	Non-effector	No
TRINITY_DN29037_c0_g1_i2.p2	type:complete	122	Y	0	Non-apoplastic	SP	Non-effector	Non-effector	No
TRINITY_DN29037_c0_g1_i3.p2	type:complete	183	Y	0	Non-apoplastic	SP	Effector	Non-effector	No
TRINITY_DN29039_c1_g7_i1.p2	type:5prime_partial	100	Y	0	Non-apoplastic	SP	Non-effector	Non-effector	No
TRINITY_DN29040_c0_g2_i3.p1	type:complete	123	Y	0	Non-apoplastic	SP	Effector	Non-effector	No
TRINITY_DN29040_c0_g2_i8.p1	type:complete	158	Y	0	Non-apoplastic	SP	Non-effector	Non-effector	No
TRINITY_DN29042_c0_g1_i2.p2	type:complete	117	Y	0	Non-apoplastic	SP	Non-effector	Non-effector	No
TRINITY_DN29042_c0_g1_i5.p1	type:complete	138	Y	0	Non-apoplastic	SP	Non-effector	Non-effector	No
TRINITY_DN29047_c1_g1_i11.p1	type:complete	1125	Y	0	Apoplastic	SP	Non-effector	Non-effector	No
TRINITY_DN29047_c1_g1_i13.p1	type:complete	1414	Y	0	Apoplastic	SP	Non-effector	Non-effector	No
TRINITY_DN29047_c1_g1_i2.p1	type:complete	1148	Y	0	Apoplastic	SP	Non-effector	Non-effector	No
TRINITY_DN29047_c1_g1_i4.p1	type:complete	1553	Y	0	Apoplastic	SP	Non-effector	Non-effector	No
TRINITY_DN29047_c1_g1_i5.p1	type:complete	1530	Y	0	Apoplastic	SP	Non-effector	Non-effector	No
TRINITY_DN29047_c1_g1_i7.p1	type:complete	1391	Y	0	Apoplastic	SP	Non-effector	Non-effector	No
TRINITY_DN29050_c2_g4_i2.p1	type:internal	117	Y	0	Apoplastic	SP	Non-effector	Non-effector	No
TRINITY_DN29058_c3_g2_i5.p1	type:5prime_partial	644	Y	0	Non-apoplastic	SP	Non-effector	Non-effector	No
TRINITY_DN29065_c4_g1_i1.p1	type:complete	316	Y	0	Non-apoplastic	SP	Non-effector	Non-effector	No
TRINITY_DN29065_c4_g1_i2.p2	type:complete	153	Y	0	Non-apoplastic	SP	Non-effector	Non-effector	No
TRINITY_DN29070_c2_g1_i2.p3	type:complete	177	Y	0	Apoplastic	SP	Non-effector	Non-effector	No
TRINITY_DN29070_c2_g1_i3.p7	type:complete	117	Y	0	Apoplastic	SP	Non-effector	Non-effector	No
TRINITY_DN29078_c3_g3_i1.p2	type:5prime_partial	122	Y	0	Non-apoplastic	SP	Non-effector	Non-effector	No
TRINITY_DN29080_c1_g1_i2.p3	type:complete	121	Y	0	Non-apoplastic	SP	Non-effector	Non-effector	No
TRINITY_DN29081_c1_g1_i1.p1	type:complete	505	Y	0	Apoplastic	SP	Non-effector	Non-effector	No
TRINITY_DN29082_c2_g2_i2.p1	type:complete	186	Y	0	Apoplastic	SP	Non-effector	Non-effector	No
TRINITY_DN29082_c2_g2_i3.p1	type:complete	159	Y	0	Apoplastic	SP	Non-effector	Non-effector	No
TRINITY_DN29093_c0_g2_i4.p1	type:5prime_partial	127	Y	0	Apoplastic	SP	Non-effector	Non-effector	No
TRINITY_DN29131_c0_g2_i3.p1	type:complete	162	Y	0	Non-apoplastic	SP	Effector	Non-effector	No
TRINITY_DN29146_c1_g1_i4.p1	type:complete	110	Y	0	Apoplastic	SP	Non-effector	Non-effector	No
TRINITY_DN29149_c2_g2_i4.p1	type:complete	118	Y	0	Non-apoplastic	SP	Non-effector	Non-effector	No
TRINITY_DN29162_c2_g1_i3.p1	type:complete	336	Y	0	Non-apoplastic	SP	Non-effector	Non-effector	No
TRINITY_DN29162_c2_g1_i6.p1	type:complete	391	Y	0	Non-apoplastic	SP	Non-effector	Non-effector	No
TRINITY_DN29162_c2_g1_i8.p1	type:complete	484	Y	0	Non-apoplastic	SP	Non-effector	Non-effector	No
TRINITY_DN29172_c0_g1_i6.p2	type:5prime_partial	122	Y	0	Apoplastic	SP	Non-effector	Non-effector	No
TRINITY_DN29175_c1_g1_i4.p2	type:complete	172	Y	0	Non-apoplastic	SP	Effector	Non-effector	No
TRINITY_DN29175_c1_g1_i44.p1	type:complete	101	Y	0	Non-apoplastic	SP	Effector	Non-effector	No
TRINITY_DN29176_c1_g2_i11.p1	type:complete	126	Y	0	Non-apoplastic	SP	Effector	Non-effector	No
TRINITY_DN29181_c0_g1_i4.p3	type:complete	140	Y	0	Non-apoplastic	SP	Effector	Non-effector	No
TRINITY_DN29183_c3_g3_i1.p2	type:5prime_partial	115	Y	0	Apoplastic	SP	Effector	Non-effector	No
TRINITY_DN29185_c3_g1_i3.p5	type:complete	113	Y	0	Non-apoplastic	SP	Effector	Non-effector	No
TRINITY_DN29188_c0_g4_i3.p2	type:complete	159	Y	0	Non-apoplastic	SP	Effector	Non-effector	No
TRINITY_DN29191_c0_g1_i1.p1	type:internal	257	Y	0	Non-apoplastic	SP	Non-effector	Non-effector	No
TRINITY_DN29191_c0_g1_i4.p1	type:5prime_partial	166	Y	0	Apoplastic	SP	Non-effector	Non-effector	No
TRINITY_DN29201_c1_g1_i5.p2	type:complete	555	Y	0	Non-apoplastic	SP	Non-effector	Non-effector	No
TRINITY_DN29205_c0_g3_i3.p2	type:complete	162	Y	0	Apoplastic	SP	Non-effector	Non-effector	No
TRINITY_DN29205_c0_g3_i4.p1	type:3prime_partial	301	Y	0	Apoplastic	SP	Non-effector	Non-effector	No
TRINITY_DN29210_c2_g1_i2.p1	type:3prime_partial	128	Y	0	Apoplastic	SP	Non-effector	Non-effector	No
TRINITY_DN29215_c2_g3_i1.p6	type:complete	119	Y	0	Non-apoplastic	SP	Non-effector	Non-effector	No
TRINITY_DN29218_c2_g1_i2.p2	type:complete	137	Y	0	Non-apoplastic	SP	Non-effector	Non-effector	No
TRINITY_DN29223_c1_g1_i5.p2	type:complete	186	Y	0	Non-apoplastic	SP	Non-effector	Non-effector	No
TRINITY_DN29240_c0_g1_i4.p1	type:3prime_partial	137	Y	0	Apoplastic	SP	Non-effector	Non-effector	No
TRINITY_DN29252_c0_g1_i1.p1	type:complete	468	Y	0	Apoplastic	SP	Non-effector	Non-effector	No
TRINITY_DN29259_c1_g2_i12.p3	type:complete	103	Y	0	Non-apoplastic	SP	Non-effector	Non-effector	No
TRINITY_DN29264_c4_g1_i2.p1	type:3prime_partial	143	Y	0	Apoplastic	SP	Non-effector	Non-effector	No
TRINITY_DN29267_c1_g1_i2.p4	type:complete	110	Y	0	Apoplastic	SP	Non-effector	Non-effector	No
TRINITY_DN29267_c1_g1_i3.p3	type:complete	105	Y	0	Apoplastic	SP	Non-effector	Non-effector	No
TRINITY_DN29267_c3_g1_i20.p3	type:complete	190	Y	0	Non-apoplastic	SP	Non-effector	Non-effector	No
TRINITY_DN29268_c0_g3_i1.p3	type:5prime_partial	135	Y	0	Apoplastic	SP	Non-effector	Non-effector	No
TRINITY_DN29292_c0_g1_i1.p2	type:3prime_partial	116	Y	0	Apoplastic	SP	Non-effector	Non-effector	No
TRINITY_DN29305_c1_g1_i8.p4	type:complete	119	Y	0	Non-apoplastic	SP	Effector	Non-effector	No
TRINITY_DN29319_c1_g5_i8.p1	type:complete	179	Y	0	Non-apoplastic	SP	Non-effector	Non-effector	No
TRINITY_DN29320_c2_g2_i1.p2	type:complete	103	Y	0	Non-apoplastic	SP	Non-effector	Non-effector	No
TRINITY_DN29320_c2_g2_i8.p2	type:complete	118	Y	0	Non-apoplastic	SP	Non-effector	Non-effector	No
TRINITY_DN29322_c0_g3_i6.p1	type:complete	382	Y	0	Apoplastic	SP	Non-effector	Non-effector	No
TRINITY_DN29328_c1_g1_i9.p3	type:complete	119	Y	0	Non-apoplastic	SP	Non-effector	Non-effector	No
TRINITY_DN29335_c0_g1_i2.p1	type:3prime_partial	454	Y	0	Non-apoplastic	noTP	Non-effector	Non-effector	No
TRINITY_DN29345_c0_g1_i1.p1	type:complete	490	Y	0	Non-apoplastic	SP	Non-effector	Non-effector	No
TRINITY_DN29350_c2_g1_i1.p2	type:5prime_partial	144	Y	0	Non-apoplastic	SP	Non-effector	Non-effector	No
TRINITY_DN29362_c0_g1_i3.p2	type:complete	129	Y	0	Non-apoplastic	noTP	Non-effector	Non-effector	No
TRINITY_DN29375_c0_g1_i6.p2	type:complete	173	Y	0	Non-apoplastic	SP	Non-effector	Non-effector	No
TRINITY_DN29384_c4_g1_i1.p1	type:complete	255	Y	0	Non-apoplastic	SP	Effector	Non-effector	No
TRINITY_DN29384_c4_g1_i3.p1	type:complete	171	Y	0	Non-apoplastic	SP	Effector	Non-effector	No
TRINITY_DN29390_c2_g1_i2.p1	type:complete	135	Y	0	Non-apoplastic	SP	Effector	Non-effector	No
TRINITY_DN29400_c0_g3_i2.p2	type:complete	130	Y	0	Non-apoplastic	SP	Effector	Non-effector	No
TRINITY_DN29403_c0_g1_i5.p1	type:complete	142	Y	0	Apoplastic	SP	Non-effector	Non-effector	No
TRINITY_DN29403_c0_g4_i3.p1	type:complete	667	Y	0	Non-apoplastic	SP	Non-effector	Non-effector	No
TRINITY_DN29403_c0_g4_i5.p1	type:complete	724	Y	0	Non-apoplastic	SP	Non-effector	Non-effector	No
TRINITY_DN29403_c0_g4_i6.p1	type:complete	724	Y	0	Non-apoplastic	SP	Non-effector	Non-effector	No
TRINITY_DN29412_c0_g1_i6.p1	type:complete	265	Y	0	Non-apoplastic	SP	Effector	Non-effector	No
TRINITY_DN29412_c0_g1_i8.p2	type:complete	157	Y	0	Non-apoplastic	SP	Unlikely effector	Non-effector	No
TRINITY_DN29415_c1_g3_i2.p1	type:3prime_partial	129	Y	0	Apoplastic	SP	Non-effector	Non-effector	No
TRINITY_DN29418_c1_g1_i5.p1	type:complete	455	Y	0	Apoplastic	SP	Non-effector	Non-effector	No
TRINITY_DN29423_c2_g1_i5.p1	type:5prime_partial	103	Y	0	Non-apoplastic	SP	Non-effector	Non-effector	No
TRINITY_DN29429_c0_g1_i9.p1	type:complete	152	Y	0	Non-apoplastic	SP	Non-effector	Non-effector	No
TRINITY_DN29431_c2_g1_i1.p3	type:complete	129	Y	0	Non-apoplastic	SP	Non-effector	Non-effector	No
TRINITY_DN29434_c2_g1_i2.p2	type:3prime_partial	110	Y	0	Non-apoplastic	SP	Non-effector	Non-effector	No
TRINITY_DN29435_c0_g2_i5.p4	type:complete	124	Y	0	Non-apoplastic	SP	Unlikely effector	Non-effector	No
TRINITY_DN29442_c1_g2_i1.p2	type:complete	127	Y	0	Non-apoplastic	SP	Non-effector	Non-effector	No
TRINITY_DN29443_c4_g1_i2.p3	type:5prime_partial	103	Y	0	Apoplastic	SP	Non-effector	Non-effector	No
TRINITY_DN29453_c2_g5_i1.p3	type:3prime_partial	166	Y	0	Apoplastic	SP	Non-effector	Non-effector	No
TRINITY_DN29459_c1_g2_i1.p1	type:complete	299	Y	0	Non-apoplastic	SP	Non-effector	Non-effector	No
TRINITY_DN29459_c1_g2_i6.p1	type:complete	358	Y	0	Non-apoplastic	SP	Non-effector	Non-effector	No
TRINITY_DN29489_c0_g1_i4.p1	type:complete	241	Y	0	Apoplastic	SP	Effector	Non-effector	No
TRINITY_DN29489_c0_g1_i5.p1	type:3prime_partial	266	Y	0	Non-apoplastic	SP	Unlikely effector	Non-effector	No
TRINITY_DN29489_c0_g1_i6.p2	type:complete	111	Y	0	Non-apoplastic	SP	Non-effector	Non-effector	No
TRINITY_DN29493_c0_g3_i1.p1	type:complete	472	Y	0	Non-apoplastic	SP	Non-effector	Non-effector	No
TRINITY_DN29509_c1_g5_i1.p3	type:complete	126	Y	0	Apoplastic	SP	Non-effector	Non-effector	No
TRINITY_DN29513_c1_g1_i2.p1	type:3prime_partial	602	Y	0	Apoplastic	SP	Non-effector	Non-effector	No
TRINITY_DN29516_c0_g1_i1.p2	type:complete	111	Y	0	Non-apoplastic	SP	Non-effector	Non-effector	No
TRINITY_DN29519_c0_g1_i10.p2	type:complete	122	Y	0	Non-apoplastic	SP	Effector	Non-effector	No
TRINITY_DN29524_c2_g4_i1.p2	type:complete	158	Y	0	Non-apoplastic	SP	Non-effector	Non-effector	No
TRINITY_DN29527_c3_g1_i2.p1	type:internal	131	Y	0	Apoplastic	SP	Non-effector	Non-effector	No
TRINITY_DN29529_c0_g1_i1.p1	type:complete	119	Y	0	Non-apoplastic	SP	Non-effector	Non-effector	No
TRINITY_DN29537_c7_g1_i1.p1	type:complete	451	Y	0	Non-apoplastic	SP	Non-effector	Non-effector	No
TRINITY_DN29537_c7_g1_i4.p1	type:complete	595	Y	0	Non-apoplastic	SP	Non-effector	Non-effector	No
TRINITY_DN29542_c0_g3_i3.p1	type:5prime_partial	120	Y	0	Apoplastic	SP	Non-effector	Non-effector	No
TRINITY_DN29550_c1_g1_i1.p1	type:complete	194	Y	0	Apoplastic	SP	Non-effector	Non-effector	No
TRINITY_DN29550_c1_g1_i4.p1	type:complete	253	Y	0	Apoplastic	SP	Non-effector	Non-effector	No
TRINITY_DN29556_c1_g2_i1.p1	type:complete	623	Y	0	Non-apoplastic	SP	Non-effector	Non-effector	No
TRINITY_DN29556_c1_g2_i2.p1	type:complete	285	Y	0	Non-apoplastic	SP	Non-effector	Non-effector	No
TRINITY_DN29558_c1_g1_i1.p1	type:complete	446	Y	0	Non-apoplastic	SP	Non-effector	Non-effector	No
TRINITY_DN29558_c1_g1_i5.p1	type:complete	355	Y	0	Non-apoplastic	SP	Non-effector	Non-effector	No
TRINITY_DN29561_c0_g1_i12.p2	type:complete	116	Y	0	Non-apoplastic	SP	Non-effector	Non-effector	No
TRINITY_DN29561_c0_g1_i7.p1	type:complete	153	Y	0	Non-apoplastic	SP	Effector	Non-effector	No
TRINITY_DN29561_c0_g1_i9.p1	type:complete	133	Y	0	Non-apoplastic	SP	Effector	Non-effector	No
TRINITY_DN29563_c0_g1_i10.p2	type:complete	126	Y	0	Apoplastic	SP	Non-effector	Non-effector	No
TRINITY_DN29565_c0_g1_i1.p1	type:complete	121	Y	0	Apoplastic	SP	Non-effector	Non-effector	No
TRINITY_DN29565_c0_g2_i1.p1	type:complete	100	Y	0	Non-apoplastic	SP	Effector	Non-effector	No
TRINITY_DN29577_c4_g1_i2.p2	type:5prime_partial	126	Y	0	Apoplastic	SP	Non-effector	Non-effector	No
TRINITY_DN29590_c4_g1_i5.p1	type:complete	558	Y	0	Apoplastic	SP	Non-effector	Non-effector	No
TRINITY_DN29594_c1_g8_i3.p3	type:5prime_partial	109	Y	0	Non-apoplastic	SP	Non-effector	Non-effector	No
TRINITY_DN29605_c0_g1_i1.p1	type:complete	148	Y	0	Apoplastic	SP	Non-effector	Non-effector	No
TRINITY_DN29605_c0_g1_i10.p1	type:complete	148	Y	0	Apoplastic	SP	Non-effector	Non-effector	No
TRINITY_DN29605_c0_g1_i11.p1	type:complete	190	Y	0	Non-apoplastic	SP	Non-effector	Non-effector	No
TRINITY_DN29605_c0_g1_i12.p1	type:complete	190	Y	0	Non-apoplastic	SP	Non-effector	Non-effector	No
TRINITY_DN29605_c0_g1_i7.p1	type:complete	190	Y	0	Non-apoplastic	SP	Non-effector	Non-effector	No
TRINITY_DN29615_c0_g1_i5.p2	type:complete	142	Y	0	Apoplastic	SP	Non-effector	Non-effector	No
TRINITY_DN29633_c4_g1_i10.p2	type:complete	260	Y	0	Non-apoplastic	SP	Non-effector	Non-effector	No
TRINITY_DN29633_c4_g1_i2.p2	type:5prime_partial	399	Y	0	Non-apoplastic	SP	Non-effector	Non-effector	No
TRINITY_DN29633_c4_g1_i7.p1	type:5prime_partial	627	Y	0	Non-apoplastic	SP	Non-effector	Non-effector	No
TRINITY_DN29637_c2_g1_i2.p4	type:complete	106	Y	0	Non-apoplastic	SP	Non-effector	Non-effector	No
TRINITY_DN29638_c2_g3_i1.p1	type:complete	420	Y	0	Non-apoplastic	SP	Non-effector	Non-effector	No
TRINITY_DN29640_c0_g2_i3.p2	type:complete	155	Y	0	Non-apoplastic	SP	Non-effector	Non-effector	No
TRINITY_DN29655_c1_g2_i1.p2	type:complete	189	Y	0	Non-apoplastic	SP	Non-effector	Non-effector	No
TRINITY_DN29657_c0_g2_i8.p2	type:complete	194	Y	0	Non-apoplastic	SP	Effector	Non-effector	No
TRINITY_DN29659_c1_g1_i1.p1	type:complete	219	Y	0	Non-apoplastic	SP	Non-effector	Non-effector	No
TRINITY_DN29659_c1_g1_i4.p1	type:complete	436	Y	0	Non-apoplastic	SP	Non-effector	Non-effector	No
TRINITY_DN29672_c0_g1_i1.p1	type:complete	131	Y	0	Apoplastic	SP	Unlikely effector	Non-effector	No
TRINITY_DN29672_c0_g3_i1.p1	type:complete	209	Y	0	Non-apoplastic	SP	Effector	Non-effector	No
TRINITY_DN29672_c0_g3_i3.p1	type:complete	131	Y	0	Apoplastic	SP	Effector	Non-effector	No
TRINITY_DN29673_c4_g1_i2.p1	type:5prime_partial	387	Y	0	Non-apoplastic	SP	Non-effector	Non-effector	No
TRINITY_DN29673_c4_g1_i4.p1	type:5prime_partial	387	Y	0	Non-apoplastic	SP	Non-effector	Non-effector	No
TRINITY_DN29678_c1_g2_i4.p1	type:complete	527	Y	0	Non-apoplastic	SP	Non-effector	Non-effector	No
TRINITY_DN29682_c0_g2_i3.p1	type:5prime_partial	170	Y	0	Non-apoplastic	SP	Effector	Non-effector	No
TRINITY_DN29684_c0_g1_i1.p1	type:complete	431	Y	0	Apoplastic	SP	Non-effector	Non-effector	No
TRINITY_DN29685_c1_g3_i3.p1	type:complete	130	Y	0	Non-apoplastic	SP	Unlikely effector	Non-effector	No
TRINITY_DN29689_c0_g1_i4.p3	type:complete	103	Y	0	Non-apoplastic	SP	Non-effector	Non-effector	No
TRINITY_DN29691_c0_g1_i1.p2	type:complete	128	Y	0	Non-apoplastic	SP	Non-effector	Non-effector	No
TRINITY_DN29691_c0_g1_i14.p1	type:complete	447	Y	0	Apoplastic	SP	Non-effector	Non-effector	No
TRINITY_DN29691_c0_g1_i16.p1	type:complete	461	Y	0	Non-apoplastic	SP	Non-effector	Non-effector	No
TRINITY_DN29691_c0_g1_i21.p1	type:complete	461	Y	0	Apoplastic	SP	Non-effector	Non-effector	No
TRINITY_DN29691_c0_g1_i23.p2	type:complete	177	Y	0	Non-apoplastic	SP	Non-effector	Non-effector	No
TRINITY_DN29701_c2_g1_i5.p1	type:internal	458	Y	0	Non-apoplastic	SP	Non-effector	Non-effector	No
TRINITY_DN29706_c3_g2_i2.p1	type:complete	120	Y	0	Non-apoplastic	SP	Effector	Non-effector	No
TRINITY_DN29708_c0_g1_i1.p3	type:complete	100	Y	0	Apoplastic	SP	Non-effector	Non-effector	No
TRINITY_DN29708_c0_g1_i2.p1	type:complete	425	Y	0	Non-apoplastic	SP	Non-effector	Non-effector	No
TRINITY_DN29708_c0_g1_i3.p1	type:complete	390	Y	0	Non-apoplastic	SP	Non-effector	Non-effector	No
TRINITY_DN29712_c1_g1_i5.p1	type:complete	212	Y	0	Apoplastic	SP	Non-effector	Non-effector	No
TRINITY_DN29712_c1_g1_i9.p1	type:complete	212	Y	0	Apoplastic	SP	Non-effector	Non-effector	No
TRINITY_DN29740_c0_g1_i1.p1	type:complete	655	Y	0	Apoplastic	SP	Non-effector	Non-effector	No
TRINITY_DN29740_c0_g1_i2.p1	type:complete	654	Y	0	Apoplastic	SP	Non-effector	Non-effector	No
TRINITY_DN29740_c0_g1_i3.p1	type:complete	654	Y	0	Apoplastic	SP	Non-effector	Non-effector	No
TRINITY_DN29744_c0_g1_i16.p1	type:complete	152	Y	0	Non-apoplastic	SP	Unlikely effector	Non-effector	No
TRINITY_DN29744_c0_g1_i2.p1	type:complete	283	Y	0	Non-apoplastic	SP	Non-effector	Non-effector	No
TRINITY_DN29744_c0_g1_i3.p1	type:3prime_partial	254	Y	0	Non-apoplastic	SP	Non-effector	Non-effector	No
TRINITY_DN29744_c0_g1_i4.p1	type:complete	324	Y	0	Non-apoplastic	SP	Non-effector	Non-effector	No
TRINITY_DN29744_c0_g1_i8.p1	type:complete	347	Y	0	Non-apoplastic	SP	Non-effector	Non-effector	No
TRINITY_DN29749_c0_g2_i3.p2	type:complete	131	Y	0	Non-apoplastic	SP	Non-effector	Non-effector	No
TRINITY_DN29767_c0_g1_i3.p2	type:complete	307	Y	0	Non-apoplastic	SP	Non-effector	Non-effector	No
TRINITY_DN29767_c0_g1_i7.p1	type:3prime_partial	285	Y	0	Non-apoplastic	SP	Non-effector	Non-effector	No
TRINITY_DN29771_c0_g1_i16.p1	type:complete	876	Y	0	Non-apoplastic	SP	Non-effector	Non-effector	No
TRINITY_DN29774_c4_g1_i4.p1	type:3prime_partial	169	Y	0	Apoplastic	SP	Non-effector	Non-effector	No
TRINITY_DN29787_c2_g1_i10.p2	type:complete	117	Y	0	Non-apoplastic	SP	Effector	Non-effector	No
TRINITY_DN29793_c0_g2_i1.p1	type:complete	113	Y	0	Non-apoplastic	SP	Effector	Non-effector	No
TRINITY_DN29800_c0_g2_i1.p1	type:3prime_partial	196	Y	0	Apoplastic	SP	Non-effector	Non-effector	No
TRINITY_DN29800_c0_g5_i1.p1	type:5prime_partial	225	Y	0	Apoplastic	SP	Non-effector	Non-effector	No
TRINITY_DN29805_c0_g1_i2.p1	type:complete	292	Y	0	Apoplastic	SP	Effector	Non-effector	No
TRINITY_DN29805_c0_g1_i5.p1	type:complete	374	Y	0	Apoplastic	SP	Non-effector	Non-effector	No
TRINITY_DN29813_c0_g1_i2.p3	type:complete	116	Y	0	Non-apoplastic	SP	Non-effector	Non-effector	No
TRINITY_DN29813_c0_g1_i7.p1	type:complete	221	Y	0	Non-apoplastic	SP	Non-effector	Non-effector	No
TRINITY_DN29813_c0_g1_i8.p1	type:complete	221	Y	0	Non-apoplastic	SP	Non-effector	Non-effector	No
TRINITY_DN29813_c0_g1_i8.p2	type:complete	116	Y	0	Non-apoplastic	SP	Non-effector	Non-effector	No
TRINITY_DN29823_c1_g2_i2.p1	type:internal	1334	Y	0	Non-apoplastic	SP	Non-effector	Non-effector	No
TRINITY_DN29840_c1_g2_i10.p2	type:complete	126	Y	0	Non-apoplastic	SP	Non-effector	Non-effector	No
TRINITY_DN29840_c1_g2_i11.p2	type:complete	118	Y	0	Non-apoplastic	SP	Non-effector	Non-effector	No
TRINITY_DN29841_c0_g3_i2.p1	type:complete	663	Y	0	Non-apoplastic	SP	Non-effector	Non-effector	No
TRINITY_DN29841_c0_g3_i5.p1	type:complete	663	Y	0	Non-apoplastic	SP	Non-effector	Non-effector	No
TRINITY_DN29841_c0_g3_i6.p1	type:complete	663	Y	0	Non-apoplastic	SP	Non-effector	Non-effector	No
TRINITY_DN29843_c4_g3_i10.p1	type:complete	100	Y	0	Non-apoplastic	SP	Non-effector	Non-effector	No
TRINITY_DN29851_c0_g4_i1.p2	type:complete	107	Y	0	Non-apoplastic	SP	Effector	Non-effector	No
TRINITY_DN29851_c0_g4_i2.p1	type:3prime_partial	102	Y	0	Apoplastic	SP	Effector	Non-effector	No
TRINITY_DN29882_c0_g1_i2.p2	type:complete	656	Y	0	Non-apoplastic	SP	Non-effector	Non-effector	No
TRINITY_DN29895_c0_g1_i1.p1	type:3prime_partial	315	Y	0	Non-apoplastic	SP	Non-effector	Non-effector	No
TRINITY_DN29895_c0_g1_i3.p1	type:3prime_partial	326	Y	0	Non-apoplastic	SP	Non-effector	Non-effector	No
TRINITY_DN29895_c0_g1_i7.p1	type:3prime_partial	277	Y	0	Non-apoplastic	SP	Non-effector	Non-effector	No
TRINITY_DN29908_c4_g3_i1.p2	type:complete	140	Y	0	Non-apoplastic	SP	Effector	Non-effector	No
TRINITY_DN29922_c0_g3_i1.p1	type:3prime_partial	521	Y	0	Non-apoplastic	SP	Non-effector	Non-effector	No
TRINITY_DN29923_c2_g5_i1.p3	type:complete	111	Y	0	Apoplastic	SP	Unlikely effector	Non-effector	No
TRINITY_DN29923_c2_g5_i2.p2	type:complete	141	Y	0	Apoplastic	SP	Effector	Non-effector	No
TRINITY_DN29924_c0_g2_i2.p4	type:complete	105	Y	0	Apoplastic	SP	Non-effector	Non-effector	No
TRINITY_DN29936_c1_g1_i1.p1	type:complete	728	Y	0	Apoplastic	SP	Non-effector	Non-effector	No
TRINITY_DN29941_c1_g1_i2.p1	type:complete	229	Y	0	Non-apoplastic	SP	Non-effector	Non-effector	No
TRINITY_DN29946_c2_g1_i1.p2	type:5prime_partial	128	Y	0	Non-apoplastic	SP	Non-effector	Non-effector	No
TRINITY_DN29946_c2_g1_i2.p2	type:complete	124	Y	0	Non-apoplastic	SP	Non-effector	Non-effector	No
TRINITY_DN29953_c0_g1_i2.p1	type:complete	892	Y	0	Apoplastic	SP	Non-effector	Non-effector	No
TRINITY_DN29953_c0_g1_i5.p1	type:3prime_partial	861	Y	0	Apoplastic	SP	Non-effector	Non-effector	No
TRINITY_DN29953_c0_g1_i6.p2	type:5prime_partial	120	Y	0	Non-apoplastic	SP	Effector	Non-effector	No
TRINITY_DN29955_c1_g1_i2.p1	type:3prime_partial	101	Y	0	Non-apoplastic	SP	Non-effector	Non-effector	No
TRINITY_DN29962_c1_g2_i11.p2	type:complete	108	Y	0	Non-apoplastic	SP	Non-effector	Non-effector	No
TRINITY_DN29964_c1_g4_i2.p1	type:complete	104	Y	0	Apoplastic	SP	Effector	Non-effector	No
TRINITY_DN29965_c3_g2_i1.p2	type:5prime_partial	212	Y	0	Non-apoplastic	SP	Non-effector	Non-effector	No
TRINITY_DN29970_c0_g5_i8.p2	type:complete	197	Y	0	Non-apoplastic	SP	Non-effector	Non-effector	No
TRINITY_DN29970_c0_g5_i9.p1	type:complete	447	Y	0	Non-apoplastic	SP	Non-effector	Non-effector	No
TRINITY_DN29988_c0_g1_i2.p2	type:complete	250	Y	0	Non-apoplastic	SP	Non-effector	Non-effector	No
TRINITY_DN29988_c0_g1_i3.p2	type:3prime_partial	248	Y	0	Non-apoplastic	SP	Non-effector	Non-effector	No
TRINITY_DN29988_c0_g1_i4.p1	type:complete	541	Y	0	Non-apoplastic	SP	Non-effector	Non-effector	No
TRINITY_DN29998_c0_g2_i11.p1	type:complete	619	Y	0	Non-apoplastic	SP	Non-effector	Non-effector	No
TRINITY_DN29998_c0_g2_i7.p1	type:complete	465	Y	0	Non-apoplastic	SP	Non-effector	Non-effector	No
TRINITY_DN29998_c0_g2_i8.p1	type:complete	500	Y	0	Non-apoplastic	SP	Non-effector	Non-effector	No
TRINITY_DN30004_c2_g3_i2.p1	type:5prime_partial	172	Y	0	Non-apoplastic	SP	Non-effector	Non-effector	No
TRINITY_DN30004_c2_g3_i3.p1	type:5prime_partial	159	Y	0	Non-apoplastic	SP	Non-effector	Non-effector	No
TRINITY_DN30007_c0_g1_i5.p2	type:5prime_partial	172	Y	0	Non-apoplastic	SP	Non-effector	Non-effector	No
TRINITY_DN30019_c1_g3_i11.p1	type:complete	214	Y	0	Non-apoplastic	SP	Effector	Non-effector	No
TRINITY_DN30026_c0_g1_i6.p1	type:complete	280	Y	0	Non-apoplastic	SP	Non-effector	Non-effector	No
TRINITY_DN30028_c0_g1_i1.p1	type:complete	226	Y	0	Apoplastic	SP	Effector	Non-effector	No
TRINITY_DN30028_c0_g1_i5.p1	type:complete	191	Y	0	Apoplastic	SP	Effector	Non-effector	No
TRINITY_DN30042_c0_g2_i1.p1	type:complete	171	Y	0	Apoplastic	SP	Non-effector	Non-effector	No
TRINITY_DN30045_c0_g1_i1.p3	type:complete	393	Y	0	Non-apoplastic	SP	Non-effector	Non-effector	No
TRINITY_DN30045_c0_g1_i4.p2	type:complete	603	Y	0	Non-apoplastic	SP	Non-effector	Non-effector	No
TRINITY_DN30045_c0_g1_i5.p3	type:complete	200	Y	0	Non-apoplastic	SP	Effector	Non-effector	No
TRINITY_DN30045_c0_g1_i7.p2	type:complete	603	Y	0	Non-apoplastic	SP	Non-effector	Non-effector	No
TRINITY_DN30048_c1_g1_i1.p2	type:complete	255	Y	0	Non-apoplastic	SP	Unlikely effector	Non-effector	No
TRINITY_DN30048_c1_g1_i2.p1	type:complete	839	Y	0	Non-apoplastic	SP	Non-effector	Non-effector	No
TRINITY_DN30048_c1_g1_i4.p2	type:complete	309	Y	0	Non-apoplastic	SP	Non-effector	Non-effector	No
TRINITY_DN30048_c1_g1_i5.p1	type:complete	410	Y	0	Non-apoplastic	SP	Non-effector	Non-effector	No
TRINITY_DN30049_c0_g1_i4.p3	type:complete	138	Y	0	Non-apoplastic	SP	Non-effector	Non-effector	No
TRINITY_DN30051_c2_g1_i1.p4	type:complete	103	Y	0	Non-apoplastic	SP	Non-effector	Non-effector	No
TRINITY_DN30052_c0_g2_i1.p1	type:3prime_partial	194	Y	0	Non-apoplastic	SP	Non-effector	Non-effector	No
TRINITY_DN30058_c0_g1_i6.p1	type:complete	355	Y	0	Non-apoplastic	SP	Non-effector	Non-effector	No
TRINITY_DN30058_c0_g2_i1.p1	type:complete	478	Y	0	Non-apoplastic	SP	Non-effector	Non-effector	No
TRINITY_DN30058_c0_g2_i4.p1	type:complete	558	Y	0	Non-apoplastic	SP	Non-effector	Non-effector	No
TRINITY_DN30058_c0_g2_i8.p3	type:5prime_partial	106	Y	0	Non-apoplastic	SP	Non-effector	Non-effector	No
TRINITY_DN30058_c0_g2_i9.p1	type:complete	548	Y	0	Non-apoplastic	SP	Non-effector	Non-effector	No
TRINITY_DN30059_c0_g1_i6.p1	type:3prime_partial	170	Y	0	Apoplastic	SP	Unlikely effector	Non-effector	No
TRINITY_DN30062_c0_g1_i1.p1	type:3prime_partial	432	Y	0	Non-apoplastic	SP	Non-effector	Non-effector	No
TRINITY_DN30062_c0_g1_i13.p1	type:complete	911	Y	0	Non-apoplastic	SP	Non-effector	Non-effector	No
TRINITY_DN30062_c0_g1_i14.p2	type:complete	295	Y	0	Non-apoplastic	SP	Non-effector	Non-effector	No
TRINITY_DN30062_c0_g1_i16.p2	type:complete	312	Y	0	Non-apoplastic	SP	Non-effector	Non-effector	No
TRINITY_DN30062_c0_g1_i4.p1	type:complete	894	Y	0	Non-apoplastic	SP	Non-effector	Non-effector	No
TRINITY_DN30062_c0_g1_i6.p1	type:complete	739	Y	0	Non-apoplastic	SP	Non-effector	Non-effector	No
TRINITY_DN30062_c0_g3_i2.p2	type:complete	114	Y	0	Non-apoplastic	SP	Non-effector	Non-effector	No
TRINITY_DN30062_c0_g3_i3.p1	type:complete	291	Y	0	Non-apoplastic	SP	Non-effector	Non-effector	No
TRINITY_DN30062_c0_g3_i5.p1	type:3prime_partial	532	Y	0	Non-apoplastic	SP	Non-effector	Non-effector	No
TRINITY_DN30064_c1_g2_i14.p1	type:3prime_partial	876	Y	0	Non-apoplastic	SP	Non-effector	Non-effector	No
TRINITY_DN30064_c1_g2_i15.p1	type:complete	857	Y	0	Non-apoplastic	SP	Non-effector	Non-effector	No
TRINITY_DN30064_c1_g2_i23.p4	type:complete	125	Y	0	Non-apoplastic	SP	Effector	Non-effector	No
TRINITY_DN30072_c0_g1_i2.p1	type:complete	289	Y	0	Non-apoplastic	SP	Effector	Non-effector	No
TRINITY_DN30072_c0_g1_i4.p1	type:complete	224	Y	0	Non-apoplastic	SP	Effector	Non-effector	No
TRINITY_DN30078_c3_g1_i1.p1	type:complete	285	Y	0	Non-apoplastic	SP	Non-effector	Non-effector	No
TRINITY_DN30099_c1_g2_i4.p1	type:complete	316	Y	0	Non-apoplastic	SP	Non-effector	Non-effector	No
TRINITY_DN30099_c1_g2_i5.p1	type:complete	293	Y	0	Non-apoplastic	SP	Effector	Non-effector	No
TRINITY_DN30127_c1_g1_i6.p2	type:complete	102	Y	0	Non-apoplastic	SP	Non-effector	Non-effector	No
TRINITY_DN30127_c1_g2_i25.p7	type:complete	132	Y	0	Non-apoplastic	SP	Non-effector	Non-effector	No
TRINITY_DN30127_c1_g2_i31.p4	type:complete	177	Y	0	Non-apoplastic	SP	Non-effector	Non-effector	No
TRINITY_DN30138_c0_g4_i2.p2	type:5prime_partial	172	Y	0	Non-apoplastic	SP	Non-effector	Non-effector	No
TRINITY_DN30140_c0_g1_i1.p1	type:3prime_partial	140	Y	0	Apoplastic	SP	Non-effector	Non-effector	No
TRINITY_DN30141_c0_g3_i2.p1	type:3prime_partial	113	Y	0	Non-apoplastic	SP	Unlikely effector	Non-effector	No
TRINITY_DN30147_c0_g5_i1.p2	type:complete	105	Y	0	Non-apoplastic	SP	Non-effector	Non-effector	No
TRINITY_DN30155_c1_g2_i1.p3	type:complete	141	Y	0	Non-apoplastic	SP	Non-effector	Non-effector	No
TRINITY_DN30155_c1_g2_i2.p2	type:complete	141	Y	0	Non-apoplastic	SP	Non-effector	Non-effector	No
TRINITY_DN30160_c0_g1_i4.p1	type:5prime_partial	180	Y	0	Non-apoplastic	SP	Unlikely effector	Non-effector	No
TRINITY_DN30173_c0_g1_i5.p1	type:complete	218	Y	0	Apoplastic	SP	Non-effector	Non-effector	No
TRINITY_DN30177_c1_g1_i21.p1	type:5prime_partial	119	Y	0	Non-apoplastic	SP	Effector	Non-effector	No
TRINITY_DN30200_c0_g2_i2.p1	type:complete	397	Y	0	Apoplastic	SP	Non-effector	Non-effector	No
TRINITY_DN30200_c0_g2_i3.p1	type:complete	206	Y	0	Apoplastic	SP	Non-effector	Non-effector	No
TRINITY_DN30200_c0_g2_i4.p1	type:complete	449	Y	0	Apoplastic	SP	Non-effector	Non-effector	No
TRINITY_DN30216_c0_g2_i2.p1	type:complete	165	Y	0	Non-apoplastic	SP	Effector	Non-effector	No
TRINITY_DN30216_c0_g2_i3.p1	type:3prime_partial	207	Y	0	Non-apoplastic	SP	Effector	Non-effector	No
TRINITY_DN30216_c0_g2_i6.p1	type:complete	109	Y	0	Non-apoplastic	SP	Non-effector	Non-effector	No
TRINITY_DN30226_c2_g1_i9.p1	type:complete	128	Y	0	Apoplastic	SP	Non-effector	Non-effector	No
TRINITY_DN30237_c0_g1_i4.p1	type:5prime_partial	101	Y	0	Non-apoplastic	SP	Non-effector	Non-effector	No
TRINITY_DN30240_c3_g5_i1.p1	type:complete	840	Y	0	Non-apoplastic	SP	Non-effector	Non-effector	No
TRINITY_DN30242_c1_g1_i11.p1	type:internal	100	Y	0	Non-apoplastic	SP	Non-effector	Non-effector	No
TRINITY_DN30266_c2_g1_i2.p1	type:complete	434	Y	0	Apoplastic	SP	Non-effector	Non-effector	No
TRINITY_DN30272_c0_g1_i10.p1	type:5prime_partial	391	Y	0	Non-apoplastic	SP	Non-effector	Non-effector	No
TRINITY_DN30272_c0_g1_i16.p1	type:5prime_partial	391	Y	0	Non-apoplastic	SP	Non-effector	Non-effector	No
TRINITY_DN30272_c0_g1_i8.p1	type:5prime_partial	189	Y	0	Non-apoplastic	SP	Non-effector	Non-effector	No
TRINITY_DN30285_c5_g2_i5.p2	type:complete	687	Y	0	Non-apoplastic	SP	Non-effector	Non-effector	No
TRINITY_DN30286_c1_g2_i5.p1	type:5prime_partial	123	Y	0	Non-apoplastic	SP	Effector	Non-effector	No
TRINITY_DN30294_c2_g1_i2.p1	type:complete	283	Y	0	Non-apoplastic	SP	Non-effector	Non-effector	No
TRINITY_DN30295_c0_g3_i1.p2	type:complete	102	Y	0	Non-apoplastic	SP	Effector	Non-effector	No
TRINITY_DN30300_c1_g2_i1.p1	type:complete	129	Y	0	Non-apoplastic	SP	Effector	Non-effector	No
TRINITY_DN30314_c2_g3_i1.p1	type:3prime_partial	114	Y	0	Non-apoplastic	SP	Non-effector	Non-effector	No
TRINITY_DN30322_c4_g5_i1.p1	type:complete	103	Y	0	Non-apoplastic	SP	Effector	Non-effector	No
TRINITY_DN30323_c0_g1_i5.p1	type:complete	150	Y	0	Non-apoplastic	SP	Effector	Non-effector	No
TRINITY_DN30334_c1_g1_i1.p2	type:complete	120	Y	0	Non-apoplastic	SP	Non-effector	Non-effector	No
TRINITY_DN30342_c3_g3_i12.p1	type:complete	656	Y	0	Non-apoplastic	SP	Non-effector	Non-effector	No
TRINITY_DN30342_c3_g3_i4.p1	type:complete	232	Y	0	Non-apoplastic	SP	Effector	Non-effector	No
TRINITY_DN30342_c3_g3_i7.p1	type:3prime_partial	281	Y	0	Non-apoplastic	SP	Non-effector	Non-effector	No
TRINITY_DN30350_c0_g3_i2.p2	type:complete	108	Y	0	Apoplastic	SP	Non-effector	Non-effector	No
TRINITY_DN30366_c14_g2_i1.p1	type:3prime_partial	157	Y	0	Apoplastic	SP	Non-effector	Non-effector	No
TRINITY_DN30366_c14_g2_i2.p1	type:3prime_partial	157	Y	0	Apoplastic	SP	Non-effector	Non-effector	No
TRINITY_DN31040_c0_g1_i1.p4	type:3prime_partial	105	Y	0	Apoplastic	SP	Non-effector	Non-effector	No
TRINITY_DN31646_c0_g1_i1.p1	type:internal	161	Y	0	Apoplastic	SP	Non-effector	Non-effector	No
TRINITY_DN31728_c0_g1_i1.p3	type:3prime_partial	119	Y	0	Non-apoplastic	SP	Non-effector	Non-effector	No
TRINITY_DN32921_c0_g1_i1.p2	type:complete	120	Y	0	Non-apoplastic	SP	Non-effector	Non-effector	No
TRINITY_DN333_c0_g1_i1.p1	type:internal	109	Y	0	Non-apoplastic	SP	Non-effector	Non-effector	No
TRINITY_DN33461_c0_g1_i1.p2	type:internal	108	Y	0	Non-apoplastic	SP	Non-effector	Non-effector	No
TRINITY_DN3640_c0_g1_i1.p4	type:5prime_partial	136	Y	0	Non-apoplastic	SP	Non-effector	Non-effector	No
TRINITY_DN36401_c0_g1_i1.p2	type:5prime_partial	102	Y	0	Non-apoplastic	SP	Non-effector	Non-effector	No
TRINITY_DN37156_c0_g1_i1.p1	type:3prime_partial	112	Y	0	Apoplastic	SP	Effector	Non-effector	No
TRINITY_DN37700_c0_g1_i1.p2	type:3prime_partial	120	Y	0	Non-apoplastic	SP	Non-effector	Non-effector	No
TRINITY_DN38550_c0_g1_i1.p1	type:internal	136	Y	0	Non-apoplastic	SP	Non-effector	Non-effector	No
TRINITY_DN40014_c0_g1_i1.p1	type:complete	146	Y	0	Non-apoplastic	SP	Effector	Non-effector	No
TRINITY_DN40035_c0_g1_i1.p1	type:complete	139	Y	0	Non-apoplastic	SP	Non-effector	Non-effector	No
TRINITY_DN40140_c0_g1_i1.p2	type:internal	116	Y	0	Apoplastic	SP	Non-effector	Non-effector	No
TRINITY_DN42319_c0_g1_i1.p2	type:internal	103	Y	0	Apoplastic	SP	Non-effector	Non-effector	No
TRINITY_DN4331_c0_g1_i1.p2	type:5prime_partial	103	Y	0	Non-apoplastic	SP	Non-effector	Non-effector	No
TRINITY_DN43330_c0_g1_i1.p1	type:internal	116	Y	0	Apoplastic	SP	Non-effector	Non-effector	No
TRINITY_DN43487_c0_g1_i1.p1	type:5prime_partial	112	Y	0	Apoplastic	SP	Non-effector	Non-effector	No
TRINITY_DN44711_c0_g1_i1.p2	type:5prime_partial	116	Y	0	Non-apoplastic	SP	Unlikely effector	Non-effector	No
TRINITY_DN4480_c0_g1_i1.p1	type:5prime_partial	127	Y	0	Non-apoplastic	SP	Non-effector	Non-effector	No
TRINITY_DN44892_c0_g1_i1.p3	type:internal	140	Y	0	Non-apoplastic	SP	Non-effector	Non-effector	No
TRINITY_DN45011_c0_g1_i1.p1	type:internal	163	Y	0	Non-apoplastic	SP	Effector	Non-effector	No
TRINITY_DN4534_c0_g1_i1.p1	type:complete	238	Y	0	Non-apoplastic	SP	Non-effector	Non-effector	No
TRINITY_DN45517_c0_g1_i1.p3	type:3prime_partial	100	Y	0	Apoplastic	SP	Effector	Non-effector	No
TRINITY_DN4666_c0_g1_i1.p2	type:complete	120	Y	0	Non-apoplastic	SP	Non-effector	Non-effector	No
TRINITY_DN46829_c0_g1_i1.p1	type:3prime_partial	119	Y	0	Apoplastic	SP	Non-effector	Non-effector	No
TRINITY_DN47028_c0_g1_i1.p3	type:internal	118	Y	0	Non-apoplastic	SP	Non-effector	Non-effector	No
TRINITY_DN5587_c0_g1_i1.p1	type:complete	349	Y	0	Non-apoplastic	SP	Non-effector	Non-effector	No
TRINITY_DN7280_c0_g1_i1.p1	type:5prime_partial	101	Y	0	Apoplastic	SP	Non-effector	Non-effector	No
TRINITY_DN8137_c0_g1_i1.p1	type:internal	107	Y	0	Non-apoplastic	SP	Effector	Non-effector	No
TRINITY_DN8537_c0_g1_i1.p3	type:3prime_partial	113	Y	0	Apoplastic	SP	Non-effector	Non-effector	No
TRINITY_DN9415_c0_g1_i1.p1	type:internal	175	Y	0	Non-apoplastic	SP	Non-effector	Non-effector	No
TRINITY_DN10415_c0_g1_i1.p1	type:internal	114	Y	0	Non-apoplastic	noTP	Non-effector	Non-effector	No
TRINITY_DN10835_c0_g1_i1.p1	type:internal	101	Y	0	Apoplastic	noTP	Non-effector	Apoplastic effector	No
TRINITY_DN11143_c0_g1_i1.p4	type:5prime_partial	136	Y	0	Apoplastic	SP	Non-effector	Non-effector	No
TRINITY_DN11467_c0_g1_i1.p2	type:5prime_partial	100	Y	0	Non-apoplastic	SP	Non-effector	Non-effector	No
TRINITY_DN11593_c0_g1_i1.p1	type:internal	106	Y	0	Apoplastic	SP	Non-effector	Cytoplasmic effector	No
TRINITY_DN11643_c0_g1_i1.p2	type:5prime_partial	117	Y	0	Apoplastic	SP	Non-effector	Non-effector	No
TRINITY_DN11780_c0_g1_i1.p1	type:internal	101	Y	0	Non-apoplastic	SP	Non-effector	Non-effector	No
TRINITY_DN11787_c0_g1_i1.p1	type:internal	118	Y	0	Non-apoplastic	noTP	Non-effector	Non-effector	No
TRINITY_DN12279_c0_g1_i1.p1	type:5prime_partial	117	Y	0	Non-apoplastic	SP	Non-effector	Non-effector	No
TRINITY_DN12663_c0_g1_i1.p1	type:complete	107	Y	0	Non-apoplastic	SP	Effector	Non-effector	No
TRINITY_DN12883_c0_g1_i1.p1	type:5prime_partial	174	Y	0	Non-apoplastic	SP	Non-effector	Non-effector	No
TRINITY_DN13108_c0_g1_i1.p1	type:5prime_partial	121	Y	0	Non-apoplastic	noTP	Non-effector	Non-effector	No
TRINITY_DN13112_c0_g1_i1.p1	type:3prime_partial	160	Y	0	Non-apoplastic	SP	Non-effector	Non-effector	No
TRINITY_DN13273_c0_g1_i1.p1	type:3prime_partial	235	Y	0	Non-apoplastic	noTP	Non-effector	Non-effector	No
TRINITY_DN14268_c0_g1_i1.p1	type:5prime_partial	118	Y	0	Non-apoplastic	SP	Unlikely effector	Non-effector	No
TRINITY_DN14469_c0_g1_i1.p1	type:5prime_partial	105	Y	0	Non-apoplastic	SP	Effector	Cytoplasmic effector	No
TRINITY_DN14561_c0_g1_i1.p2	type:internal	141	Y	0	Non-apoplastic	mTP	Non-effector	Cytoplasmic effector	No
TRINITY_DN14720_c1_g1_i1.p1	type:complete	107	Y	0	Non-apoplastic	mTP	Non-effector	Non-effector	No
TRINITY_DN14839_c0_g1_i1.p2	type:complete	119	Y	0	Non-apoplastic	noTP	Non-effector	Non-effector	No
TRINITY_DN14839_c0_g1_i2.p2	type:complete	124	Y	0	Non-apoplastic	noTP	Non-effector	Non-effector	No
TRINITY_DN14869_c0_g1_i1.p2	type:complete	152	Y	0	Non-apoplastic	SP	Non-effector	Non-effector	No
TRINITY_DN14899_c0_g1_i1.p2	type:complete	124	Y	0	Non-apoplastic	SP	Non-effector	Non-effector	No
TRINITY_DN14911_c0_g1_i1.p1	type:complete	283	Y	0	Non-apoplastic	SP	Non-effector	Cytoplasmic effector	No
TRINITY_DN15021_c0_g1_i1.p1	type:5prime_partial	228	Y	0	Non-apoplastic	SP	Non-effector	Cytoplasmic effector	No
TRINITY_DN16080_c0_g1_i1.p1	type:3prime_partial	151	Y	0	Non-apoplastic	noTP	Non-effector	Cytoplasmic effector	No
TRINITY_DN16481_c0_g1_i2.p2	type:5prime_partial	118	Y	0	Apoplastic	noTP	Effector	Non-effector	No
TRINITY_DN17147_c0_g1_i1.p2	type:complete	201	Y	0	Non-apoplastic	noTP	Non-effector	Non-effector	No
TRINITY_DN17375_c0_g1_i1.p2	type:5prime_partial	129	Y	0	Non-apoplastic	SP	Effector	Cytoplasmic effector	No
TRINITY_DN17578_c0_g1_i1.p2	type:internal	210	Y	0	Non-apoplastic	noTP	Non-effector	Cytoplasmic effector	No
TRINITY_DN17743_c0_g1_i1.p1	type:5prime_partial	101	Y	0	Non-apoplastic	SP	Effector	Non-effector	No
TRINITY_DN17747_c0_g1_i1.p3	type:internal	119	Y	0	Non-apoplastic	noTP	Non-effector	Non-effector	No
TRINITY_DN18157_c0_g1_i1.p3	type:3prime_partial	123	Y	0	Non-apoplastic	noTP	Non-effector	Non-effector	No
TRINITY_DN18254_c0_g1_i1.p2	type:3prime_partial	214	Y	0	Non-apoplastic	noTP	Non-effector	Cytoplasmic effector	No
TRINITY_DN18268_c0_g1_i1.p1	type:internal	150	Y	0	Non-apoplastic	SP	Non-effector	Cytoplasmic effector	No
TRINITY_DN18688_c0_g1_i1.p1	type:5prime_partial	236	Y	0	Non-apoplastic	SP	Non-effector	Non-effector	No
TRINITY_DN18898_c0_g1_i1.p2	type:complete	169	Y	0	Non-apoplastic	noTP	Non-effector	Non-effector	No
TRINITY_DN18990_c0_g1_i1.p2	type:complete	117	Y	0	Apoplastic	SP	Effector	Apoplastic effector	No
TRINITY_DN19080_c0_g1_i1.p1	type:3prime_partial	184	Y	0	Non-apoplastic	noTP	Non-effector	Cytoplasmic effector	No
TRINITY_DN19230_c0_g1_i1.p2	type:5prime_partial	180	Y	0	Non-apoplastic	noTP	Effector	Non-effector	No
TRINITY_DN19418_c0_g1_i1.p2	type:complete	135	Y	0	Non-apoplastic	noTP	Non-effector	Non-effector	No
TRINITY_DN19510_c0_g1_i1.p1	type:5prime_partial	293	Y	0	Non-apoplastic	SP	Non-effector	Non-effector	No
TRINITY_DN19576_c0_g1_i1.p1	type:5prime_partial	644	Y	0	Non-apoplastic	noTP	Non-effector	Non-effector	No
TRINITY_DN19576_c0_g1_i2.p1	type:internal	280	Y	0	Non-apoplastic	noTP	Non-effector	Non-effector	No
TRINITY_DN19756_c0_g1_i1.p2	type:5prime_partial	171	Y	0	Non-apoplastic	noTP	Non-effector	Non-effector	No
TRINITY_DN20101_c0_g1_i1.p2	type:internal	111	Y	0	Non-apoplastic	mTP	Non-effector	Non-effector	No
TRINITY_DN20408_c0_g1_i1.p3	type:complete	102	Y	0	Apoplastic	SP	Non-effector	Non-effector	No
TRINITY_DN20449_c0_g2_i1.p3	type:complete	108	Y	0	Non-apoplastic	noTP	Unlikely effector	Cytoplasmic effector	No
TRINITY_DN20469_c0_g1_i1.p1	type:3prime_partial	130	Y	0	Non-apoplastic	SP	Non-effector	Non-effector	No
TRINITY_DN20481_c0_g1_i1.p2	type:5prime_partial	102	Y	0	Non-apoplastic	SP	Non-effector	Non-effector	No
TRINITY_DN20545_c1_g1_i1.p2	type:internal	119	Y	0	Apoplastic	mTP	Non-effector	Non-effector	No
TRINITY_DN20545_c1_g1_i2.p2	type:internal	119	Y	0	Apoplastic	mTP	Non-effector	Non-effector	No
TRINITY_DN20650_c0_g1_i4.p1	type:5prime_partial	154	Y	0	Non-apoplastic	SP	Non-effector	Cytoplasmic effector	No
TRINITY_DN20699_c0_g1_i1.p1	type:complete	189	Y	0	Non-apoplastic	SP	Non-effector	Non-effector	No
TRINITY_DN20705_c0_g1_i2.p4	type:5prime_partial	100	Y	0	Non-apoplastic	SP	Non-effector	Non-effector	No
TRINITY_DN20831_c0_g1_i1.p2	type:5prime_partial	121	Y	0	Non-apoplastic	noTP	Non-effector	Non-effector	No
TRINITY_DN20994_c0_g1_i1.p2	type:3prime_partial	124	Y	0	Non-apoplastic	noTP	Non-effector	Cytoplasmic effector	No
TRINITY_DN21025_c0_g1_i1.p2	type:complete	140	Y	0	Non-apoplastic	noTP	Non-effector	Non-effector	No
TRINITY_DN21223_c0_g1_i2.p2	type:5prime_partial	114	Y	0	Non-apoplastic	SP	Non-effector	Non-effector	No
TRINITY_DN21319_c0_g1_i1.p2	type:complete	108	Y	0	Non-apoplastic	SP	Effector	Apoplastic effector	No
TRINITY_DN21334_c1_g1_i1.p1	type:internal	123	Y	0	Non-apoplastic	noTP	Non-effector	Non-effector	No
TRINITY_DN21682_c0_g2_i1.p2	type:internal	153	Y	0	Non-apoplastic	noTP	Non-effector	Non-effector	No
TRINITY_DN21752_c0_g1_i1.p1	type:complete	109	Y	0	Non-apoplastic	noTP	Non-effector	Non-effector	No
TRINITY_DN21763_c0_g1_i1.p1	type:5prime_partial	303	Y	0	Non-apoplastic	SP	Non-effector	Non-effector	No
TRINITY_DN21763_c0_g1_i2.p1	type:5prime_partial	228	Y	0	Apoplastic	SP	Non-effector	Apoplastic effector	No
TRINITY_DN220_c0_g1_i1.p2	type:complete	108	Y	0	Apoplastic	noTP	Non-effector	Non-effector	No
TRINITY_DN22003_c0_g1_i1.p3	type:5prime_partial	116	Y	0	Non-apoplastic	SP	Non-effector	Non-effector	No
TRINITY_DN22025_c0_g1_i1.p2	type:3prime_partial	110	Y	0	Non-apoplastic	SP	Non-effector	Apoplastic effector	No
TRINITY_DN22058_c0_g1_i2.p2	type:5prime_partial	104	Y	0	Non-apoplastic	SP	Non-effector	Apoplastic effector	No
TRINITY_DN22117_c0_g1_i1.p2	type:complete	173	Y	0	Non-apoplastic	noTP	Non-effector	Non-effector	No
TRINITY_DN22175_c0_g1_i2.p1	type:5prime_partial	180	Y	0	Non-apoplastic	SP	Effector	Non-effector	No
TRINITY_DN22190_c0_g1_i2.p1	type:complete	160	Y	0	Non-apoplastic	SP	Effector	Non-effector	No
TRINITY_DN22268_c1_g2_i1.p1	type:internal	125	Y	0	Non-apoplastic	SP	Non-effector	Cytoplasmic effector	No
TRINITY_DN22339_c0_g1_i1.p2	type:complete	159	Y	0	Non-apoplastic	noTP	Non-effector	Non-effector	No
TRINITY_DN22350_c0_g1_i1.p2	type:complete	130	Y	0	Non-apoplastic	SP	Non-effector	Non-effector	No
TRINITY_DN22364_c0_g1_i1.p2	type:internal	220	Y	0	Apoplastic	noTP	Non-effector	Non-effector	No
TRINITY_DN22377_c0_g1_i1.p1	type:internal	111	Y	0	Non-apoplastic	SP	Non-effector	Apoplastic effector	No
TRINITY_DN22381_c0_g2_i3.p3	type:complete	128	Y	0	Apoplastic	noTP	Non-effector	Non-effector	No
TRINITY_DN22388_c0_g1_i1.p2	type:5prime_partial	154	Y	0	Non-apoplastic	noTP	Non-effector	Cytoplasmic effector	No
TRINITY_DN22489_c0_g1_i1.p2	type:complete	115	Y	0	Non-apoplastic	noTP	Effector	Non-effector	No
TRINITY_DN22731_c0_g1_i1.p1	type:5prime_partial	100	Y	0	Non-apoplastic	noTP	Effector	Non-effector	No
TRINITY_DN22866_c0_g1_i1.p2	type:5prime_partial	138	Y	0	Non-apoplastic	noTP	Non-effector	Cytoplasmic effector	No
TRINITY_DN22893_c0_g1_i4.p2	type:complete	106	Y	0	Apoplastic	SP	Non-effector	Non-effector	No
TRINITY_DN22979_c0_g1_i4.p2	type:complete	130	Y	0	Non-apoplastic	noTP	Non-effector	Non-effector	No
TRINITY_DN22996_c0_g1_i1.p3	type:complete	160	Y	0	Non-apoplastic	mTP	Effector	Non-effector	No
TRINITY_DN23004_c0_g1_i1.p2	type:complete	118	Y	0	Non-apoplastic	SP	Effector	Non-effector	No
TRINITY_DN23050_c0_g2_i1.p1	type:3prime_partial	109	Y	0	Non-apoplastic	SP	Non-effector	Cytoplasmic effector	No
TRINITY_DN23084_c0_g1_i1.p1	type:internal	220	Y	0	Non-apoplastic	noTP	Non-effector	Cytoplasmic effector	No
TRINITY_DN23226_c0_g1_i1.p2	type:complete	108	Y	0	Non-apoplastic	noTP	Non-effector	Non-effector	No
TRINITY_DN23226_c0_g1_i2.p2	type:complete	108	Y	0	Non-apoplastic	noTP	Non-effector	Non-effector	No
TRINITY_DN23391_c0_g1_i1.p2	type:internal	100	Y	0	Non-apoplastic	SP	Non-effector	Cytoplasmic effector	No
TRINITY_DN23398_c0_g1_i1.p2	type:3prime_partial	112	Y	0	Non-apoplastic	noTP	Non-effector	Non-effector	No
TRINITY_DN23505_c0_g2_i1.p2	type:complete	122	Y	0	Non-apoplastic	SP	Non-effector	Non-effector	No
TRINITY_DN23554_c0_g2_i2.p1	type:complete	339	Y	0	Non-apoplastic	SP	Non-effector	Non-effector	No
TRINITY_DN23675_c0_g1_i1.p2	type:complete	104	Y	0	Non-apoplastic	noTP	Non-effector	Cytoplasmic effector	No
TRINITY_DN23709_c0_g1_i1.p4	type:complete	102	Y	0	Non-apoplastic	noTP	Non-effector	Non-effector	No
TRINITY_DN23805_c0_g1_i1.p2	type:5prime_partial	124	Y	0	Non-apoplastic	noTP	Non-effector	Cytoplasmic effector	No
TRINITY_DN23880_c0_g3_i2.p1	type:5prime_partial	122	Y	0	Apoplastic	SP	Non-effector	Non-effector	No
TRINITY_DN23899_c0_g1_i1.p3	type:complete	131	Y	0	Non-apoplastic	SP	Non-effector	Non-effector	No
TRINITY_DN23967_c0_g1_i6.p4	type:complete	101	Y	0	Non-apoplastic	SP	Non-effector	Non-effector	No
TRINITY_DN24004_c0_g1_i1.p1	type:5prime_partial	207	Y	0	Non-apoplastic	SP	Non-effector	Cytoplasmic effector	No
TRINITY_DN24062_c1_g1_i2.p1	type:internal	169	Y	0	Non-apoplastic	noTP	Non-effector	Cytoplasmic effector	No
TRINITY_DN24079_c0_g1_i1.p2	type:complete	123	Y	0	Non-apoplastic	SP	Non-effector	Non-effector	No
TRINITY_DN24208_c0_g1_i1.p3	type:3prime_partial	146	Y	0	Non-apoplastic	noTP	Non-effector	Non-effector	No
TRINITY_DN24221_c0_g1_i1.p4	type:5prime_partial	118	Y	0	Non-apoplastic	SP	Non-effector	Non-effector	No
TRINITY_DN24248_c0_g1_i1.p2	type:complete	132	Y	0	Non-apoplastic	mTP	Non-effector	Non-effector	No
TRINITY_DN24337_c0_g1_i3.p1	type:complete	130	Y	0	Non-apoplastic	SP	Unlikely effector	Non-effector	No
TRINITY_DN24375_c0_g1_i1.p1	type:3prime_partial	155	Y	0	Non-apoplastic	noTP	Unlikely effector	Non-effector	No
TRINITY_DN24491_c0_g1_i5.p2	type:complete	102	Y	0	Non-apoplastic	mTP	Non-effector	Non-effector	No
TRINITY_DN24509_c0_g1_i1.p3	type:complete	111	Y	0	Non-apoplastic	SP	Non-effector	Non-effector	No
TRINITY_DN24613_c0_g2_i1.p2	type:complete	133	Y	0	Non-apoplastic	SP	Effector	Non-effector	No
TRINITY_DN24633_c0_g1_i1.p2	type:complete	101	Y	0	Apoplastic	mTP	Non-effector	Non-effector	No
TRINITY_DN24666_c0_g1_i1.p3	type:5prime_partial	100	Y	0	Non-apoplastic	SP	Non-effector	Non-effector	No
TRINITY_DN24666_c0_g1_i2.p3	type:5prime_partial	133	Y	0	Non-apoplastic	SP	Non-effector	Non-effector	No
TRINITY_DN24693_c0_g1_i1.p3	type:complete	154	Y	0	Apoplastic	SP	Non-effector	Non-effector	No
TRINITY_DN24713_c0_g2_i1.p1	type:5prime_partial	106	Y	0	Non-apoplastic	noTP	Non-effector	Non-effector	No
TRINITY_DN24740_c1_g1_i1.p3	type:3prime_partial	110	Y	0	Apoplastic	SP	Non-effector	Non-effector	No
TRINITY_DN24927_c0_g1_i1.p2	type:internal	116	Y	0	Non-apoplastic	noTP	Effector	Non-effector	No
TRINITY_DN24957_c0_g1_i2.p1	type:3prime_partial	100	Y	0	Non-apoplastic	SP	Non-effector	Cytoplasmic effector	No
TRINITY_DN25023_c0_g1_i1.p2	type:complete	174	Y	0	Non-apoplastic	noTP	Non-effector	Non-effector	No
TRINITY_DN25025_c0_g1_i1.p2	type:complete	112	Y	0	Non-apoplastic	SP	Non-effector	Non-effector	No
TRINITY_DN25035_c19_g2_i7.p1	type:complete	160	Y	0	Apoplastic	SP	Effector	Non-effector	No
TRINITY_DN25109_c0_g2_i2.p2	type:complete	112	Y	0	Non-apoplastic	noTP	Non-effector	Non-effector	No
TRINITY_DN25118_c0_g1_i3.p1	type:5prime_partial	274	Y	0	Non-apoplastic	noTP	Non-effector	Non-effector	No
TRINITY_DN25286_c0_g4_i2.p2	type:complete	128	Y	0	Non-apoplastic	noTP	Effector	Non-effector	No
TRINITY_DN25334_c0_g1_i1.p3	type:5prime_partial	175	Y	0	Non-apoplastic	SP	Unlikely effector	Non-effector	No
TRINITY_DN25453_c0_g1_i1.p4	type:complete	121	Y	0	Apoplastic	noTP	Non-effector	Non-effector	No
TRINITY_DN25453_c0_g1_i4.p3	type:5prime_partial	130	Y	0	Non-apoplastic	noTP	Unlikely effector	Non-effector	No
TRINITY_DN25453_c0_g1_i4.p4	type:complete	122	Y	0	Apoplastic	noTP	Non-effector	Non-effector	No
TRINITY_DN25453_c0_g1_i6.p3	type:complete	146	Y	0	Apoplastic	noTP	Non-effector	Non-effector	No
TRINITY_DN25511_c0_g2_i1.p2	type:complete	128	Y	0	Non-apoplastic	SP	Non-effector	Non-effector	No
TRINITY_DN25534_c0_g1_i1.p2	type:complete	114	Y	0	Apoplastic	SP	Non-effector	Non-effector	No
TRINITY_DN25547_c0_g1_i4.p3	type:5prime_partial	154	Y	0	Non-apoplastic	noTP	Non-effector	Cytoplasmic effector	No
TRINITY_DN25576_c0_g1_i1.p2	type:complete	100	Y	0	Non-apoplastic	noTP	Non-effector	Cytoplasmic effector	No
TRINITY_DN25710_c0_g1_i1.p2	type:5prime_partial	143	Y	0	Non-apoplastic	SP	Non-effector	Non-effector	No
TRINITY_DN25724_c0_g1_i2.p1	type:5prime_partial	101	Y	0	Apoplastic	noTP	Non-effector	Non-effector	No
TRINITY_DN25735_c0_g1_i1.p3	type:complete	165	Y	0	Non-apoplastic	SP	Non-effector	Non-effector	No
TRINITY_DN25735_c0_g1_i2.p2	type:complete	150	Y	0	Non-apoplastic	SP	Non-effector	Non-effector	No
TRINITY_DN25805_c0_g1_i1.p2	type:complete	128	Y	0	Non-apoplastic	SP	Effector	Non-effector	No
TRINITY_DN25841_c0_g2_i2.p1	type:5prime_partial	132	Y	0	Non-apoplastic	noTP	Non-effector	Cytoplasmic effector	No
TRINITY_DN25841_c0_g2_i3.p2	type:5prime_partial	109	Y	0	Non-apoplastic	noTP	Non-effector	Non-effector	No
TRINITY_DN25846_c0_g1_i1.p3	type:complete	125	Y	0	Apoplastic	SP	Non-effector	Non-effector	No
TRINITY_DN25893_c0_g1_i1.p1	type:3prime_partial	105	Y	0	Apoplastic	SP	Effector	Apoplastic effector	No
TRINITY_DN25897_c0_g2_i3.p3	type:3prime_partial	100	Y	0	Non-apoplastic	noTP	Non-effector	Non-effector	No
TRINITY_DN25923_c0_g1_i4.p2	type:complete	121	Y	0	Non-apoplastic	noTP	Effector	Cytoplasmic effector	No
TRINITY_DN25925_c0_g1_i1.p2	type:5prime_partial	111	Y	0	Apoplastic	noTP	Effector	Non-effector	No
TRINITY_DN26001_c0_g1_i1.p6	type:complete	104	Y	0	Apoplastic	noTP	Non-effector	Non-effector	No
TRINITY_DN26026_c0_g1_i1.p2	type:complete	117	Y	0	Non-apoplastic	noTP	Non-effector	Non-effector	No
TRINITY_DN26030_c0_g1_i5.p2	type:complete	108	Y	0	Apoplastic	SP	Non-effector	Non-effector	No
TRINITY_DN26030_c0_g1_i7.p1	type:complete	107	Y	0	Non-apoplastic	SP	Effector	Non-effector	No
TRINITY_DN26059_c0_g1_i1.p4	type:complete	114	Y	0	Non-apoplastic	SP	Non-effector	Non-effector	No
TRINITY_DN26070_c0_g1_i2.p2	type:complete	119	Y	0	Non-apoplastic	mTP	Non-effector	Non-effector	No
TRINITY_DN26096_c0_g1_i1.p3	type:complete	197	Y	0	Apoplastic	noTP	Non-effector	Apoplastic effector	No
TRINITY_DN26132_c0_g1_i1.p1	type:5prime_partial	596	Y	0	Non-apoplastic	noTP	Non-effector	Cytoplasmic effector	No
TRINITY_DN26155_c0_g3_i6.p1	type:5prime_partial	126	Y	0	Non-apoplastic	noTP	Unlikely effector	Non-effector	No
TRINITY_DN26156_c0_g1_i4.p2	type:complete	200	Y	0	Non-apoplastic	noTP	Unlikely effector	Non-effector	No
TRINITY_DN26182_c0_g1_i2.p2	type:complete	361	Y	0	Non-apoplastic	SP	Non-effector	Non-effector	No
TRINITY_DN26214_c0_g1_i6.p2	type:complete	106	Y	0	Non-apoplastic	noTP	Non-effector	Non-effector	No
TRINITY_DN26248_c0_g1_i2.p2	type:5prime_partial	103	Y	0	Non-apoplastic	noTP	Non-effector	Non-effector	No
TRINITY_DN26270_c0_g1_i4.p1	type:3prime_partial	286	Y	0	Non-apoplastic	noTP	Non-effector	Cytoplasmic effector	No
TRINITY_DN26276_c0_g2_i1.p2	type:complete	171	Y	0	Non-apoplastic	noTP	Effector	Non-effector	No
TRINITY_DN26290_c0_g1_i1.p3	type:complete	143	Y	0	Non-apoplastic	mTP	Non-effector	Non-effector	No
TRINITY_DN26293_c0_g1_i1.p2	type:complete	163	Y	0	Non-apoplastic	SP	Non-effector	Non-effector	No
TRINITY_DN26303_c0_g1_i1.p1	type:internal	155	Y	0	Apoplastic	SP	Effector	Apoplastic effector	No
TRINITY_DN26304_c0_g1_i1.p2	type:5prime_partial	219	Y	0	Non-apoplastic	noTP	Non-effector	Non-effector	No
TRINITY_DN26309_c0_g4_i1.p2	type:internal	153	Y	0	Apoplastic	noTP	Non-effector	Non-effector	No
TRINITY_DN26346_c0_g1_i1.p3	type:complete	110	Y	0	Non-apoplastic	SP	Non-effector	Non-effector	No
TRINITY_DN26346_c0_g1_i2.p3	type:complete	110	Y	0	Non-apoplastic	SP	Non-effector	Non-effector	No
TRINITY_DN26359_c0_g2_i1.p1	type:complete	440	Y	0	Non-apoplastic	noTP	Non-effector	Non-effector	No
TRINITY_DN26363_c1_g2_i4.p1	type:5prime_partial	228	Y	0	Non-apoplastic	noTP	Non-effector	Non-effector	No
TRINITY_DN26385_c0_g1_i1.p2	type:complete	197	Y	0	Non-apoplastic	SP	Effector	Non-effector	No
TRINITY_DN26414_c1_g1_i6.p4	type:complete	114	Y	0	Non-apoplastic	SP	Non-effector	Non-effector	No
TRINITY_DN26447_c0_g1_i1.p2	type:complete	231	Y	0	Non-apoplastic	SP	Non-effector	Non-effector	No
TRINITY_DN26512_c0_g1_i5.p2	type:complete	167	Y	0	Non-apoplastic	noTP	Non-effector	Non-effector	No
TRINITY_DN26551_c0_g1_i4.p1	type:5prime_partial	165	Y	0	Apoplastic	SP	Non-effector	Non-effector	No
TRINITY_DN26561_c0_g1_i1.p2	type:complete	101	Y	0	Non-apoplastic	mTP	Non-effector	Non-effector	No
TRINITY_DN26606_c0_g1_i1.p5	type:complete	111	Y	0	Non-apoplastic	SP	Non-effector	Non-effector	No
TRINITY_DN26606_c0_g1_i3.p5	type:complete	111	Y	0	Non-apoplastic	SP	Non-effector	Non-effector	No
TRINITY_DN26616_c0_g1_i6.p3	type:3prime_partial	101	Y	0	Non-apoplastic	SP	Non-effector	Cytoplasmic effector	No
TRINITY_DN26628_c0_g1_i1.p2	type:complete	229	Y	0	Non-apoplastic	SP	Unlikely effector	Non-effector	No
TRINITY_DN26628_c0_g1_i12.p1	type:complete	389	Y	0	Non-apoplastic	SP	Non-effector	Non-effector	No
TRINITY_DN26628_c0_g1_i4.p3	type:complete	228	Y	0	Non-apoplastic	SP	Non-effector	Non-effector	No
TRINITY_DN26628_c0_g1_i7.p1	type:complete	668	Y	0	Non-apoplastic	SP	Non-effector	Non-effector	No
TRINITY_DN26644_c0_g1_i1.p1	type:internal	120	Y	0	Non-apoplastic	mTP	Non-effector	Non-effector	No
TRINITY_DN26702_c1_g2_i5.p2	type:5prime_partial	173	Y	0	Non-apoplastic	SP	Non-effector	Cytoplasmic effector	No
TRINITY_DN26770_c0_g1_i2.p3	type:complete	100	Y	0	Non-apoplastic	SP	Non-effector	Non-effector	No
TRINITY_DN26770_c0_g1_i3.p3	type:complete	100	Y	0	Non-apoplastic	SP	Non-effector	Non-effector	No
TRINITY_DN26818_c0_g1_i1.p3	type:complete	111	Y	0	Apoplastic	noTP	Non-effector	Non-effector	No
TRINITY_DN26822_c0_g4_i1.p2	type:5prime_partial	172	Y	0	Non-apoplastic	SP	Non-effector	Cytoplasmic effector	No
TRINITY_DN26828_c0_g1_i4.p3	type:complete	168	Y	0	Non-apoplastic	noTP	Non-effector	Non-effector	No
TRINITY_DN26834_c0_g1_i1.p2	type:complete	101	Y	0	Non-apoplastic	noTP	Non-effector	Non-effector	No
TRINITY_DN26846_c0_g1_i4.p2	type:complete	110	Y	0	Non-apoplastic	mTP	Effector	Non-effector	No
TRINITY_DN26847_c0_g1_i1.p3	type:complete	109	Y	0	Non-apoplastic	noTP	Non-effector	Non-effector	No
TRINITY_DN26896_c0_g1_i4.p1	type:5prime_partial	127	Y	0	Non-apoplastic	noTP	Effector	Non-effector	No
TRINITY_DN26914_c0_g1_i1.p3	type:complete	128	Y	0	Non-apoplastic	SP	Effector	Cytoplasmic effector	No
TRINITY_DN26926_c0_g1_i4.p2	type:complete	121	Y	0	Non-apoplastic	noTP	Non-effector	Non-effector	No
TRINITY_DN26971_c0_g1_i4.p2	type:complete	114	Y	0	Non-apoplastic	SP	Effector	Non-effector	No
TRINITY_DN27005_c0_g1_i5.p1	type:3prime_partial	274	Y	0	Non-apoplastic	noTP	Unlikely effector	Non-effector	No
TRINITY_DN27040_c0_g1_i2.p3	type:5prime_partial	102	Y	0	Non-apoplastic	mTP	Non-effector	Non-effector	No
TRINITY_DN27047_c0_g1_i15.p1	type:complete	168	Y	0	Non-apoplastic	SP	Effector	Cytoplasmic effector	No
TRINITY_DN27047_c0_g1_i6.p1	type:complete	207	Y	0	Non-apoplastic	SP	Effector	Cytoplasmic effector	No
TRINITY_DN27063_c0_g1_i2.p1	type:3prime_partial	135	Y	0	Non-apoplastic	noTP	Non-effector	Non-effector	No
TRINITY_DN27093_c1_g2_i2.p2	type:3prime_partial	211	Y	0	Non-apoplastic	noTP	Non-effector	Cytoplasmic effector	No
TRINITY_DN27094_c1_g2_i1.p3	type:internal	104	Y	0	Non-apoplastic	SP	Non-effector	Non-effector	No
TRINITY_DN27095_c3_g2_i2.p3	type:complete	148	Y	0	Apoplastic	noTP	Non-effector	Non-effector	No
TRINITY_DN27095_c3_g2_i3.p3	type:complete	148	Y	0	Apoplastic	noTP	Non-effector	Non-effector	No
TRINITY_DN27106_c0_g1_i2.p1	type:5prime_partial	458	Y	0	Non-apoplastic	noTP	Non-effector	Non-effector	No
TRINITY_DN27179_c0_g2_i3.p2	type:5prime_partial	130	Y	0	Non-apoplastic	mTP	Non-effector	Non-effector	No
TRINITY_DN27180_c0_g1_i1.p2	type:complete	101	Y	0	Non-apoplastic	SP	Effector	Non-effector	No
TRINITY_DN27200_c0_g1_i2.p2	type:complete	106	Y	0	Non-apoplastic	SP	Non-effector	Non-effector	No
TRINITY_DN27210_c0_g1_i1.p3	type:complete	124	Y	0	Apoplastic	SP	Effector	Non-effector	No
TRINITY_DN27223_c2_g1_i2.p2	type:complete	117	Y	0	Non-apoplastic	SP	Effector	Apoplastic effector	No
TRINITY_DN27223_c2_g1_i3.p3	type:complete	101	Y	0	Apoplastic	SP	Effector	Apoplastic effector	No
TRINITY_DN27250_c2_g2_i3.p1	type:5prime_partial	324	Y	0	Non-apoplastic	mTP	Non-effector	Non-effector	No
TRINITY_DN27250_c2_g2_i4.p1	type:internal	218	Y	0	Non-apoplastic	mTP	Effector	Cytoplasmic effector	No
TRINITY_DN27279_c0_g1_i2.p1	type:5prime_partial	288	Y	0	Non-apoplastic	mTP	Non-effector	Non-effector	No
TRINITY_DN27279_c0_g1_i3.p2	type:5prime_partial	272	Y	0	Non-apoplastic	mTP	Non-effector	Non-effector	No
TRINITY_DN27279_c0_g1_i5.p1	type:5prime_partial	627	Y	0	Non-apoplastic	mTP	Non-effector	Non-effector	No
TRINITY_DN2730_c0_g1_i1.p1	type:5prime_partial	110	Y	0	Apoplastic	SP	Effector	Apoplastic effector	No
TRINITY_DN27302_c0_g1_i2.p3	type:complete	129	Y	0	Apoplastic	SP	Non-effector	Non-effector	No
TRINITY_DN27306_c0_g1_i1.p2	type:complete	100	Y	0	Non-apoplastic	noTP	Non-effector	Cytoplasmic effector	No
TRINITY_DN27313_c0_g5_i1.p2	type:3prime_partial	100	Y	0	Non-apoplastic	SP	Non-effector	Non-effector	No
TRINITY_DN27327_c1_g3_i3.p4	type:3prime_partial	122	Y	0	Non-apoplastic	SP	Non-effector	Cytoplasmic effector	No
TRINITY_DN27341_c0_g1_i7.p3	type:complete	101	Y	0	Non-apoplastic	mTP	Non-effector	Non-effector	No
TRINITY_DN27379_c0_g1_i1.p3	type:complete	118	Y	0	Non-apoplastic	SP	Effector	Non-effector	No
TRINITY_DN27402_c0_g2_i1.p2	type:3prime_partial	106	Y	0	Non-apoplastic	SP	Effector	Non-effector	No
TRINITY_DN27404_c0_g4_i2.p5	type:5prime_partial	109	Y	0	Non-apoplastic	SP	Non-effector	Non-effector	No
TRINITY_DN27406_c0_g1_i1.p3	type:5prime_partial	120	Y	0	Apoplastic	noTP	Non-effector	Non-effector	No
TRINITY_DN27407_c0_g1_i3.p2	type:5prime_partial	158	Y	0	Non-apoplastic	SP	Non-effector	Cytoplasmic effector	No
TRINITY_DN27409_c1_g1_i4.p2	type:complete	113	Y	0	Apoplastic	SP	Non-effector	Apoplastic effector	No
TRINITY_DN27409_c1_g1_i8.p2	type:complete	122	Y	0	Apoplastic	SP	Non-effector	Apoplastic effector	No
TRINITY_DN27523_c2_g3_i1.p1	type:3prime_partial	154	Y	0	Non-apoplastic	noTP	Non-effector	Cytoplasmic effector	No
TRINITY_DN27530_c2_g4_i3.p1	type:internal	112	Y	0	Non-apoplastic	noTP	Non-effector	Cytoplasmic effector	No
TRINITY_DN27546_c2_g1_i3.p3	type:complete	219	Y	0	Non-apoplastic	noTP	Non-effector	Cytoplasmic effector	No
TRINITY_DN27578_c0_g6_i6.p1	type:5prime_partial	105	Y	0	Non-apoplastic	SP	Unlikely effector	Non-effector	No
TRINITY_DN27582_c0_g1_i2.p2	type:complete	113	Y	0	Non-apoplastic	SP	Non-effector	Non-effector	No
TRINITY_DN27585_c2_g1_i7.p1	type:complete	169	Y	0	Non-apoplastic	noTP	Effector	Cytoplasmic effector	No
TRINITY_DN27600_c0_g1_i1.p3	type:5prime_partial	141	Y	0	Non-apoplastic	noTP	Non-effector	Non-effector	No
TRINITY_DN27616_c0_g2_i3.p3	type:3prime_partial	100	Y	0	Non-apoplastic	noTP	Effector	Apoplastic effector	No
TRINITY_DN27644_c0_g3_i1.p2	type:complete	123	Y	0	Apoplastic	SP	Non-effector	Apoplastic effector	No
TRINITY_DN27644_c0_g3_i2.p2	type:3prime_partial	122	Y	0	Apoplastic	SP	Non-effector	Apoplastic effector	No
TRINITY_DN27646_c1_g2_i1.p1	type:5prime_partial	101	Y	0	Non-apoplastic	noTP	Non-effector	Non-effector	No
TRINITY_DN27674_c0_g1_i7.p2	type:5prime_partial	115	Y	0	Apoplastic	SP	Non-effector	Non-effector	No
TRINITY_DN27676_c2_g1_i1.p4	type:complete	138	Y	0	Non-apoplastic	noTP	Non-effector	Non-effector	No
TRINITY_DN27679_c0_g1_i2.p3	type:complete	122	Y	0	Non-apoplastic	noTP	Non-effector	Non-effector	No
TRINITY_DN27683_c0_g1_i5.p4	type:complete	141	Y	0	Non-apoplastic	mTP	Non-effector	Non-effector	No
TRINITY_DN27688_c0_g1_i12.p2	type:5prime_partial	105	Y	0	Non-apoplastic	mTP	Non-effector	Non-effector	No
TRINITY_DN27688_c0_g1_i8.p3	type:complete	118	Y	0	Non-apoplastic	noTP	Non-effector	Non-effector	No
TRINITY_DN27693_c2_g1_i2.p2	type:5prime_partial	100	Y	0	Non-apoplastic	noTP	Effector	Non-effector	No
TRINITY_DN27707_c0_g1_i2.p2	type:complete	161	Y	0	Non-apoplastic	SP	Non-effector	Cytoplasmic effector	No
TRINITY_DN27723_c0_g4_i1.p4	type:complete	124	Y	0	Non-apoplastic	SP	Non-effector	Non-effector	No
TRINITY_DN27739_c0_g1_i4.p2	type:complete	122	Y	0	Non-apoplastic	SP	Effector	Non-effector	No
TRINITY_DN27765_c1_g1_i2.p1	type:complete	145	Y	0	Non-apoplastic	SP	Non-effector	Cytoplasmic effector	No
TRINITY_DN27779_c0_g1_i4.p3	type:complete	169	Y	0	Non-apoplastic	noTP	Non-effector	Non-effector	No
TRINITY_DN27805_c0_g1_i5.p2	type:5prime_partial	275	Y	0	Non-apoplastic	noTP	Non-effector	Non-effector	No
TRINITY_DN27817_c2_g6_i1.p3	type:5prime_partial	105	Y	0	Apoplastic	SP	Non-effector	Non-effector	No
TRINITY_DN27817_c2_g6_i2.p1	type:5prime_partial	150	Y	0	Apoplastic	SP	Non-effector	Non-effector	No
TRINITY_DN27818_c5_g1_i10.p2	type:5prime_partial	183	Y	0	Non-apoplastic	mTP	Effector	Cytoplasmic effector	No
TRINITY_DN27818_c5_g1_i5.p3	type:5prime_partial	188	Y	0	Non-apoplastic	mTP	Effector	Cytoplasmic effector	No
TRINITY_DN27818_c5_g1_i6.p1	type:5prime_partial	106	Y	0	Non-apoplastic	mTP	Effector	Non-effector	No
TRINITY_DN27829_c2_g4_i3.p2	type:complete	115	Y	0	Non-apoplastic	SP	Effector	Non-effector	No
TRINITY_DN27835_c0_g1_i1.p1	type:3prime_partial	322	Y	0	Non-apoplastic	SP	Non-effector	Non-effector	No
TRINITY_DN27835_c0_g1_i2.p1	type:complete	472	Y	0	Apoplastic	SP	Non-effector	Non-effector	No
TRINITY_DN27836_c0_g1_i2.p3	type:complete	102	Y	0	Non-apoplastic	noTP	Non-effector	Non-effector	No
TRINITY_DN27843_c0_g1_i12.p1	type:5prime_partial	104	Y	0	Non-apoplastic	noTP	Effector	Non-effector	No
TRINITY_DN27843_c0_g1_i3.p1	type:5prime_partial	223	Y	0	Non-apoplastic	noTP	Non-effector	Non-effector	No
TRINITY_DN27865_c2_g2_i7.p3	type:5prime_partial	119	Y	0	Non-apoplastic	SP	Non-effector	Non-effector	No
TRINITY_DN27906_c3_g4_i4.p4	type:complete	156	Y	0	Non-apoplastic	SP	Non-effector	Non-effector	No
TRINITY_DN27910_c0_g1_i4.p2	type:complete	141	Y	0	Non-apoplastic	SP	Effector	Non-effector	No
TRINITY_DN27921_c2_g1_i2.p2	type:complete	170	Y	0	Non-apoplastic	noTP	Non-effector	Cytoplasmic effector	No
TRINITY_DN27932_c0_g2_i2.p1	type:internal	268	Y	0	Non-apoplastic	mTP	Non-effector	Non-effector	No
TRINITY_DN27956_c1_g2_i3.p1	type:internal	134	Y	0	Non-apoplastic	SP	Non-effector	Non-effector	No
TRINITY_DN27966_c2_g1_i2.p4	type:complete	109	Y	0	Non-apoplastic	SP	Non-effector	Non-effector	No
TRINITY_DN27968_c0_g1_i6.p2	type:complete	206	Y	0	Non-apoplastic	noTP	Effector	Cytoplasmic effector	No
TRINITY_DN27969_c1_g1_i5.p3	type:complete	106	Y	0	Apoplastic	SP	Non-effector	Non-effector	No
TRINITY_DN27989_c1_g1_i1.p2	type:complete	107	Y	0	Non-apoplastic	mTP	Non-effector	Non-effector	No
TRINITY_DN27992_c2_g1_i1.p2	type:5prime_partial	110	Y	0	Non-apoplastic	mTP	Non-effector	Non-effector	No
TRINITY_DN27994_c1_g1_i2.p4	type:5prime_partial	119	Y	0	Non-apoplastic	SP	Non-effector	Non-effector	No
TRINITY_DN28026_c0_g1_i4.p5	type:complete	110	Y	0	Non-apoplastic	SP	Non-effector	Non-effector	No
TRINITY_DN28060_c1_g4_i1.p1	type:5prime_partial	527	Y	0	Non-apoplastic	noTP	Non-effector	Non-effector	No
TRINITY_DN28061_c1_g1_i1.p2	type:5prime_partial	193	Y	0	Non-apoplastic	noTP	Non-effector	Non-effector	No
TRINITY_DN28061_c1_g1_i2.p3	type:5prime_partial	181	Y	0	Apoplastic	noTP	Non-effector	Cytoplasmic effector	No
TRINITY_DN28076_c0_g1_i4.p1	type:internal	127	Y	0	Non-apoplastic	SP	Non-effector	Non-effector	No
TRINITY_DN28076_c0_g1_i5.p1	type:internal	120	Y	0	Non-apoplastic	SP	Non-effector	Non-effector	No
TRINITY_DN28077_c2_g2_i3.p4	type:complete	125	Y	0	Non-apoplastic	SP	Non-effector	Non-effector	No
TRINITY_DN28087_c9_g1_i1.p4	type:complete	108	Y	0	Apoplastic	SP	Non-effector	Non-effector	No
TRINITY_DN28087_c9_g1_i2.p3	type:3prime_partial	159	Y	0	Non-apoplastic	noTP	Non-effector	Non-effector	No
TRINITY_DN28087_c9_g1_i4.p4	type:3prime_partial	106	Y	0	Apoplastic	SP	Non-effector	Non-effector	No
TRINITY_DN28092_c0_g5_i3.p3	type:complete	110	Y	0	Non-apoplastic	SP	Non-effector	Non-effector	No
TRINITY_DN28095_c2_g1_i4.p2	type:complete	102	Y	0	Non-apoplastic	SP	Non-effector	Non-effector	No
TRINITY_DN28120_c1_g4_i2.p4	type:complete	104	Y	0	Apoplastic	SP	Non-effector	Non-effector	No
TRINITY_DN28120_c1_g4_i4.p2	type:complete	192	Y	0	Non-apoplastic	noTP	Non-effector	Non-effector	No
TRINITY_DN28120_c1_g4_i5.p4	type:3prime_partial	104	Y	0	Apoplastic	noTP	Non-effector	Non-effector	No
TRINITY_DN28121_c2_g1_i3.p3	type:complete	107	Y	0	Non-apoplastic	SP	Non-effector	Non-effector	No
TRINITY_DN28132_c1_g1_i9.p5	type:complete	101	Y	0	Non-apoplastic	SP	Non-effector	Cytoplasmic effector	No
TRINITY_DN28166_c0_g1_i4.p6	type:complete	110	Y	0	Apoplastic	SP	Effector	Non-effector	No
TRINITY_DN28166_c1_g1_i4.p1	type:complete	354	Y	0	Non-apoplastic	noTP	Non-effector	Non-effector	No
TRINITY_DN28166_c1_g1_i9.p1	type:complete	235	Y	0	Non-apoplastic	noTP	Non-effector	Non-effector	No
TRINITY_DN28176_c1_g2_i1.p2	type:complete	157	Y	0	Non-apoplastic	SP	Non-effector	Non-effector	No
TRINITY_DN28194_c3_g1_i2.p2	type:complete	130	Y	0	Non-apoplastic	noTP	Non-effector	Cytoplasmic effector	No
TRINITY_DN28194_c3_g1_i3.p3	type:complete	122	Y	0	Non-apoplastic	noTP	Non-effector	Cytoplasmic effector	No
TRINITY_DN28238_c0_g1_i1.p2	type:complete	108	Y	0	Non-apoplastic	SP	Non-effector	Non-effector	No
TRINITY_DN28245_c0_g1_i2.p3	type:complete	132	Y	0	Non-apoplastic	SP	Non-effector	Non-effector	No
TRINITY_DN28278_c4_g1_i1.p2	type:complete	171	Y	0	Non-apoplastic	mTP	Non-effector	Non-effector	No
TRINITY_DN28278_c4_g1_i12.p2	type:complete	134	Y	0	Non-apoplastic	noTP	Non-effector	Non-effector	No
TRINITY_DN28290_c0_g2_i1.p2	type:5prime_partial	103	Y	0	Non-apoplastic	mTP	Non-effector	Non-effector	No
TRINITY_DN28295_c1_g1_i2.p3	type:complete	131	Y	0	Non-apoplastic	noTP	Non-effector	Non-effector	No
TRINITY_DN28327_c0_g1_i4.p3	type:complete	130	Y	0	Non-apoplastic	SP	Non-effector	Non-effector	No
TRINITY_DN28333_c1_g5_i1.p5	type:complete	115	Y	0	Apoplastic	noTP	Non-effector	Apoplastic effector	No
TRINITY_DN28343_c1_g1_i5.p3	type:3prime_partial	123	Y	0	Non-apoplastic	noTP	Non-effector	Non-effector	No
TRINITY_DN28370_c3_g1_i11.p1	type:complete	123	Y	0	Non-apoplastic	SP	Non-effector	Cytoplasmic effector	No
TRINITY_DN28380_c4_g3_i2.p3	type:complete	100	Y	0	Apoplastic	noTP	Non-effector	Non-effector	No
TRINITY_DN28391_c0_g2_i1.p3	type:complete	123	Y	0	Apoplastic	SP	Effector	Apoplastic effector	No
TRINITY_DN28402_c2_g4_i2.p1	type:5prime_partial	114	Y	0	Non-apoplastic	noTP	Non-effector	Non-effector	No
TRINITY_DN28407_c3_g2_i5.p4	type:complete	103	Y	0	Non-apoplastic	SP	Non-effector	Non-effector	No
TRINITY_DN28418_c0_g1_i1.p1	type:complete	171	Y	0	Non-apoplastic	noTP	Non-effector	Non-effector	No
TRINITY_DN28425_c3_g8_i5.p1	type:5prime_partial	105	Y	0	Non-apoplastic	SP	Non-effector	Cytoplasmic effector	No
TRINITY_DN28430_c3_g3_i1.p1	type:complete	120	Y	0	Non-apoplastic	noTP	Effector	Non-effector	No
TRINITY_DN28446_c0_g1_i1.p1	type:5prime_partial	144	Y	0	Non-apoplastic	noTP	Non-effector	Cytoplasmic effector	No
TRINITY_DN28446_c0_g1_i14.p1	type:5prime_partial	206	Y	0	Non-apoplastic	noTP	Non-effector	Cytoplasmic effector	No
TRINITY_DN28446_c0_g1_i4.p1	type:5prime_partial	231	Y	0	Non-apoplastic	noTP	Non-effector	Cytoplasmic effector	No
TRINITY_DN28446_c0_g1_i5.p1	type:5prime_partial	212	Y	0	Non-apoplastic	noTP	Non-effector	Cytoplasmic effector	No
TRINITY_DN28446_c0_g1_i8.p1	type:5prime_partial	170	Y	0	Non-apoplastic	noTP	Non-effector	Cytoplasmic effector	No
TRINITY_DN28446_c0_g2_i2.p1	type:5prime_partial	121	Y	0	Non-apoplastic	noTP	Non-effector	Non-effector	No
TRINITY_DN28446_c0_g2_i3.p1	type:5prime_partial	168	Y	0	Non-apoplastic	SP	Effector	Non-effector	No
TRINITY_DN28446_c0_g2_i6.p1	type:5prime_partial	204	Y	0	Non-apoplastic	noTP	Non-effector	Cytoplasmic effector	No
TRINITY_DN28457_c0_g2_i10.p2	type:complete	102	Y	0	Non-apoplastic	SP	Non-effector	Non-effector	No
TRINITY_DN28476_c4_g2_i3.p1	type:complete	268	Y	0	Apoplastic	SP	Effector	Non-effector	No
TRINITY_DN28506_c1_g1_i2.p1	type:complete	664	Y	0	Non-apoplastic	SP	Non-effector	Non-effector	No
TRINITY_DN28506_c1_g1_i5.p2	type:complete	244	Y	0	Non-apoplastic	SP	Non-effector	Non-effector	No
TRINITY_DN28506_c1_g1_i6.p1	type:complete	644	Y	0	Non-apoplastic	SP	Non-effector	Non-effector	No
TRINITY_DN28506_c1_g1_i7.p1	type:complete	466	Y	0	Non-apoplastic	SP	Non-effector	Cytoplasmic effector	No
TRINITY_DN28514_c0_g1_i4.p4	type:complete	113	Y	0	Non-apoplastic	noTP	Non-effector	Cytoplasmic effector	No
TRINITY_DN28529_c2_g1_i3.p4	type:complete	102	Y	0	Non-apoplastic	SP	Effector	Cytoplasmic effector	No
TRINITY_DN28544_c1_g1_i3.p2	type:complete	121	Y	0	Non-apoplastic	noTP	Non-effector	Non-effector	No
TRINITY_DN28553_c0_g7_i1.p2	type:5prime_partial	108	Y	0	Non-apoplastic	SP	Non-effector	Non-effector	No
TRINITY_DN28581_c0_g1_i7.p4	type:complete	126	Y	0	Non-apoplastic	SP	Non-effector	Non-effector	No
TRINITY_DN28583_c0_g3_i1.p3	type:complete	140	Y	0	Non-apoplastic	noTP	Non-effector	Non-effector	No
TRINITY_DN28583_c0_g3_i1.p5	type:complete	111	Y	0	Apoplastic	SP	Non-effector	Non-effector	No
TRINITY_DN28606_c2_g2_i4.p4	type:complete	102	Y	0	Non-apoplastic	SP	Effector	Apoplastic effector	No
TRINITY_DN28606_c2_g3_i1.p3	type:5prime_partial	111	Y	0	Non-apoplastic	SP	Non-effector	Non-effector	No
TRINITY_DN28608_c0_g5_i1.p1	type:complete	106	Y	0	Apoplastic	SP	Effector	Apoplastic effector	No
TRINITY_DN28608_c1_g2_i1.p3	type:complete	115	Y	0	Non-apoplastic	noTP	Non-effector	Non-effector	No
TRINITY_DN28609_c1_g1_i1.p3	type:3prime_partial	103	Y	0	Non-apoplastic	noTP	Non-effector	Non-effector	No
TRINITY_DN28613_c0_g1_i1.p1	type:complete	101	Y	0	Non-apoplastic	noTP	Non-effector	Non-effector	No
TRINITY_DN28617_c4_g1_i2.p2	type:5prime_partial	101	Y	0	Non-apoplastic	SP	Non-effector	Non-effector	No
TRINITY_DN2862_c0_g1_i1.p2	type:internal	111	Y	0	Non-apoplastic	mTP	Non-effector	Cytoplasmic effector	No
TRINITY_DN28629_c0_g1_i1.p1	type:complete	179	Y	0	Non-apoplastic	SP	Effector	Non-effector	No
TRINITY_DN28631_c0_g8_i1.p1	type:complete	126	Y	0	Non-apoplastic	SP	Non-effector	Cytoplasmic effector	No
TRINITY_DN28639_c0_g2_i1.p2	type:complete	106	Y	0	Apoplastic	SP	Non-effector	Non-effector	No
TRINITY_DN28643_c1_g5_i1.p2	type:complete	209	Y	0	Non-apoplastic	noTP	Non-effector	Non-effector	No
TRINITY_DN28652_c0_g1_i4.p2	type:complete	107	Y	0	Non-apoplastic	SP	Non-effector	Non-effector	No
TRINITY_DN28669_c1_g2_i1.p4	type:3prime_partial	128	Y	0	Non-apoplastic	SP	Non-effector	Non-effector	No
TRINITY_DN28705_c0_g1_i2.p1	type:complete	315	Y	0	Non-apoplastic	SP	Non-effector	Non-effector	No
TRINITY_DN28705_c0_g1_i4.p1	type:complete	194	Y	0	Non-apoplastic	SP	Non-effector	Non-effector	No
TRINITY_DN28706_c0_g2_i5.p1	type:complete	159	Y	0	Non-apoplastic	SP	Effector	Non-effector	No
TRINITY_DN28706_c0_g2_i8.p1	type:complete	155	Y	0	Non-apoplastic	SP	Effector	Cytoplasmic effector	No
TRINITY_DN28715_c2_g1_i1.p5	type:complete	106	Y	0	Non-apoplastic	noTP	Non-effector	Non-effector	No
TRINITY_DN28722_c2_g1_i1.p3	type:complete	100	Y	0	Apoplastic	SP	Effector	Apoplastic effector	No
TRINITY_DN28744_c0_g1_i4.p2	type:complete	118	Y	0	Non-apoplastic	SP	Non-effector	Non-effector	No
TRINITY_DN28757_c0_g4_i1.p4	type:complete	103	Y	0	Apoplastic	SP	Non-effector	Non-effector	No
TRINITY_DN28759_c0_g1_i4.p4	type:complete	115	Y	0	Non-apoplastic	SP	Non-effector	Non-effector	No
TRINITY_DN28769_c0_g2_i1.p5	type:5prime_partial	105	Y	0	Apoplastic	SP	Non-effector	Non-effector	No
TRINITY_DN28774_c3_g6_i1.p2	type:complete	106	Y	0	Non-apoplastic	noTP	Non-effector	Non-effector	No
TRINITY_DN28777_c0_g3_i2.p2	type:complete	144	Y	0	Non-apoplastic	SP	Non-effector	Cytoplasmic effector	No
TRINITY_DN28777_c0_g3_i4.p2	type:3prime_partial	139	Y	0	Non-apoplastic	SP	Non-effector	Cytoplasmic effector	No
TRINITY_DN28797_c5_g1_i1.p2	type:5prime_partial	156	Y	0	Non-apoplastic	noTP	Non-effector	Non-effector	No
TRINITY_DN28804_c3_g2_i11.p2	type:complete	224	Y	0	Non-apoplastic	noTP	Non-effector	Non-effector	No
TRINITY_DN28804_c3_g2_i12.p2	type:complete	402	Y	0	Non-apoplastic	noTP	Non-effector	Cytoplasmic effector	No
TRINITY_DN28804_c3_g2_i6.p2	type:complete	263	Y	0	Non-apoplastic	noTP	Non-effector	Cytoplasmic effector	No
TRINITY_DN28804_c3_g2_i8.p1	type:complete	460	Y	0	Non-apoplastic	noTP	Non-effector	Non-effector	No
TRINITY_DN28809_c2_g2_i1.p1	type:complete	118	Y	0	Apoplastic	SP	Effector	Apoplastic effector	No
TRINITY_DN28826_c4_g1_i1.p2	type:complete	111	Y	0	Non-apoplastic	SP	Non-effector	Non-effector	No
TRINITY_DN28826_c4_g1_i1.p3	type:complete	104	Y	0	Non-apoplastic	mTP	Non-effector	Non-effector	No
TRINITY_DN28832_c3_g2_i1.p1	type:complete	112	Y	0	Non-apoplastic	SP	Unlikely effector	Cytoplasmic effector	No
TRINITY_DN28846_c0_g2_i1.p7	type:complete	105	Y	0	Non-apoplastic	noTP	Non-effector	Non-effector	No
TRINITY_DN28886_c1_g1_i4.p1	type:complete	345	Y	0	Non-apoplastic	SP	Non-effector	Cytoplasmic effector	No
TRINITY_DN28886_c1_g1_i5.p1	type:complete	605	Y	0	Non-apoplastic	SP	Non-effector	Cytoplasmic effector	No
TRINITY_DN28886_c1_g1_i7.p3	type:complete	141	Y	0	Non-apoplastic	SP	Effector	Apoplastic effector	No
TRINITY_DN28890_c3_g1_i1.p3	type:5prime_partial	200	Y	0	Apoplastic	SP	Non-effector	Non-effector	No
TRINITY_DN28890_c3_g1_i1.p4	type:5prime_partial	189	Y	0	Non-apoplastic	noTP	Non-effector	Cytoplasmic effector	No
TRINITY_DN28890_c3_g1_i2.p3	type:5prime_partial	190	Y	0	Apoplastic	SP	Non-effector	Non-effector	No
TRINITY_DN28890_c3_g1_i2.p4	type:5prime_partial	179	Y	0	Non-apoplastic	noTP	Non-effector	Cytoplasmic effector	No
TRINITY_DN28894_c0_g2_i9.p2	type:3prime_partial	106	Y	0	Non-apoplastic	SP	Non-effector	Cytoplasmic effector	No
TRINITY_DN28896_c2_g1_i2.p4	type:complete	111	Y	0	Non-apoplastic	mTP	Effector	Non-effector	No
TRINITY_DN28928_c2_g9_i2.p2	type:complete	169	Y	0	Non-apoplastic	noTP	Non-effector	Non-effector	No
TRINITY_DN28933_c1_g1_i1.p3	type:complete	111	Y	0	Non-apoplastic	noTP	Effector	Cytoplasmic effector	No
TRINITY_DN28938_c0_g1_i4.p6	type:complete	100	Y	0	Apoplastic	SP	Non-effector	Non-effector	No
TRINITY_DN28939_c0_g3_i1.p1	type:complete	354	Y	0	Non-apoplastic	SP	Non-effector	Cytoplasmic effector	No
TRINITY_DN28939_c0_g3_i4.p1	type:complete	332	Y	0	Non-apoplastic	SP	Non-effector	Cytoplasmic effector	No
TRINITY_DN28949_c0_g1_i2.p3	type:5prime_partial	109	Y	0	Non-apoplastic	SP	Non-effector	Non-effector	No
TRINITY_DN28952_c7_g1_i2.p3	type:complete	152	Y	0	Non-apoplastic	SP	Non-effector	Non-effector	No
TRINITY_DN28962_c0_g1_i7.p3	type:complete	148	Y	0	Apoplastic	SP	Effector	Non-effector	No
TRINITY_DN28971_c3_g3_i1.p2	type:5prime_partial	103	Y	0	Non-apoplastic	SP	Non-effector	Non-effector	No
TRINITY_DN29001_c3_g1_i5.p1	type:internal	114	Y	0	Non-apoplastic	noTP	Non-effector	Non-effector	No
TRINITY_DN29007_c0_g1_i5.p8	type:complete	106	Y	0	Non-apoplastic	noTP	Non-effector	Non-effector	No
TRINITY_DN29020_c2_g5_i8.p3	type:complete	129	Y	0	Non-apoplastic	SP	Non-effector	Non-effector	No
TRINITY_DN29024_c0_g1_i1.p1	type:5prime_partial	119	Y	0	Non-apoplastic	SP	Non-effector	Non-effector	No
TRINITY_DN29039_c1_g4_i3.p3	type:complete	117	Y	0	Non-apoplastic	noTP	Non-effector	Non-effector	No
TRINITY_DN29042_c0_g1_i8.p2	type:complete	169	Y	0	Non-apoplastic	noTP	Non-effector	Non-effector	No
TRINITY_DN29058_c2_g1_i2.p2	type:5prime_partial	105	Y	0	Non-apoplastic	SP	Non-effector	Non-effector	No
TRINITY_DN29058_c3_g4_i1.p2	type:3prime_partial	134	Y	0	Non-apoplastic	noTP	Non-effector	Non-effector	No
TRINITY_DN29059_c1_g1_i9.p7	type:3prime_partial	104	Y	0	Apoplastic	noTP	Effector	Apoplastic effector	No
TRINITY_DN29061_c4_g2_i1.p1	type:5prime_partial	154	Y	0	Apoplastic	SP	Non-effector	Non-effector	No
TRINITY_DN29062_c0_g1_i1.p2	type:5prime_partial	157	Y	0	Non-apoplastic	SP	Non-effector	Cytoplasmic effector	No
TRINITY_DN29063_c2_g1_i2.p4	type:complete	153	Y	0	Non-apoplastic	SP	Unlikely effector	Non-effector	No
TRINITY_DN29073_c1_g1_i8.p3	type:5prime_partial	100	Y	0	Non-apoplastic	SP	Effector	Cytoplasmic effector	No
TRINITY_DN29085_c0_g3_i8.p4	type:complete	101	Y	0	Non-apoplastic	SP	Unlikely effector	Non-effector	No
TRINITY_DN29109_c7_g3_i8.p2	type:5prime_partial	140	Y	0	Non-apoplastic	noTP	Non-effector	Non-effector	No
TRINITY_DN29144_c0_g1_i6.p2	type:complete	127	Y	0	Non-apoplastic	SP	Effector	Apoplastic effector	No
TRINITY_DN29151_c0_g1_i1.p1	type:5prime_partial	134	Y	0	Non-apoplastic	SP	Non-effector	Non-effector	No
TRINITY_DN29152_c1_g1_i5.p1	type:5prime_partial	100	Y	0	Non-apoplastic	SP	Non-effector	Non-effector	No
TRINITY_DN29154_c3_g1_i6.p4	type:complete	110	Y	0	Non-apoplastic	SP	Non-effector	Non-effector	No
TRINITY_DN29161_c1_g4_i8.p2	type:complete	188	Y	0	Non-apoplastic	noTP	Non-effector	Non-effector	No
TRINITY_DN29170_c2_g6_i3.p3	type:complete	119	Y	0	Non-apoplastic	SP	Effector	Cytoplasmic effector	No
TRINITY_DN29171_c0_g1_i1.p2	type:complete	342	Y	0	Non-apoplastic	SP	Non-effector	Non-effector	No
TRINITY_DN29171_c0_g1_i23.p1	type:complete	237	Y	0	Non-apoplastic	SP	Effector	Non-effector	No
TRINITY_DN29180_c0_g1_i1.p1	type:internal	254	Y	0	Non-apoplastic	SP	Non-effector	Cytoplasmic effector	No
TRINITY_DN29192_c1_g1_i3.p1	type:complete	316	Y	0	Non-apoplastic	noTP	Non-effector	Non-effector	No
TRINITY_DN29221_c3_g1_i27.p2	type:complete	127	Y	0	Non-apoplastic	SP	Non-effector	Non-effector	No
TRINITY_DN29224_c1_g1_i1.p1	type:5prime_partial	101	Y	0	Non-apoplastic	noTP	Non-effector	Non-effector	No
TRINITY_DN29237_c0_g4_i1.p1	type:complete	104	Y	0	Non-apoplastic	SP	Effector	Non-effector	No
TRINITY_DN29242_c0_g1_i1.p2	type:complete	124	Y	0	Apoplastic	noTP	Non-effector	Non-effector	No
TRINITY_DN29243_c0_g2_i2.p1	type:5prime_partial	202	Y	0	Non-apoplastic	noTP	Non-effector	Cytoplasmic effector	No
TRINITY_DN29271_c0_g1_i1.p2	type:complete	219	Y	0	Apoplastic	noTP	Non-effector	Non-effector	No
TRINITY_DN29279_c7_g1_i2.p2	type:5prime_partial	102	Y	0	Non-apoplastic	SP	Non-effector	Non-effector	No
TRINITY_DN29306_c0_g2_i1.p1	type:5prime_partial	204	Y	0	Non-apoplastic	noTP	Effector	Cytoplasmic effector	No
TRINITY_DN29329_c0_g2_i1.p3	type:complete	104	Y	0	Non-apoplastic	SP	Non-effector	Non-effector	No
TRINITY_DN29329_c0_g2_i5.p4	type:complete	101	Y	0	Non-apoplastic	SP	Non-effector	Non-effector	No
TRINITY_DN29338_c2_g3_i1.p2	type:complete	122	Y	0	Non-apoplastic	noTP	Non-effector	Non-effector	No
TRINITY_DN29342_c0_g1_i3.p2	type:complete	124	Y	0	Non-apoplastic	noTP	Unlikely effector	Cytoplasmic effector	No
TRINITY_DN29343_c2_g2_i1.p2	type:complete	107	Y	0	Non-apoplastic	SP	Non-effector	Non-effector	No
TRINITY_DN29349_c0_g3_i10.p2	type:complete	106	Y	0	Apoplastic	SP	Non-effector	Non-effector	No
TRINITY_DN29350_c2_g1_i4.p4	type:5prime_partial	105	Y	0	Non-apoplastic	SP	Non-effector	Non-effector	No
TRINITY_DN29373_c0_g1_i2.p2	type:5prime_partial	115	Y	0	Apoplastic	SP	Non-effector	Non-effector	No
TRINITY_DN29414_c1_g1_i6.p3	type:complete	142	Y	0	Non-apoplastic	SP	Effector	Non-effector	No
TRINITY_DN29418_c0_g1_i4.p2	type:complete	403	Y	0	Non-apoplastic	SP	Non-effector	Non-effector	No
TRINITY_DN29435_c0_g2_i1.p2	type:complete	282	Y	0	Non-apoplastic	noTP	Non-effector	Cytoplasmic effector	No
TRINITY_DN29435_c0_g2_i1.p3	type:complete	123	Y	0	Non-apoplastic	noTP	Non-effector	Non-effector	No
TRINITY_DN29435_c0_g2_i2.p2	type:3prime_partial	103	Y	0	Non-apoplastic	noTP	Non-effector	Non-effector	No
TRINITY_DN29435_c0_g2_i3.p2	type:complete	117	Y	0	Non-apoplastic	SP	Non-effector	Non-effector	No
TRINITY_DN29435_c0_g2_i4.p1	type:complete	670	Y	0	Non-apoplastic	noTP	Non-effector	Non-effector	No
TRINITY_DN29440_c4_g2_i4.p2	type:3prime_partial	136	Y	0	Non-apoplastic	SP	Non-effector	Non-effector	No
TRINITY_DN29446_c1_g1_i12.p1	type:complete	137	Y	0	Non-apoplastic	noTP	Non-effector	Non-effector	No
TRINITY_DN29446_c1_g1_i3.p1	type:complete	129	Y	0	Non-apoplastic	noTP	Non-effector	Non-effector	No
TRINITY_DN29459_c1_g3_i3.p4	type:complete	106	Y	0	Non-apoplastic	SP	Non-effector	Non-effector	No
TRINITY_DN29475_c1_g5_i1.p2	type:complete	116	Y	0	Apoplastic	noTP	Non-effector	Non-effector	No
TRINITY_DN29484_c0_g1_i1.p2	type:complete	228	Y	0	Non-apoplastic	noTP	Non-effector	Non-effector	No
TRINITY_DN29484_c0_g1_i2.p2	type:complete	253	Y	0	Non-apoplastic	noTP	Non-effector	Non-effector	No
TRINITY_DN29490_c3_g4_i1.p2	type:complete	102	Y	0	Non-apoplastic	SP	Effector	Non-effector	No
TRINITY_DN29491_c0_g1_i10.p1	type:complete	222	Y	0	Non-apoplastic	SP	Non-effector	Non-effector	No
TRINITY_DN29491_c0_g1_i2.p1	type:complete	358	Y	0	Non-apoplastic	SP	Non-effector	Non-effector	No
TRINITY_DN29491_c0_g1_i8.p1	type:complete	468	Y	0	Non-apoplastic	SP	Non-effector	Non-effector	No
TRINITY_DN29491_c0_g1_i9.p2	type:complete	163	Y	0	Non-apoplastic	SP	Effector	Non-effector	No
TRINITY_DN29499_c2_g1_i3.p3	type:3prime_partial	158	Y	0	Apoplastic	SP	Non-effector	Non-effector	No
TRINITY_DN29501_c1_g3_i2.p3	type:complete	136	Y	0	Apoplastic	SP	Non-effector	Non-effector	No
TRINITY_DN29502_c1_g3_i3.p1	type:5prime_partial	130	Y	0	Non-apoplastic	SP	Non-effector	Non-effector	No
TRINITY_DN29502_c1_g3_i3.p2	type:5prime_partial	125	Y	0	Non-apoplastic	mTP	Non-effector	Non-effector	No
TRINITY_DN29509_c1_g5_i1.p4	type:complete	101	Y	0	Non-apoplastic	noTP	Non-effector	Non-effector	No
TRINITY_DN29510_c2_g5_i1.p3	type:complete	102	Y	0	Non-apoplastic	noTP	Non-effector	Non-effector	No
TRINITY_DN29514_c2_g2_i1.p1	type:complete	430	Y	0	Non-apoplastic	SP	Non-effector	Cytoplasmic effector	No
TRINITY_DN29514_c2_g2_i2.p1	type:complete	455	Y	0	Non-apoplastic	SP	Non-effector	Cytoplasmic effector	No
TRINITY_DN29527_c2_g1_i2.p2	type:complete	119	Y	0	Non-apoplastic	mTP	Non-effector	Non-effector	No
TRINITY_DN29540_c2_g4_i1.p2	type:complete	110	Y	0	Non-apoplastic	noTP	Non-effector	Non-effector	No
TRINITY_DN29541_c0_g3_i10.p4	type:5prime_partial	127	Y	0	Non-apoplastic	SP	Non-effector	Non-effector	No
TRINITY_DN29541_c0_g3_i18.p4	type:5prime_partial	256	Y	0	Non-apoplastic	SP	Non-effector	Non-effector	No
TRINITY_DN29541_c0_g3_i24.p4	type:5prime_partial	258	Y	0	Non-apoplastic	SP	Non-effector	Non-effector	No
TRINITY_DN29541_c0_g3_i4.p1	type:5prime_partial	280	Y	0	Non-apoplastic	SP	Non-effector	Non-effector	No
TRINITY_DN29542_c0_g1_i1.p3	type:complete	111	Y	0	Non-apoplastic	SP	Effector	Non-effector	No
TRINITY_DN29542_c1_g1_i1.p2	type:complete	120	Y	0	Non-apoplastic	mTP	Non-effector	Non-effector	No
TRINITY_DN29543_c2_g2_i3.p2	type:complete	243	Y	0	Non-apoplastic	SP	Non-effector	Non-effector	No
TRINITY_DN29546_c0_g1_i5.p3	type:complete	167	Y	0	Non-apoplastic	SP	Effector	Non-effector	No
TRINITY_DN29556_c1_g2_i1.p2	type:complete	137	Y	0	Non-apoplastic	noTP	Non-effector	Non-effector	No
TRINITY_DN29560_c2_g4_i4.p1	type:5prime_partial	104	Y	0	Non-apoplastic	SP	Non-effector	Non-effector	No
TRINITY_DN29573_c0_g1_i6.p2	type:complete	347	Y	0	Non-apoplastic	SP	Non-effector	Non-effector	No
TRINITY_DN29577_c2_g1_i1.p1	type:internal	126	Y	0	Apoplastic	SP	Non-effector	Apoplastic effector	No
TRINITY_DN29577_c2_g1_i1.p2	type:5prime_partial	105	Y	0	Apoplastic	SP	Non-effector	Non-effector	No
TRINITY_DN29581_c1_g2_i8.p3	type:complete	136	Y	0	Apoplastic	noTP	Non-effector	Non-effector	No
TRINITY_DN29588_c1_g1_i9.p5	type:complete	123	Y	0	Non-apoplastic	noTP	Non-effector	Non-effector	No
TRINITY_DN29589_c1_g1_i13.p2	type:complete	258	Y	0	Non-apoplastic	noTP	Non-effector	Non-effector	No
TRINITY_DN29589_c1_g1_i5.p2	type:complete	264	Y	0	Non-apoplastic	noTP	Non-effector	Non-effector	No
TRINITY_DN29589_c1_g1_i8.p2	type:3prime_partial	213	Y	0	Non-apoplastic	noTP	Non-effector	Non-effector	No
TRINITY_DN29594_c1_g2_i1.p1	type:complete	106	Y	0	Non-apoplastic	mTP	Non-effector	Cytoplasmic effector	No
TRINITY_DN29601_c1_g1_i8.p3	type:3prime_partial	110	Y	0	Non-apoplastic	SP	Non-effector	Non-effector	No
TRINITY_DN29601_c1_g6_i1.p1	type:3prime_partial	206	Y	0	Non-apoplastic	SP	Effector	Non-effector	No
TRINITY_DN29605_c0_g1_i6.p3	type:3prime_partial	101	Y	0	Non-apoplastic	noTP	Non-effector	Non-effector	No
TRINITY_DN29605_c0_g1_i9.p2	type:3prime_partial	101	Y	0	Non-apoplastic	noTP	Non-effector	Non-effector	No
TRINITY_DN29607_c2_g4_i3.p1	type:5prime_partial	237	Y	0	Non-apoplastic	SP	Non-effector	Non-effector	No
TRINITY_DN29607_c2_g4_i4.p1	type:5prime_partial	216	Y	0	Non-apoplastic	SP	Non-effector	Non-effector	No
TRINITY_DN29607_c2_g4_i5.p1	type:5prime_partial	202	Y	0	Non-apoplastic	SP	Non-effector	Non-effector	No
TRINITY_DN29612_c0_g1_i5.p3	type:3prime_partial	111	Y	0	Non-apoplastic	SP	Non-effector	Non-effector	No
TRINITY_DN29641_c2_g2_i3.p2	type:complete	108	Y	0	Non-apoplastic	SP	Non-effector	Non-effector	No
TRINITY_DN29642_c0_g2_i1.p3	type:complete	100	Y	0	Non-apoplastic	SP	Non-effector	Non-effector	No
TRINITY_DN29643_c0_g3_i3.p4	type:complete	102	Y	0	Non-apoplastic	SP	Non-effector	Non-effector	No
TRINITY_DN29644_c3_g1_i1.p2	type:5prime_partial	102	Y	0	Non-apoplastic	noTP	Non-effector	Non-effector	No
TRINITY_DN29655_c1_g2_i1.p3	type:3prime_partial	134	Y	0	Non-apoplastic	noTP	Non-effector	Non-effector	No
TRINITY_DN29655_c1_g2_i2.p3	type:complete	130	Y	0	Non-apoplastic	noTP	Non-effector	Non-effector	No
TRINITY_DN29657_c0_g1_i1.p4	type:complete	100	Y	0	Non-apoplastic	SP	Non-effector	Non-effector	No
TRINITY_DN29658_c0_g2_i5.p2	type:complete	449	Y	0	Non-apoplastic	noTP	Non-effector	Non-effector	No
TRINITY_DN29668_c0_g5_i2.p1	type:3prime_partial	160	Y	0	Non-apoplastic	mTP	Effector	Cytoplasmic effector	No
TRINITY_DN29668_c0_g6_i1.p3	type:complete	121	Y	0	Non-apoplastic	mTP	Non-effector	Non-effector	No
TRINITY_DN29675_c1_g2_i1.p1	type:5prime_partial	230	Y	0	Non-apoplastic	noTP	Non-effector	Non-effector	No
TRINITY_DN29675_c1_g2_i2.p1	type:5prime_partial	166	Y	0	Non-apoplastic	noTP	Effector	Non-effector	No
TRINITY_DN29675_c1_g2_i7.p1	type:5prime_partial	235	Y	0	Non-apoplastic	noTP	Non-effector	Non-effector	No
TRINITY_DN29684_c2_g2_i3.p2	type:5prime_partial	108	Y	0	Non-apoplastic	SP	Non-effector	Non-effector	No
TRINITY_DN29688_c1_g2_i2.p3	type:complete	113	Y	0	Non-apoplastic	SP	Non-effector	Non-effector	No
TRINITY_DN29690_c0_g1_i16.p2	type:5prime_partial	167	Y	0	Non-apoplastic	SP	Non-effector	Non-effector	No
TRINITY_DN29690_c0_g1_i7.p1	type:internal	119	Y	0	Apoplastic	SP	Non-effector	Apoplastic/cytoplasmic effector	No
TRINITY_DN29695_c0_g1_i1.p3	type:complete	167	Y	0	Non-apoplastic	noTP	Unlikely effector	Non-effector	No
TRINITY_DN29697_c1_g4_i1.p3	type:5prime_partial	101	Y	0	Non-apoplastic	SP	Unlikely effector	Non-effector	No
TRINITY_DN29697_c1_g4_i2.p2	type:complete	107	Y	0	Non-apoplastic	SP	Non-effector	Non-effector	No
TRINITY_DN29700_c3_g1_i3.p4	type:complete	103	Y	0	Non-apoplastic	SP	Unlikely effector	Cytoplasmic effector	No
TRINITY_DN29700_c3_g1_i8.p1	type:complete	130	Y	0	Non-apoplastic	SP	Non-effector	Non-effector	No
TRINITY_DN29701_c3_g2_i1.p1	type:5prime_partial	221	Y	0	Non-apoplastic	SP	Non-effector	Non-effector	No
TRINITY_DN29712_c1_g1_i9.p3	type:complete	125	Y	0	Non-apoplastic	SP	Non-effector	Non-effector	No
TRINITY_DN29763_c1_g3_i3.p1	type:5prime_partial	129	Y	0	Non-apoplastic	noTP	Non-effector	Cytoplasmic effector	No
TRINITY_DN29776_c0_g1_i2.p2	type:3prime_partial	139	Y	0	Non-apoplastic	noTP	Non-effector	Non-effector	No
TRINITY_DN29781_c1_g2_i1.p1	type:internal	171	Y	0	Non-apoplastic	SP	Non-effector	Non-effector	No
TRINITY_DN29781_c1_g2_i3.p1	type:internal	156	Y	0	Non-apoplastic	mTP	Non-effector	Cytoplasmic effector	No
TRINITY_DN29811_c2_g1_i16.p3	type:5prime_partial	120	Y	0	Non-apoplastic	SP	Non-effector	Non-effector	No
TRINITY_DN29813_c0_g1_i2.p2	type:complete	117	Y	0	Apoplastic	noTP	Non-effector	Non-effector	No
TRINITY_DN29813_c0_g1_i7.p2	type:complete	116	Y	0	Non-apoplastic	noTP	Non-effector	Non-effector	No
TRINITY_DN29827_c0_g3_i18.p1	type:internal	143	Y	0	Non-apoplastic	SP	Non-effector	Non-effector	No
TRINITY_DN29833_c0_g5_i1.p1	type:5prime_partial	266	Y	0	Non-apoplastic	noTP	Non-effector	Non-effector	No
TRINITY_DN29842_c4_g1_i4.p2	type:5prime_partial	104	Y	0	Non-apoplastic	SP	Effector	Apoplastic effector	No
TRINITY_DN29843_c4_g3_i2.p1	type:complete	105	Y	0	Non-apoplastic	SP	Non-effector	Non-effector	No
TRINITY_DN29851_c0_g4_i1.p1	type:complete	129	Y	0	Non-apoplastic	noTP	Non-effector	Non-effector	No
TRINITY_DN29862_c0_g1_i1.p2	type:5prime_partial	390	Y	0	Non-apoplastic	SP	Non-effector	Non-effector	No
TRINITY_DN29862_c0_g1_i2.p2	type:internal	573	Y	0	Non-apoplastic	SP	Non-effector	Non-effector	No
TRINITY_DN29864_c1_g2_i1.p1	type:complete	571	Y	0	Non-apoplastic	noTP	Non-effector	Cytoplasmic effector	No
TRINITY_DN29864_c1_g2_i2.p1	type:complete	114	Y	0	Non-apoplastic	noTP	Non-effector	Non-effector	No
TRINITY_DN29866_c0_g1_i1.p6	type:3prime_partial	136	Y	0	Non-apoplastic	noTP	Non-effector	Non-effector	No
TRINITY_DN29866_c0_g1_i2.p8	type:complete	153	Y	0	Non-apoplastic	noTP	Non-effector	Non-effector	No
TRINITY_DN29866_c0_g1_i4.p10	type:complete	140	Y	0	Non-apoplastic	noTP	Non-effector	Non-effector	No
TRINITY_DN29867_c4_g1_i2.p5	type:complete	120	Y	0	Non-apoplastic	noTP	Non-effector	Cytoplasmic effector	No
TRINITY_DN29876_c1_g2_i2.p4	type:3prime_partial	105	Y	0	Apoplastic	SP	Non-effector	Non-effector	No
TRINITY_DN29876_c1_g2_i5.p4	type:3prime_partial	105	Y	0	Apoplastic	SP	Non-effector	Non-effector	No
TRINITY_DN29891_c0_g1_i2.p1	type:complete	103	Y	0	Apoplastic	SP	Effector	Apoplastic effector	No
TRINITY_DN29904_c4_g1_i1.p1	type:3prime_partial	120	Y	0	Non-apoplastic	noTP	Non-effector	Cytoplasmic effector	No
TRINITY_DN29904_c4_g2_i2.p2	type:complete	156	Y	0	Non-apoplastic	noTP	Non-effector	Cytoplasmic effector	No
TRINITY_DN29911_c0_g1_i15.p2	type:5prime_partial	108	Y	0	Non-apoplastic	noTP	Non-effector	Non-effector	No
TRINITY_DN29920_c0_g1_i4.p4	type:complete	116	Y	0	Non-apoplastic	SP	Non-effector	Non-effector	No
TRINITY_DN29932_c0_g1_i4.p1	type:complete	109	Y	0	Apoplastic	SP	Effector	Apoplastic effector	No
TRINITY_DN29932_c0_g3_i8.p4	type:complete	104	Y	0	Apoplastic	mTP	Non-effector	Apoplastic effector	No
TRINITY_DN29942_c0_g1_i1.p2	type:5prime_partial	157	Y	0	Non-apoplastic	SP	Effector	Apoplastic effector	No
TRINITY_DN29942_c0_g1_i11.p2	type:5prime_partial	135	Y	0	Non-apoplastic	SP	Effector	Non-effector	No
TRINITY_DN29942_c0_g1_i2.p1	type:internal	133	Y	0	Non-apoplastic	noTP	Effector	Apoplastic effector	No
TRINITY_DN29942_c0_g1_i4.p2	type:5prime_partial	120	Y	0	Non-apoplastic	noTP	Effector	Non-effector	No
TRINITY_DN29942_c0_g1_i6.p3	type:5prime_partial	104	Y	0	Non-apoplastic	noTP	Effector	Apoplastic effector	No
TRINITY_DN29952_c0_g1_i1.p1	type:3prime_partial	113	Y	0	Apoplastic	SP	Non-effector	Non-effector	No
TRINITY_DN29965_c4_g2_i1.p2	type:complete	157	Y	0	Non-apoplastic	noTP	Non-effector	Non-effector	No
TRINITY_DN29974_c0_g1_i2.p2	type:complete	138	Y	0	Non-apoplastic	SP	Non-effector	Non-effector	No
TRINITY_DN29978_c1_g2_i1.p1	type:5prime_partial	133	Y	0	Apoplastic	noTP	Non-effector	Non-effector	No
TRINITY_DN29978_c1_g2_i2.p1	type:internal	174	Y	0	Apoplastic	noTP	Non-effector	Non-effector	No
TRINITY_DN29980_c1_g1_i1.p2	type:complete	143	Y	0	Non-apoplastic	noTP	Non-effector	Non-effector	No
TRINITY_DN29980_c1_g1_i11.p2	type:complete	186	Y	0	Non-apoplastic	noTP	Non-effector	Non-effector	No
TRINITY_DN29980_c1_g1_i2.p1	type:complete	154	Y	0	Non-apoplastic	noTP	Non-effector	Non-effector	No
TRINITY_DN29980_c1_g1_i8.p3	type:complete	220	Y	0	Non-apoplastic	noTP	Non-effector	Non-effector	No
TRINITY_DN29980_c1_g1_i9.p1	type:complete	932	Y	0	Non-apoplastic	noTP	Non-effector	Non-effector	No
TRINITY_DN29992_c0_g1_i2.p1	type:internal	204	Y	0	Non-apoplastic	SP	Non-effector	Non-effector	No
TRINITY_DN30003_c1_g2_i3.p4	type:complete	118	Y	0	Non-apoplastic	noTP	Non-effector	Non-effector	No
TRINITY_DN30007_c0_g1_i1.p2	type:5prime_partial	167	Y	0	Non-apoplastic	noTP	Non-effector	Non-effector	No
TRINITY_DN30007_c0_g3_i1.p2	type:5prime_partial	107	Y	0	Non-apoplastic	noTP	Non-effector	Non-effector	No
TRINITY_DN30022_c4_g1_i13.p1	type:5prime_partial	491	Y	0	Non-apoplastic	SP	Non-effector	Cytoplasmic effector	No
TRINITY_DN30022_c4_g1_i3.p1	type:5prime_partial	313	Y	0	Non-apoplastic	SP	Non-effector	Cytoplasmic effector	No
TRINITY_DN30022_c4_g1_i6.p1	type:5prime_partial	473	Y	0	Non-apoplastic	SP	Non-effector	Cytoplasmic effector	No
TRINITY_DN30022_c4_g2_i1.p1	type:internal	256	Y	0	Non-apoplastic	noTP	Non-effector	Non-effector	No
TRINITY_DN30033_c2_g2_i12.p2	type:complete	342	Y	0	Non-apoplastic	mTP	Non-effector	Non-effector	No
TRINITY_DN30033_c2_g2_i6.p1	type:3prime_partial	331	Y	0	Non-apoplastic	mTP	Non-effector	Non-effector	No
TRINITY_DN30044_c2_g3_i1.p5	type:complete	125	Y	0	Non-apoplastic	SP	Non-effector	Non-effector	No
TRINITY_DN30044_c2_g3_i4.p4	type:complete	125	Y	0	Non-apoplastic	SP	Non-effector	Non-effector	No
TRINITY_DN30044_c2_g3_i9.p4	type:complete	117	Y	0	Non-apoplastic	SP	Non-effector	Non-effector	No
TRINITY_DN30045_c0_g2_i11.p3	type:complete	113	Y	0	Non-apoplastic	SP	Non-effector	Non-effector	No
TRINITY_DN30059_c0_g1_i7.p2	type:complete	109	Y	0	Non-apoplastic	SP	Non-effector	Non-effector	No
TRINITY_DN30062_c0_g1_i11.p1	type:internal	589	Y	0	Non-apoplastic	SP	Non-effector	Non-effector	No
TRINITY_DN30062_c0_g1_i9.p1	type:5prime_partial	317	Y	0	Non-apoplastic	SP	Non-effector	Non-effector	No
TRINITY_DN30064_c1_g2_i15.p2	type:5prime_partial	417	Y	0	Non-apoplastic	noTP	Non-effector	Non-effector	No
TRINITY_DN30064_c1_g2_i19.p1	type:5prime_partial	412	Y	0	Non-apoplastic	noTP	Non-effector	Non-effector	No
TRINITY_DN30065_c0_g2_i2.p1	type:3prime_partial	194	Y	0	Non-apoplastic	noTP	Effector	Cytoplasmic effector	No
TRINITY_DN30075_c3_g2_i1.p1	type:complete	138	Y	0	Non-apoplastic	noTP	Effector	Cytoplasmic effector	No
TRINITY_DN30075_c3_g3_i1.p1	type:complete	105	Y	0	Non-apoplastic	SP	Effector	Non-effector	No
TRINITY_DN30082_c0_g2_i1.p3	type:3prime_partial	110	Y	0	Non-apoplastic	SP	Non-effector	Non-effector	No
TRINITY_DN30082_c0_g2_i2.p3	type:3prime_partial	111	Y	0	Non-apoplastic	SP	Non-effector	Non-effector	No
TRINITY_DN30103_c0_g1_i4.p1	type:complete	126	Y	0	Non-apoplastic	noTP	Non-effector	Non-effector	No
TRINITY_DN30110_c0_g1_i1.p2	type:5prime_partial	105	Y	0	Non-apoplastic	SP	Effector	Cytoplasmic effector	No
TRINITY_DN30128_c0_g3_i7.p2	type:5prime_partial	110	Y	0	Non-apoplastic	mTP	Non-effector	Non-effector	No
TRINITY_DN30174_c0_g2_i15.p1	type:complete	116	Y	0	Non-apoplastic	SP	Non-effector	Cytoplasmic effector	No
TRINITY_DN30174_c0_g2_i4.p1	type:complete	116	Y	0	Non-apoplastic	SP	Non-effector	Cytoplasmic effector	No
TRINITY_DN30181_c0_g2_i4.p2	type:3prime_partial	158	Y	0	Non-apoplastic	SP	Non-effector	Non-effector	No
TRINITY_DN30188_c0_g2_i4.p2	type:5prime_partial	125	Y	0	Non-apoplastic	SP	Non-effector	Non-effector	No
TRINITY_DN30190_c0_g4_i1.p1	type:internal	789	Y	0	Non-apoplastic	SP	Non-effector	Cytoplasmic effector	No
TRINITY_DN30190_c0_g4_i2.p1	type:5prime_partial	617	Y	0	Non-apoplastic	SP	Non-effector	Cytoplasmic effector	No
TRINITY_DN30201_c0_g1_i1.p2	type:complete	122	Y	0	Non-apoplastic	SP	Non-effector	Non-effector	No
TRINITY_DN30209_c0_g1_i11.p1	type:5prime_partial	153	Y	0	Non-apoplastic	SP	Non-effector	Non-effector	No
TRINITY_DN30212_c0_g2_i1.p1	type:complete	112	Y	0	Non-apoplastic	SP	Non-effector	Non-effector	No
TRINITY_DN30216_c0_g2_i6.p2	type:complete	103	Y	0	Non-apoplastic	noTP	Non-effector	Non-effector	No
TRINITY_DN30223_c0_g2_i3.p4	type:complete	123	Y	0	Non-apoplastic	noTP	Non-effector	Non-effector	No
TRINITY_DN30240_c3_g5_i2.p1	type:5prime_partial	111	Y	0	Apoplastic	SP	Effector	Apoplastic effector	No
TRINITY_DN30248_c3_g1_i1.p2	type:3prime_partial	180	Y	0	Apoplastic	SP	Effector	Apoplastic effector	No
TRINITY_DN30248_c3_g1_i7.p2	type:3prime_partial	181	Y	0	Non-apoplastic	noTP	Non-effector	Non-effector	No
TRINITY_DN30248_c3_g1_i8.p4	type:complete	162	Y	0	Non-apoplastic	noTP	Non-effector	Non-effector	No
TRINITY_DN30268_c1_g1_i17.p2	type:complete	130	Y	0	Apoplastic	SP	Effector	Apoplastic effector	No
TRINITY_DN30273_c0_g3_i6.p2	type:complete	159	Y	0	Apoplastic	mTP	Unlikely effector	Apoplastic effector	No
TRINITY_DN30273_c0_g3_i8.p3	type:complete	115	Y	0	Non-apoplastic	mTP	Effector	Non-effector	No
TRINITY_DN30281_c1_g1_i1.p1	type:complete	233	Y	0	Non-apoplastic	noTP	Non-effector	Non-effector	No
TRINITY_DN30297_c4_g1_i4.p1	type:internal	102	Y	0	Apoplastic	noTP	Non-effector	Cytoplasmic effector	No
TRINITY_DN30302_c3_g1_i5.p1	type:3prime_partial	616	Y	0	Non-apoplastic	noTP	Non-effector	Cytoplasmic effector	No
TRINITY_DN30307_c1_g1_i1.p1	type:complete	1256	Y	0	Non-apoplastic	SP	Non-effector	Non-effector	No
TRINITY_DN30307_c1_g1_i2.p1	type:3prime_partial	108	Y	0	Non-apoplastic	SP	Effector	Cytoplasmic effector	No
TRINITY_DN30307_c1_g1_i3.p1	type:complete	1262	Y	0	Non-apoplastic	SP	Non-effector	Non-effector	No
TRINITY_DN30309_c4_g2_i3.p3	type:complete	106	Y	0	Non-apoplastic	SP	Non-effector	Non-effector	No
TRINITY_DN30322_c4_g1_i10.p2	type:complete	128	Y	0	Non-apoplastic	noTP	Non-effector	Non-effector	No
TRINITY_DN30322_c4_g1_i8.p1	type:complete	145	Y	0	Non-apoplastic	noTP	Non-effector	Non-effector	No
TRINITY_DN30341_c2_g5_i1.p1	type:internal	135	Y	0	Non-apoplastic	SP	Non-effector	Non-effector	No
TRINITY_DN30341_c2_g5_i2.p2	type:internal	113	Y	0	Non-apoplastic	SP	Non-effector	Non-effector	No
TRINITY_DN30342_c2_g2_i2.p8	type:complete	100	Y	0	Non-apoplastic	noTP	Non-effector	Non-effector	No
TRINITY_DN30372_c0_g4_i1.p3	type:complete	101	Y	0	Non-apoplastic	SP	Effector	Non-effector	No
TRINITY_DN30422_c0_g1_i1.p1	type:internal	245	Y	0	Non-apoplastic	SP	Non-effector	Cytoplasmic effector	No
TRINITY_DN30637_c0_g1_i1.p1	type:internal	118	Y	0	Apoplastic	noTP	Non-effector	Non-effector	No
TRINITY_DN30937_c0_g1_i1.p1	type:internal	100	Y	0	Apoplastic	noTP	Non-effector	Non-effector	No
TRINITY_DN30982_c0_g1_i1.p1	type:5prime_partial	108	Y	0	Non-apoplastic	SP	Non-effector	Non-effector	No
TRINITY_DN31025_c0_g1_i1.p2	type:3prime_partial	105	Y	0	Non-apoplastic	SP	Non-effector	Non-effector	No
TRINITY_DN31424_c0_g1_i1.p1	type:internal	116	Y	0	Non-apoplastic	SP	Non-effector	Non-effector	No
TRINITY_DN3380_c0_g1_i1.p1	type:internal	102	Y	0	Non-apoplastic	noTP	Non-effector	Cytoplasmic effector	No
TRINITY_DN34652_c0_g1_i1.p1	type:internal	114	Y	0	Non-apoplastic	SP	Non-effector	Non-effector	No
TRINITY_DN35473_c0_g1_i1.p1	type:5prime_partial	111	Y	0	Non-apoplastic	SP	Non-effector	Non-effector	No
TRINITY_DN35520_c0_g1_i1.p2	type:complete	100	Y	0	Non-apoplastic	noTP	Non-effector	Non-effector	No
TRINITY_DN37783_c0_g1_i1.p1	type:internal	166	Y	0	Non-apoplastic	noTP	Non-effector	Cytoplasmic effector	No
TRINITY_DN37897_c0_g1_i1.p1	type:5prime_partial	123	Y	0	Non-apoplastic	SP	Non-effector	Non-effector	No
TRINITY_DN38514_c0_g1_i1.p1	type:internal	101	Y	0	Non-apoplastic	SP	Non-effector	Non-effector	No
TRINITY_DN38583_c0_g1_i1.p2	type:internal	114	Y	0	Apoplastic	noTP	Non-effector	Non-effector	No
TRINITY_DN39553_c0_g1_i1.p1	type:5prime_partial	110	Y	0	Non-apoplastic	SP	Effector	Non-effector	No
TRINITY_DN39695_c0_g1_i1.p2	type:5prime_partial	100	Y	0	Apoplastic	SP	Non-effector	Non-effector	No
TRINITY_DN40048_c0_g1_i1.p2	type:5prime_partial	118	Y	0	Non-apoplastic	SP	Non-effector	Non-effector	No
TRINITY_DN40128_c0_g1_i1.p3	type:5prime_partial	121	Y	0	Non-apoplastic	SP	Effector	Non-effector	No
TRINITY_DN4027_c0_g1_i1.p2	type:internal	100	Y	0	Non-apoplastic	SP	Non-effector	Cytoplasmic effector	No
TRINITY_DN40557_c0_g1_i1.p2	type:internal	101	Y	0	Apoplastic	SP	Non-effector	Non-effector	No
TRINITY_DN40922_c0_g1_i1.p1	type:5prime_partial	116	Y	0	Apoplastic	SP	Non-effector	Non-effector	No
[truncated: 70,540 more rows]
