# Supplementary material for: Use of the Puccinia sorghi haustorial transcriptome to identify and characterize AvrRp1-D recognized by the maize Rp1-D resistance protein
Source: PLoS Pathog. 2024 Nov 8;20(11):e1012662. doi: 10.1371/journal.ppat.1012662 (PMC11578463; doi:10.1371/journal.ppat.1012662)
Supplement: S2 Table — (XLSX) [file ppat.1012662.s012.xlsx]

## Sheet: 251 used for screening
Label	Vector	Transcrit_id	Identity %	Sequenced sequence by whole plasmid sequencing(the nucleotide encoding signal peptide were excluded and 'atg' of start codon was added for translation)
PSCE7-1d	pKW-LIC	TRINITY_DN27401_c0_g2_i1.p1	100	atgaacatctggagggagatcgacggtgcctgtgacgaatgtggtgcccagttgcaggagtgtgcaaccatcgccacatgcggccaagcgacgaagtgcagcctgcacgatcagccgctagacgactgctcccaagagctctacaccgatgtgaggtggcggtgcccaaccgatcgtggacattgtagccgcgggcaactacaattgttcaaacggtcaagagggtgtcggcggactcacgcattgcccgccagcttcagttgcccaaaatgcagccacttggcctg
PSCE7-2d	pKW-LIC	TRINITY_DN28113_c3_g1_i1.p2	98.85	atggagccgtatttaatccaaagctggtgtggcgattgcggcacccagatatgggagagtaacatagagatcccttgcggcagggatgtgatgtgcggcaagcacggcatccccatccgcaattgcgatcaaatgatggtcaccggcctccgccgtcggtgctcggtatgtgaaagggaaacagtcatccctctctacccttactgtccgaagcagcacgccatcaagcacagcttcgaatgcaaattcccgatcgcctag
PSCE7-3d	pKW-LIC	TRINITY_DN29851_c0_g4_i1.p2	100	atgaagctgacgtggcaaggcagcgtctggaactgtatggactgcgggtccatggtgaatgaggtgctcgtcacagaggccccatgtaacaggccaatcttgtgcgccgatcacaatgtcgagatcgagaagtgcgagaaaatactccccatcgaagtcaacatggtttgccagaaatgtaaattggtagaaagccccaatggaccaccagcttgtcccggtcggcacaaggtcaagcacaggggaccctgccaggagtag
PSCE7-4d	pKW-LIC	TRINITY_DN30286_c1_g2_i5.p1	98.75	atgaccatgtcaccacacgaggcggcaggaagcctgttcaaccgagcaccgcagcccacgacggcgataatctgatcacaacaagcacaccacaagaagaaaaaaaaagaaaagaaaagactcgtaagcccaccagagatttattcggtgacaagtataattggcgggtgcgagggaaagctttggggacgcgaggaatctagatgttgggtgaactgacgaagaggtttttagcgcccgagttatcggcgcagttaaccacggcgccgacggggagggcgagggtcattcggaacttggtactagccttggctgtgattggttcatggtttgacagtgggggttagcagcagcagcggacggacaggtcctcttccaagacgacgatgataacagcca…
PSCE7-5d	pKW-LIC	TRINITY_DN29771_c0_g1_i3.p3	100	atggtgaaaatcgttgacctttggggcgataatcgcactgggaaaaaaaaatcatattgtactctaagatctgaggtctggaccgctgctttgttctacggccaagcccaacctgaaaaacaagaccttaaaaaattgagtgaggttaagtctaattctctggaccttcgaatggatgtgacacgaaggagttcaaaaagggattctccaagtttttcttcccgattcggtgagctcttaattttttttttttcaaatctcgcagagaatcgcgacaaattatcaacaatttcgcttctggttcgtgtttaa
PSCE7-6d	pKW-LIC	TRINITY_DN29771_c0_g1_i3.p3	100	atggtgaaaatcgttgacctttggggcgataatcgcactgggaaaaaaaaatcatattgtactctaagatctgaggtctggaccgctgctttgttctacggccaagcccaacctgaaaaacaagaccttaaaaaattgagtgaggttaagtctaattctctggaccttcgaatggatgtgacacgaaggagttcaaaaagggattctccaagtttttcttcccgattcggtgagctcttaattttttttttttcaaatctcgcagagaatcgcgacaaattatcaacaatttcgcttctggttcgtgtttaa
PSCE7-7d	pKW-LIC	TRINITY_DN26358_c0_g1_i3.p1	99.54	atggcaccgggattgccacatgatgctactgctcaaatgatttctccaagacaagcaaccgcgccagcaaaccagaatggaatgcaaagtatgaatgctggaaacatgacgatgagttcacaaatgaagacaggtggatcgacgggtccgatgatgagtggacaagagaaggaggcgcaggaagaggcggaggagaagaagccgggtctgaacacgattgcgaacgcgatgaacgagctgtacttccacgagagatatggaagccagcgcaacgagccgatggtgctcctgaagatggtcgaacaggcggcggggagtgccggcaagacgggcgatcccgagatggtatcgaaagcgatgcttgccacctttgatgtgtacaaccaaggaaagccctcg…
PSCE7-8d	pKW-LIC	TRINITY_DN27811_c1_g3_i3.p1	99.84	atggacgacaacatgactgttttttccacagctagctcttttgaatccagttcataccagcaaaattcatccacctactcaacaactacaggctatgacccggcttttggaaatccaatcaccagcacgcaggcttccaaaaataacaattggtgtggaaagcccagagatgcatccctcagaccaaatagcgatgggagccctgcactttcgtcccggccgctcttgaatttacagtgcacacccaagctcaatccatacgtcgaagtggatgatccttccatcggaggtattatcgtggacgcaggtctgacatattatccggttgaaggggccattgagatatctgataaagtgaaagagctccagatcgttatcatcaataccaacaccagtcaa…
PSCE7-9d	pKW-LIC	TRINITY_DN29988_c0_g1_i4.p1	100	atgcgtccactcatttctaaagctgttgacctacaccctgcggcctacgttgatcgcttcgacaatagggcggcgtacggcatgcacttaggtcctttcgatagaccatggaagcaaccaagactttcttctcctttcgatgaccccgtaccgtcatatccttatcacggcctccctccatccccgcagccacagtatcacaacccattttttacgcatgaatccgattattctggtctgcttcaaagcattgttcacccttcacagttgaaaaaacccacccagttcgacgttgagactggccatgcatcgggtactctgccacatggctatggaggctccccctcggaagaacacagcaacctacaagatctgtttgacattgggacaccgccagta…
PSCE7-10d	pKW-LIC	TRINITY_DN28231_c1_g1_i5.p1	100	atgcgctgctgtccgggagacaccacttgctccggatgctggttgtgtccagggtccaacctccggagctgttgggacggtgccgtagctgaaatagaccagtatcagatcaccgaatctctccctgaaacagtcaataactactgccgtggctatgcccgactggcccactgctggcagcttggacgttgctgcagcgaattctccccgcttctggcgggtgcgacaaatatctgcaacttacgcacatggagcccggataagctaacaagacagaaggtagaacaagtcgttggaacagcttactatgtccgaaacacaatctggcataacgataaagggacagatgtgcctaaattgtcggtgtcggttaaggcattcaacacagacttgagccaa…
PSCE7-11d	pKW-LIC	TRINITY_DN30022_c4_g1_i11.p1	74.79	atgacgccacctggatggaacgaagcgcagagcaagacttgccttccgttcgacttgaacttcttaccggcggaagagat tcctccagaaagcttatcttcctctgatctgcaacttgcgtcctccccagttatggaaaagcctattgctccaagcaggt ttacaccggaggaactggcagccaataaccctgtcttcccaggtctacgaagtcttctctccgccgacgtggattcagct tctagtcatggctgtgatcacaggggatacccactggcacaacagtcctcctcaatccggttttcttctaccagtgccgg gaaacgtaaaacaagcgattcaagctctggctcaacttctaaaagatataagccagacgacacttctgatagata…
PSCE7-12d	pKW-LIC	TRINITY_DN28826_c1_g1_i1.p1	100	atggccgtgccacggatttcgccgaatctccagagtctcacagccgaatatttatccgaaatcactgcacagaatcaagtgatagaaggtgttcagaatctgctcaaaatccgagatcaagttgcccaagaggaggttcctagcctgtgcaataagctgatcgaatcctactatcgccaactcgagcctcgcaatcgcatggttgaaacagcaccaacagacgacgttttggattccgactcacttgaataccttgtcgcagtggcttcacgctacgccaataatgtgatgcaccttgcccgacggatcagagaggttcctatcgatctcgacagcacatcaatcttgaacaaactgataagggagcataacgtaggaggataccgcttggtcgtatca…
PSCE7-13d	pKW-LIC	TRINITY_DN29659_c1_g1_i1.p1	24.54	atgggctacccgagtctgccaaatctcccgagagctgggagcatgtattccaatcccaccttctcagtccatccaatccccctccagcacactcattcaactcacaacagccaggctccgttgcaaggctcctttccgaccatctctatttcaatctgcctccagccgacccaagcttccatgccggaacggactatgcgccaaattttccgttccatcccggactccaccaggatcgcggcgagccgccctccggtttcctccctgctcctgcaaacttcgatgagcccccaagactcaacactgtcgcctgggaaggccctcatcaatcatgccaaaccgggccccataattttgcagcctatcccaactctgtctggtcatcccactttccctccc…
PSCE7-14d	pKW-LIC	TRINITY_DN28480_c0_g1_i3.p1	89.5	atggatgtatgtgatgtccagaacaacgatgccgcaactgatgcatgcaacatgaagaaagccttcgcgggaagtcaagtttatcctcagcttttgaattccttctctcctcaaggagctctgtacgttcattacccacaggtaatcgttggcggagctcagcaactttcacccactcgagtggctcaaaagccggacctctggatgtctttcatccgcggtcccctcagtgctcctggggcacaaatgctcgcgaagaaatatgctgtgatgtgtatcgatttccagccgcagacacgagtcgccaagccaatctggtttcagtctggaatgaccgttaaccgtagcaccggtggaatgagctcctccattgctccaaccattccataccaagctcca…
PSCE7-15d	pKW-LIC	TRINITY_DN28431_c0_g1_i5.p1	95.35	atgagccaaagctctcaatcttctgtttctaggcttgtccgccgaggcaagagcgaaagtcagcctttcaccaacacttacatcatgaacaataggttagattattctcaaggtgccctgaagatttactatccgaatggtgcggtggccttccaattcgaaaaaacatttcatgatattcgccgaggaatttcgaacatcgcggtgaaagactcaaactcaaaccctgtactgttccttaaatcagaagacgatacttgctttagcaagtcacactacatcgagccaagtgtcgttggatcacacaaccgggtgtttaaaatcgaccctcgcggtgtaacgtag
PSCE7-16d	pKW-LIC	TRINITY_DN29320_c2_g2_i1.p2	NA	NA
PSCE7-17d	pKW-LIC	TRINITY_DN29320_c2_g2_i11.p1	99.58	atgcatcctctgtcagcttcgcaaaatcttgtcaagagagacatcctagatcttggaggttcccactcggagcattggtt aaaaaggagatcgctttcgggcggaaaagcggccgaggagattctcgatggatctcgaactgctgggcaagccgcacatg gctctcgtagtcctaaaagtgtggagtccaacatccctcctaccttacgatcttccaagcccattgggaatgaaagtcca cttgtactagattcacacggaaatccacctccggaaattgagccacatccaacggaatccctgcctggtgaatctgaccc tgctacttcacctggccgttcccactcttcttcgtcatcagaagacattcaaaattcttcatctccagaggaaaa…
PSCE7-18d	pKW-LIC	TRINITY_DN25827_c0_g1_i2.p1	100	atgcataactttcaggaagccgagaacctcggtcgccttgcgtcaacacctcatcctcctacagattttacaccagtcggccacgatgcatcagacctaaacggccacccgcccccattcaaccgtgaacgcgaagcggaagaagtatatcgccctctccatgaaccccatccaaacccacggattcccaaggacagtcccccgaaaaaaaaattaaaccccatcccacacctcaacgaacttacaacaaagcttctgggacgtattgacgttccaaaattcctccataaaatttacgatgtcatgaccagaggttttatccatctggacagacccatgggcaagacagtccgggcaccgtattatgcgagctggaagagaacctctgagtgggaggag…
PSCE7-19d	pKW-LIC	TRINITY_DN29320_c2_g2_i5.p1	NA	NA
PSCE7-20d	pKW-LIC	TRINITY_DN29841_c0_g3_i6.p1	100	atggatcttgcgccaggtgggccagccgacggggttgagatgggccgttcttatcattccttagcggaggagccccaatccagattccgccacgatcccaagtctttcgaatctggcagcttatggattaccggagaaagctcaaaacgggtgtcgcagatggacttatctaacgtaataccagggaaaggttcctcttccaatgagaaacaattaaatctggctcccgggttggcaagacaagcatcaatgcaaaggaatgggaacgcccggcatacattggaagcacaattgcagtcaatcggagctgaatcaactgaatctcatccgatcgaattccttgaaagttctttcaattcacgaaaagacgtagattttagagagagagggattctccac…
PSCE7-21d	pKW-LIC	TRINITY_DN29762_c1_g1_i1.p4	98.95	atggaggactggcgcaccatcgttaccacctgcgggaaatgtggtgcccacttgcaggaggccaaaaccgaggaagtatgcaacaaaattgtgatttgctccgtgcacatggcaggtattcaaccgtgcaatacaccggtcggcactgtcattcagcagcggtgcccaaacggcgattgggcaagccatccaataacacagtcaagccagccatgtgagaagctccaccgcgtcaaccaacccatgaagtgccgtcactgtctccgtgacttgttccaagcctga
PSCE7-22d	pKW-LIC	TRINITY_DN29561_c0_g1_i4.p1	NA	NA
PSCE7-23d	pKW-LIC	TRINITY_DN26730_c0_g2_i1.p1	97.22	Atggcggtcgcgcacgatgaggcgacgatggagctgctgaagacgcgcctatcgcactcggagaggccgttgatacgactggtgcggacgttctacaagctagcgacgacgccgacgaggggatcggacgagggacgggtggagatgctgcacatgagcttccttctggagctcggccagctggtcaaggcgttgaaggagctcaagggcacacgggcgcttctccaacaccgcgccgagtcccagctcctcacactcgaaaccgcccgtctcgaacagcgcgccttagacgaaaaaatcaaaatctctcacctcgaaaactcgctccaacaggctcgtaatgaccgcaaaaataaaatcctctacgaggaaatcggaaaagaagtccgcagatttagc…
PSCE7-25d	pKW-LIC	TRINITY_DN30272_c0_g1_i8.p1	100	atgtcaccagatcgcaacaaaagacaggatacaggcactctcgctcggcacagcttatctgaaccaggttcccatcatgcaccgcattgcttcaccgtgcccgtagcttggccatccattcctgggccaccaaacagttgtcagcctcaaaacacttacaaccactcaggaaacacagttgctcctccccccttcaaccactatacacctccccccgctatcggctcaccccagaaacacctgtatcgtcctaactacctcgcacaagcagtggaaccaaatccacttgcacacttgagaatttatcatccagtacagcagctcaccaccccaattccgatctcccacaccttccaatggcctgtaccatcatccttcagccctccaccacattttcaa…
PSCE7-26d	pKW-LIC	TRINITY_DN30296_c2_g3_i2.p1	100	atggcgtgtactgtgaacccggtgcagcgtcactgcgatgaatgtcgggtcctccgatccatgcacgacttctatgttccccgtgcgtgcggcgcgacgtggacctgtcccgccggatgtcaccacgggacatgccgcaacatgcttgaccattgggagtttgtgtgtatcacttgtgggtgggggttttcgcgcagtgcagcttgcccacatgcggccactggccatcgacaggagatatgcccctcagcagcaaaccaatga
PSCE7-27d	pKW-LIC	TRINITY_DN28316_c0_g1_i7.p1	96.17	atgagaccaatttatcccccacattacccacactatccggtggaattggcgacatcgattcaacccctccatcagcaattggctcctaatttgtggcacggctggccaactcaatatcatcaacctttgcacccattgccacctggcggtcagatcccagcaacagggtatcccattctggggcatcacgcaagctggcacccgcagcaggtcaaccacgacttggtttatcccttacggcgacctcctgtcgcatcagacacggtacgacagatgagacaaagtgaccccactggacggctagaaatccgcttcgcatcgaatccagatgaagcaccggagaaaagtctcttccgaaagtatacgtacatggagaacggagtcgaaactccccttttc…
PSCE7-28d	pKW-LIC	TRINITY_DN30028_c0_g9_i2.p1	73.68	atgtgtctctcaatttttaaccggatgaacaagttttcaaatcagtgtctcaactgcatgggtctatacaataaacacaaacatactgtctcctcaaagaagaaatatcacaaagaggactcaatgcaacctcaagaaccccttgggatcccagtagctcacaggtctactgcatgcctgcacttgttcaatcaagcaaactcacctcagacccctcggataaaaaaaccatcacatcctctcctcatgccaactcaaacctcacaaattaccattcctgtacaacttttctcacccagaaacccgattaaggatggccccccaccttgtgaagatgatgtagaagtggatcaaggatga
PSCE7-29d	pKW-LIC	TRINITY_DN30028_c0_g9_i2.p1	NA	NA
PSCE7-30d	pKW-LIC	TRINITY_DN26155_c0_g3_i6.p1	100	atggagcagttcgatcagatgctacggagtgaaccaaacctgaatacccttcgacaggcaataggaaatcaagagccctccttgggatctaagctagagcctatcgagagaattttttccgagccaccacccaaaaacgtgtctgctcagacgagagtagccgcgataggattactcacccatgcaaagcgaataaatgacagaacccgcactgaggttttcaacttaatcactcgattactcgctaaccaaacgcgctacttcttgttcccacacgaaaagaccctgttgaactatgtgcctggtcgccatgcttaa
PSCE7-31d	pKW-LIC	TRINITY_DN14839_c0_g1_i1.p2	100	atgttgattgttttggatacagacagcggctccggttcaggtaaaccttcaggccattccactagaactccttcatccgctcccatcgccaagcctgtccttaggacttcctgtccacctttcttttggctggtaaccgtcagaagggtaatagattcaatcttttccttcatgcgctctcgcaatcgtatcgcttcctcgacggctatttcatcaaacggattcatggaatgttttacaccattagtctcgactgcagtcttggcagaattcactcgaattttgacggcataa
PSCE7-32d	pKW-LIC	TRINITY_DN28631_c0_g8_i1.p1	100	atggttgtgtatgatcagattgatgagttgatggtctggttgaatgccaaaggggtgcgcgaaaacggcttgaagatgaatcttaaagattggaaggaatacatcacagacggcttccatcgtcggcaagcgctcgtctcactccgatctcctgacggccagggacaagatgggcagcaggatcaatgcatgtcggcagatagccacgtcgatgtgatggacctcaatcctgctcctcatcttgatcaaatcgacggcgacttggatggatccgatatgagtctcggtgatgatgataataataatggcgatgtgccataa
PSCE7-33d	pKW-LIC	TRINITY_DN29843_c4_g3_i2.p1	100	atgcatcccttcaatgtatgcagcctccaaagcctatttttgctctatggcctaagatcaaaaactcatctacaccccgggcgcatgtcgaagtggctgacgtcgacctgcggcccccagcccctctggcaaagggacggcaacatatgttggcaggaagccgccaccgtgcggtcaagccggcgtcaatttagcgccaaattaacccacgcgccaagctgccgtcggggccagccctggtag
PSCE7-34d	pKW-LIC	TRINITY_DN27047_c0_g1_i6.p1	100	atgtcaaggctgaggaggcgcgcacagctgggggaattgaaatcgcttcaactagttgagaagactctaggctcagtggagacggcacatgaagcgtcatctcccatcggaaaagatgaaatgtcgtggtcattttttacatcttctcgacttggaaaacagcctttgcttagtaacgcacagaatacaagggacaatcaagataaaaacaaagaatttattcaattgaaccagataggaacgtctgccaagatggttggagtaagaggcatatatgtggctgcaatagaaggaatactgaaaatgtccatgcaggctagtgctaagactcacaatgaagattctgattcaactttaatcaaaagcatccctttgggacttggttttgacttgagaact…
PSCE7-35d	pKW-LIC	TRINITY_DN27047_c0_g1_i6.p1	96.69	atgtcaaggctgaggaggcgcgcacagctgggggaattgaaatcgcttcaactagttgagaagactctaggctcagtggagacggcacatgaagcgtcatctcccatcggaaaagatgaaatgtcgtggtcattttttacatcttctcgacttggaaaacagcctttgcttagtaacgcacagaatacaagggacaatcaagataaaaacaaagaatttattcaattgaaccagataggaacgtctgccaagatggttggagtaagaggcatatatgtggctgcaatagaaggaatactgaaaatgtccatgcaggctagtgctaagactcacaatgaagattctgattcaactttaatcaaaagcatccctttgggacttggttttgacttgagaact…
PSCE7-36d	pKW-LIC	TRINITY_DN28600_c0_g1_i2.p1	99.47	atgtcaccggtcgaacaccacgctcggttcatcaacagcgccgggcagcaatccttcagccaaggctcgcaatcccagagctccatgaacgccacccccttgggcatatcctcgagccaatctagcagctcgtactccaaccagcaatccagccaggtggtccagtccttccagccagtccttggcttgttgggtcagatgcaaggagccatcaatggcggcaccatgacccaagctgtcgcctcaagctacgtcaaccagcttgtctcccagcttcaacccgccctcaatggcatcaacgcttgtggctgctttggaatgccaaatgttgggccagtcataaacaatgtcttcagccagatgagccaggtcatgcagagctaccaatcaagctttggt…
PSCE7-37d	pKW-LIC	TRINITY_DN28480_c0_g1_i4.p1	100	atgagcgatgtatgtgatgtccaggacaacaatgccgcaactgatgcatgcaacatgaagaaagccatggcgggaagtcaagtttatcctcagcttttgaattccttctctcctcaaggagctctctacgttcattacccacaggttatcgtgggcggagctcagcaacttgcacccaatcgagtggctcaaaagccgaacctctcgatgtccttcatccatgatccccccagcgcttctgggacacaaatgctcgcgaagaaatatgctgtgatgtgtatcgatttccagccgcagacacaagtcgccaggccaatctggtttcagtctggaatgatggttgaccgtagcaccggtgcaatgagctcatccattgctccaaccattccctaccaagcc…
PSCE7-38d	pKW-LIC	TRINITY_DN29998_c0_g2_i11.p1	99.67	atggcgccaccatcgggacaagaacctgtcgtgttatttgagagacaccccgccccggccaccttccaaaagctacacca gcctccaggaaatgaccatactatcacccttcaaattgccctaaagaacgtgcgattcgaagactcaattgacgacctct tagacaaaatgtctgatccagctcatcccgaattccgctcgcatcttgatgacatggagttagcagacttgagtcgacca aatgacgattccatcgaagccgtcgtcgactggctcagaagtcatggattcgcccaaaatcaaatgaaatggacgactca caaggattggataagcttggagaaagtgcctctgaagaaggtcgaaactatgctcgacacaacctattccgttta…
PSCE7-39d	pKW-LIC	TRINITY_DN28418_c0_g1_i1.p1	100	atgtctctggtgattgccacggagaaggggactagctttataagcgccctcctccccacggtcatcaaaggtccgaaccccttcaaggggatgaccaagatccttatgaacgttcctcaagtccatgtctacagccagatggtagaagaattctcacgaattccccgtctgagcctgcgagacatgtatcaaggtaagacgaagaatcagatgattagttttatagtgactgacctagatactctgatgactcaacgatctcagacccttaattgggccgtcctgtctaagacagttcgggcactagttgtgctcatgagtcgcctttcatcagttggtcttactttcactgaacagggtcagatacctgacgaagttcttcgagcaatccttgccccc…
PSCE7-40d	pKW-LIC	TRINITY_DN11613_c0_g1_i1.p1	55.56	atggaccgtcgaagagttcgggtgggatcaacgggacgggacccgggcgcggtggtcgtggaggagtgggacgaggtgggaggggtgggaaagggtgggatcggaacgcggagcgtcagaagaacctgtgagttttttctcttctcccactcggaagggatgccgctgctcatggctagattggccttggatagggaccgtaggaggataccgcttggtcgtatcactggaacaacaaccgctgaggctgttgtcactctaccaccaccataa
PSCE7-41d	pKW-LIC	TRINITY_DN29895_c0_g1_i1.p1	94.75	atgcttcagggctcgttgactctttctcgacgccaagaggtggtgcagtcccagacaacgcagatctcggaggagcacattgccaccagtttttcccaagtcacggacacctacagttccatcagttcctactttgttgagacctctcgcaccttggtctctcaaaccaccaccatccaggaggccggctccaccctgatcgaattccaacagaggatcactcaagcagtggaggctatctcgggcggttgtgattgctccttggatggagtcaacactgaaactattcaaaccaccattgtgacctggtttgtccagttgcaatacatggtttcatactgccagcaacgctttcccacccagtatcaatcgtacttcggatctaccttccaacacatc…
PSCE7-42d	pKW-LIC	TRINITY_DN30082_c0_g2_i1.p3	NA	NA
PSCE7-43d	pKW-LIC	TRINITY_DN30181_c0_g2_i4.p2	62.33	atgtgtgggagagacgagtggggtgtgttggggtggaggagactgatcggccggccagcgtcgctggcgtacgaaatctggtgggccagcgggagctgccccagtagccgcacaccatgggtcgccagcactttctcgaaactcgtcgccggtccaaacacctcgtgtgcgctcccacagctgggacagacgaaggtcgacatgttcaacacggatccaatgatctatcgtcgttccatacatggtggcccatttttttgttattgtcgatcagcattggcgctgacaaacaaagggcggggccgcctcgccagtcgacatcgaacagcagctgctgtaccgccttcatcaccatcatcccccgccatgctaccatcgtttccccgctcggactcgccg…
PSCE7-44d	pKW-LIC	TRINITY_DN30181_c0_g2_i4.p2	100	atgtgtgggagagacgagtggggtgtgtgggggtggaggagactgatcggccggccagcgtcgctggcgtacgaaatctggtgggccagcgggagctgccccagtagccgcacaccatgggtcgccagcactttctcgaaactcgtcgccggtccaaacacctcgtgtgcgctcccacagctgggacagacgaaggtcgacatgttcaacacggatccaatgattggaatgtctagctttctgaacatgttgactcccttggtgacgtcgatcaaggcgatatcttggggggtggtgatgatgacagcgccatggatgttgacgagttggccaagggagagagggacgtcgccggtgccggggggcatatcgatgacgaggaggtcgaggccggcgggt…
PSCE8-1d	pKW-LIC	TRINITY_DN30096_c0_g1_i5.p1	96.3	atgcaagtatgcccaaaggacaaccttcttcaccccgcagcctacttgtcccgatcactcatcaaggcagaacgcgactatgcaatcttcgacaaggagttacttgccatcgtcgctgcgttcaaggaatggaggcactacctagaaggcaacccgcaccgacttcatgccattgtttacaccgatcaccgcaaccttgagagtttcatgacgacaaaagaacttacccgccgccaagccagatga
PSCE8-2d	pKW-LIC	TRINITY_DN29638_c2_g3_i1.p1	99.75	atgttaggcaaaccggtgttttcaaacaagccggcgcccttagacattggcaatattcaccagctgaaagcagcggcctcgaaagcgatggggaacttgatgtcgtattaccaccccaattctgaaggtacctttgatgaggacgaaacgccctggcacgagtctgggatgatttgggacatgcactttgactacgccaagtggagcggaaacaccaaattcctgcgcaccgtcactcaagcgcttactcatcaatctcgtgatgataaacacgactttcttggcccgaatgaacagacagaaggacaatggaatgatgatatcctatggcctagtcaaggagccgtggctgctgcagacttttacggtgctgaatccaagatacctggcagtaatact…
PSCE8-3d	pKW-LIC	TRINITY_DN30096_c0_g1_i19.p1	90.52	atgcaagtatgcccaaaggacaaccttcttcaccccgtagcctacttgtcccgatcactcatcaaggcagaacgcgacta tgcaatcttcgacaaggagttacttgccatcgtcgctgcgttcaaggaatggaggcactacctagaaggcaacccgcacc gacttcatgccattgtgtacaccgatcaccgcaacctcgagagtttcatgacaacgaaagaactcacccgccgccaagcc agatgggctgaaatactgggatgctctgattttgacattgtcttccgtccaggttgcaaagcagcccgccctgacgccct atcccgcagaccagacctagctccggaaaggccgacaagctttcatttggacaactcctttgacgtaggaggata…
PSCE8-4d	pKW-LIC	TRINITY_DN30208_c1_g2_i10.p1	100	atgtatcaggtgtctagtctttccattcagccaaagccctcggcggaagagccctcgctgaaggccgtctcgagtatccc gaacccaattgtggcccttgtacgtggatcagaattgccgaaaattcacgcaaagcgttgctccgatgtatgcgcgattt gtttgaatgatatggccgaggaagatgctagaccttggataggttgtagacacaaatttcacgcagagtgtattggagaa tggcgcagcactcaggcgcggaggggcctgccagctgtgtgtcccacctgtcgagccccagaccgtccaccatcccctcc gcgctcagtgagtttttttttactgtccccctctgtagcaccttgtaaggagtttgctttcaaactccccactgg…
PSCE8-5d	pKW-LIC	TRINITY_DN30208_c1_g2_i8.p1	99.43	atgtatcaggtgtctagtctttccattcagccaaagccctcggcggaagagccctcgctgaaggccgtctcgagtatcccgaacccaattgtggcccttgtacgtggatcagaattgccgaaaattcacgcaaagcgttgctccgatgtatgcgcgatttgtttgaatgatatggccgaggaagatgctagaccttggataggttgtagacacaaatttcacgcagagtgtattggagaatggcgcagcactcaggcgcggaggggcctgccagctgtgtgtcccacctgtcgagccccagaccgtccaccatcccctccgcgctcacgctcccctgaatccccagattgcggaatttgttttaggtctttggatgacggacttactcaaaaattgcgt…
PSCE8-6d	pKW-LIC	TRINITY_DN29429_c0_g1_i9.p1	72	atggattttatatgtaacgacggccgctacccaaacgccaaggttggctattgtgcgatccgcaaggcggtaggcctaaaggatctagttgaaccggctagcgtcgtcaatcaggtgtcacacacattcacttgcagtcaaacaacaatcctgggcgaagccccctcctggagatggtgttgcagcaaatccgctaccctcttttcccccaaatcagctgtgggccctgtgtacgaatacagcaccagggatgtcttctgctactgctattctcgagatggtgttatgatcttgtaa
PSCE8-7d	pKW-LIC	TRINITY_DN30044_c2_g2_i2.p1	100	atgggtttggaggatgctaaacactccactaaactggatcattccaacttcgacgcccaaattcaagtgcctgagatcggaacgcttgttgctttttttgctccatggtgtggtcattgcaaaaatttgctcaatccctgggaccaggcttccaaaacgtttgaatcagattccaaatgtcgaataggtcatttcgatgcggatgcttctgctaaccgggacataggcagtcggtatggcgtatcaggatttcccaccatcaaattcgtattcaaggacaagagcaaggctccaatcgactaccaggaagcaagatcagccgaagctattatcaaatttctcaataaacaatgtggtacatttagagcaccaggtggtctacttcttcctgaggctggg…
PSCE8-8d	pKW-LIC	TRINITY_DN26716_c0_g1_i10.p1	100	atggacacactcctcagcgcacaactcaccgaccaactgattttcagcagcatccaagacgcacaccactgtccagttga ccttcccaccagctgccacttgccttcagccaacaccaactcatgctgcactaatacccccgggggtcaactactactca cccagttttgggactctcatcctgccaccggccctgcggacagctggacaatacatggtctttggcctgataactgcgat ggtacctacgaagcctcctgtgacccagcaagacagtatcataatattactcaaatactcgaacaaggtggcggtcagga tgccctctcgttcatgaaaaagtattggaaggatcaacacgggaacgatgaaactttctggcaacacgaatgggc…
PSCE8-9d	pKW-LIC	TRINITY_DN24329_c0_g1_i3.p1	97.64	atggtccctggaatggggcatccgacactctcggcgcgccaagcgtcgttaacttcatctcagtcatccagctcgtccagctcgaccgaaatgtttatgtccagctggcaatccctgtctcagtcattcacacaaactcgaacggtctttgagcagcaatcatctgtgactgttgcttaccaatccgtccaaacgctccagcagagctaccaagcggcatacgatcagttccaagcctgcagcgcctgcagcaccggattggcacaaagcggtttccagactcaattcaagcaatccgtcacggagatgtatacatccttccaatccattatcaccactggtcaacaggtctacggctctcaatggaattcgcaatttgctcccgtgttcaaacagatg…
PSCE8-10d	pKW-LIC	TRINITY_DN30208_c1_g2_i1.p1	86.55	atgtatcaggtgtctagtctttccattcagccaaagccctcagcggaagagccctcgctgaaggccgtctcgagtatcccgatcccagttgtggcccttgtaggtggatcagaattgccgaaaattcacgcaaagcgttgctccgatgcatgcgcgatttgtttgaatgatattgagggagatgctacacatttgagagattgtagacgcaaatttcacgcagggtgtattgaagaatggcgcagcaatcaggcgcggaacggccggtcagctacatgtcccatctgtcgaggcccagaccgtccaccatcccctccgtggtacctacgccccccaaaatgcggaatttgtgatgggtctttggatgaccgcggacgtactcaagaattgcggccttgt…
PSCE8-11d	pKW-LIC	TRINITY_DN30208_c1_g2_i2.p1	80.72	atgtatcaggtgtctagtctttccattcagccaaagccctcagcggaagagccctcgctgaaggccgtctcgagtatcccgatcccagttgtggcccttgtaggtggatcagaattgccgaaaattcacgcaaagcgttgctccgatgcatgcgcgatttgtttgaatgatattgagggagatgctacacatttgagagattgtagacacaaatttcacgcagggtgtattgaagaatggcgcagcaatcaggcgcggaacggccggtcagctacatgtcccatctgtccaggcccagaccgtccaccatcccctccgtggtacctacgccccccaaaatgcggaatttgtgataagtctttggatgacggacatactcaagaattgcggccttgtgga…
PSCE8-12d	pKW-LIC	TRINITY_DN30362_c6_g1_i7.p1	22.5	atggactacctggacatctccgggaacaagctgaccggtcggctttcagatgactggggacagtgcaccaagctcacacgcctgaagatggatggcaacagcatatcaggcgccattccagaggcgtttgggaacatcacaagcttgcaggacctcagcttggctgcgaacaacctgacaggagctattccacctgagctgggtgacctcaacttcttgttcgatctcaacctgagccacaactccttctccgggccgattccgacaagtctggggcacagttccaaactgcagaaagttgatttgtcggagaacatgcttaatgggaccataccagtgagcgttggcaaccttgggtcactgacgtatcttgatttgagcaagaacaagttgtcaggg…
PSCE8-13d	pKW-LIC	TRINITY_DN4534_c0_g1_i1.p1	100	atgcatcaattccactcccgcgacattcattcttccaatcaggaaatttaccgaaagcttcaagctcgcgttgtgccgactgtgacgactacaactacccgtgtgcggggtgctcgagtcgttcagccagctactaagcgccatggcaagcgccaagccaccatctcgacgagaatttccgccgctctaaatcaactccttcaggccatagacagtgaagcttctaagataagggcttcctctcaaagctcgtccccagagactttcacatctcaagcccaggagtcccttcaaactatactcaaggccgcgcaagcagcgcttgccaacgttaagaactgcgaatatgcccctgcgccatcggctgcataccggactcctcccagctctccgtgctct…
PSCE8-14d	pKW-LIC	TRINITY_DN28995_c2_g2_i2.p1	100	atggcccctagatcatatattgcatatcagctgtccagtccatccagtcagcagaagtcaccagcggaagagccctcgttgggggccatcgcgagtttcccggacccagttgtggctcttccacgtggatcagaattgcccaaaactcacgcaaagcgttcctctgaaccttgcgtgatttgtttggtgtctttggctgaagaagacgttgaacaatggtcgaataattgtggacattattttcattcagcgtgccttcaaaggtggcgcaacactgggctgcaagttggccagccagctacatgtcccacctgtcgagctcaagaccctacagcaccatcatcccgtgcgaccaaccaacgtagcaccgaaaattgcgtgacgtag
PSCE8-15d	pKW-LIC	TRINITY_DN29807_c0_g1_i4.p1	99.77	atgcagaatacctcacaaatccactcggcaccttatcccacttttaactcaaatgaattctgtagaagcgtggtgcttgaggtgtcagagaaagttatatctgccgactgtaccaacagaccctctgtggtaattaacggtacctttccgggtccagaattacgctttaaggccggcgaaaaagtcaaaatcagggtttataatcgcttgaaaactgacaatgttacacttcatggtcacggtatcagccaatatggttcaccgtggtcagatgggacggaaaagatatcacaatttgcaattccagcaggaggttattatgactatattttcatgcttgagatggactctgcaggcacacatatgtaccatgctcatgttggctttgacctgatgact…
PSCE8-16d	pKW-LIC	TRINITY_DN26588_c0_g1_i4.p1	100	atgaagacgcaagtttctcgatccattgagcgctacctacgctggcttggcgtcaagtccgaggtcttctcgctgggcgatcatcgtcgaaaagagatgggcgatccgcaaaagcttccggccgactactttgcaaccgatggcactcagagtgaagccactcaacacatgcgtgataatattaggcgcagtctgctccgcatggtcgacgatttcttccaccatggcgggcaagtagccatctacgacgccaataatggaactcgagctggccgtcaacagttacgccaagagtttgaagcaaaaggcgtacatgtcatgtttattgaaaacgtatgcgaccgagatgatatcgtcgagaagaacatcaaagccgtaaagatttcctctccagattat…
PSCE8-17d	pKW-LIC	TRINITY_DN29296_c4_g2_i1.p1	89.83	atgcaacccgccggcataagtaatgccaagcttttcgggcgaggtgaggtgtttgaacctacccgagaccttttggggtacccgtcatcctcctcccgacaagtccaataccttgatcattgcgacgatgccgacttgtccttcccaggaaaaagactgattgctttagataatgatggtgtactcatacccagcggggccgacgaggatgataaagataatgcccgtgccctattagaggcgctgggccgtaattcaaacaacgaggtatgggttgtgtccgcgcggagtttatcaagcttgcgctcacagtactcgggtattcctggggtgaacctcgctgcagagcacgggacggtgctggagccttatggtgaaggcgtgcaatcagtttccatt…
PSCE8-18d	pKW-LIC	TRINITY_DN29895_c0_g1_i3.p1	90.16	atgcttcagggctcgttgactctttctcgacgccaagaggtggtgcagtcccagacaacgcagatctcggaggagcacattgccaccagtttttcccaagtcacggacacctacagttccatcagttcctactttgttgagacctctcgcaccttggtctctcaaaccaccaccatccaggaggccggctccaccctgatcgaattccaacagaggatcactcaagcagtggaggctatctcgggcggttgtgattgctccttggatggagtcaacactgaaactattcaaaccaccattgtgacctggtttgtccagttgcaatacatggtttcatactgccagcaacgctttcccacccagtatcaatcgtacttcggatctaccttccaacacatc…
PSCE8-19d	pKW-LIC	TRINITY_DN29895_c0_g1_i3.p1	90.16	atgcttcagggctcgttgactctttctcgacgccaagaggtggtgcagtcccagacaacgcagatctcggaggagcacattgccaccagtttttcccaagtcacggacacctacagttccatcagttcctactttgttgagacctctcgcaccttggtctctcaaaccaccaccatccaggaggccggctccaccctgatcgaattccaacagaggatcactcaagcagtggaggctatctcgggcggttgtgattgctccttggatggagtcaacactgaaactattcaaaccaccattgtgacctggtttgtccagttgcaatacatggtttcatactgccagcaacgctttcccacccagtatcaatcgtacttcggatctaccttccaacacatc…
PSCE8-20d	pKW-LIC	TRINITY_DN28488_c0_g2_i9.p1	97.65	atgcgcggaccaacacgacgagcaggaagacatcatgcccatcttgtcgcgagagattctgtcaatggtgatcataggagaacgaggtctcttggttcactgctggaccaccctggtatcatgcataataatcagtcggtgtttggtcgtagggatgaggcgggttcggtgccggtgtatgaggcctgcagcgcgcctggctctttctccctgacctttgacgatgggccgtcggagtacagtgccgccttggacgcgacgctgggcaggaacaacgcgaaggcgagcttctacatcaacgggaacaacgccggatgcatttacgactacgcggacctgctgctccagcgtttcaaggatgggcacttgattgcgagtcacacttggtcccatgtccat…
PSCE8-21d	pKW-LIC	TRINITY_DN28863_c1_g2_i7.p1	99.33	atgcacgcacacttttctggtcaaaactatcgtggtgattttgctcactatagccgtgagcactatggaccaggtatcgagcgagtcgagggtctggcttccatgatgcaacgtcatattcaccgcgttcccaatggtcttatttttgccgtatctgagttggctgaacctcgggtgattgtcccttggcaggaccatccaaaaaccatcgaatcattcgaacttgggactttggccgggatcaagagagactacaccgaacaactcaagccgatcgaaattgaaaaactgctacccagtcctgcctatggcgattctggtaatacttgggagctttatgcaaattcttgtcctcctgagagttcagctcgcaaaaagctgttgagtcttacgcccgaa…
PSCE8-22d	pKW-LIC	TRINITY_DN26481_c0_g1_i5.p1	78.28	atgctcaggcaaaatataaccatgtcaaagatcttttggcgccgaagactttggctgagatcaaaaaagccctgtattcccccaacggctgtgtgtcccaaatcaagcagtgtgcaaagactggtgataacacaatttgcagacaagccgacgacttttgtacccgatatgtgtcgacccctgccatgggtgacaggaatccatacttcttcccacattcaaaggccgatcccttttccatctgaatcatacgttaagtatctatcattgccggaagtcacgagtgctattggtgcggaatcacagtttaacgaatgtccaaacgctccaaacgacgattttacgaccactggagacgccgccaggtcctccaccccagcgctgcttaagcttctaaat…
PSCE8-23d	pKW-LIC	TRINITY_DN21837_c0_g1_i1.p1	100	atggacgatgctcaactcagtgctaagcaatcgcccttcgagagcaagcctcaacagtccgacctggatgcctggatcggcaatcaagccaagctgtcgtgggccaacaccctcaccaatatctcccctcctggtgccatgcctggcaccatcgtcgcctctctctccacctcgaagcctgactattactacagttggactcgcgacacatccatcgtgttgaaggagatcgtatggcgatacgagcagtcgcatgacgcgaagctattggcactgatcaagcaaaccatctcggccacccaagcgttccaacgctcctcgttcggctcggctgccggcctcggcgagcccaagtaccatgtcaacggctcggcgttcaccgggccctggggcagacct…
PSCE8-24d	pKW-LIC	TRINITY_DN30334_c1_g1_i1.p2	99	atgtatactcctgcgaatccatcagcctcgaggatcatattgtccactgaactgaatttgcttccaggtggaggaccctctttgagaaccttggaggcaaacatgttgtcacccaaaccgagtcgtcgtccggtttcttttgcaatggcaagctggtcgccagtcaccatcttgactttcagtcccaagctgacggcatcatcgatggtttgtttggtgtcgtctcggggagggtcaaagatggataaaaggccaatcaattggaatccacttccaggatcttcggcgtttccgctggggacatcctcatacgtaggaggataccgcttggtcgtatcactggaacaacaaccgctgaggctgttgtcactctaccaccaccataactacgtctacata…
PSCE8-25d	pKW-LIC	TRINITY_DN26588_c0_g1_i3.p1	100	atgaagacgcaagtttctcgatccattgagcgctacctacgctggcttggcgtcaagtccgaggtcttctcgctgggcgatcatcgtcgaaaagagatgggcgatccgcaaaagcttccggccgactactttgcaaccgatggcactcagagtgaagccactcaacacatgcgtgataatattaggcgcagtctgctccgcatggtcgacgatttcttccaccatggcgggcaagtagccatctacgacgccaataatggaactcgagctggccgtcaacagttacgccaagagtttgaagcaaaaggcgtacatgtcatgtttattgaaaacgtatgtgaccgagatgatatcgtcgagaagaacatcaaagccgtaaagatttcctctccagattat…
PSCE8-26d	pKW-LIC	TRINITY_DN28798_c2_g2_i6.p1	86.59	atgactccaatattttctaagcccttgggtacaatagaggaggcggcaatggaattcgaagccagagcttcaacccattccgctaacgaagagagcgtgcttccttggggacatcaagagcatgactgggaagatgtaggagcattcgtgttgcattgcacaaacgaaatcctagatgatattatcaaaaatcaccatgtagttttcaactcccggcctgtcccagaagcgcaggggagcagtagttcgaaacggaatcgcttgtccttcaaactacccaaaaggtctttccagattgagggtggttgcatttttaagatggtagaggtgatgttcctcatcagaacccgctacttgtggtgctatagccatcgctggaagcttgtatgtgacaggatc…
PSCE8-27d	pKW-LIC	TRINITY_DN29155_c3_g2_i2.p1	99	atggctgtttcatccaagcgaggcccgcccttgccatccacccacatgagcctatcctctttccaatggtcgcttgtgaacgccaaccgctcaatcattgtgccgacgcctttcttaaaccagccacatcttgccctcatggcggcgggcataatcgacgagccaaatatcggattaaacgaaggcaccacccgctgggtcggggaggaggaagcctggacatgggagacaaaattcaatctcattactagccccgcttgggcggctgtggaacgcttttacctcgccttcgatggtcttgatacattctgtgagatccaattggatgaccaacgtattggctccacgaacaacgcgttccgaagctgggtatttgatgtcacggaagttatcaggtcg…
PSCE8-28d	pKW-LIC	TRINITY_DN27905_c2_g1_i1.p3	99.08	atgaccaacaacaagaaaatcacaatggcctccatctcaatcgacgcccgactgatcactaacaacaacatcttggacgaggataacagtaataccccaacactaccacacatgcccgccctacttggtccagctcaacacaacaacaaccatcaaatttcatcctggttaactcctctaccaactacctcatcatcatcatcatcatcctccgcctcatcctcctcatcctcttcagcctcctccgactcgctctcatcaccgtcctcatcctcctcatcctcgccctctctctgtcggtataacctactcgaaccggatatcactgcctgtctctcctcctcatccctctgtctatccgtccccgcctctacccccccaactcgagacttcaaaacc…
PSCE8-29d	pKW-LIC	TRINITY_DN29305_c1_g1_i8.p1	83.61	atgcttcaccactcaaacaactgggccgtcttggtctgcacctcccggttttggttcaactatcgacacattgctaataccttgggcatgtatcgctccgtgaaacgactcgggattccagactcaaacatcattttaatgctggccgacgatatggcctgcaacccgaggaacatgttccccggaacagtctacagtaatgctgatagaaagcttgacctctacggggacggcattgaagtcgattatcgaggagaggaggtttcggttgaaaactttatccggctgttgactgggcgagtggtggaaggaaccccccgatcaaaacggctcatgaccgacgagcgctccaacatccttgtctacatgacgggccatgggggtgatgaattcctgaaa…
PSCE8-30d	pKW-LIC	TRINITY_DN29841_c0_g3_i5.p1	85.51	atggatcttgcgccaggtgggccagccgacggggttgagatgggccggtcttatcattccttagcggaggagccccaatccagattccgctgtgatcccaagtccttcgaatctggcagctcatggattaccggagaaagctcaaagcgggtgtcgcagaaggacttatctaacgtaataccagggaaaggctcctcttccagtgaggaaaaattaaatctggctcccgggttggcaagacaagcatcaatgcaaaggaatgggaacgcccggcatacattggaagcagaatttcagtccatcgaagctgatacaactcaatctcatccgatcgaactccatgagagttctttcaattcacgaaaagacgtagattctagagagagagagattctccac…
PSCE8-31d	pKW-LIC	TRINITY_DN24661_c0_g1_i4.p1	97.49	atggctcagatcccgaagacaggggacacagcagcactagccgccaattcatcattctcagaaccatcagcttcctcgccggcacccacaaaaccagcctcatccgcatcaccaccaccaacaaagccggcgtcacccgcaccaattgctcctcctcagagctctgttacctgtgaatccatccgagtcaggaaagagtggcgaacactgtcctatgacgagaaggctaattacatcaagtctgttaagtgtctggcacgacttccttccaaactattaggccactcttatcgccgatgggacgactttgagtccgttcattgtaatatcaggaagcgtgttcacggtaggccactcttcttaccttggcaccgattcttcttgcgaatatacgagaaa…
PSCE8-32d	pKW-LIC	TRINITY_DN28563_c0_g2_i10.p1	NA	tgtcgcgtgtcaagagccacaacgtggttgattatgaatccgccagcagcagcaccacccttttaatgagcaactcgagtagtacacatactgagatcagcgatcagcatgccttccgccacgacttgggtgccgaggacatcttttctaccaaagcccccgtcagatttaaccagcctgacttggtcctcagccccaaccacattatcaccgacaggccgcgcacccttaactacacctttgtcgtaacaaaccaaacgggcgccccagatggatttttgaggagcatgttggtaattaatgggcagtatcccgggcctctcatcgaggcaaacgagggtgatacactcaatgttttagtggtcaatcggatgacctatccggtatctattcattggc…
PSCE8-33d	pKW-LIC	TRINITY_DN27682_c2_g5_i9.p1	100	atgcctccacctaatccatccggtgaaccccgagccaaggggcaagttgtaaacatcatggccggtcagaaaggtctgcaatttgttccgccgacagtgaatgcagtcctcaatgagcagatcaccatttggttcttcgctaagaatcattcaataacagaaactagccttgaagatccctgtacggcacttccaggcaaatcatcgttcgattcaggtttcataagtgtatccatgaacgcgaccgagtatcctactcaaatcctaacagtaaatacgttaaagcctatttacttcgcatgtgtacaaaaaatgcattgcgagctaggaatggtcggtggtatcaacctgtaa
PSCE8-34d	pKW-LIC	TRINITY_DN29305_c1_g1_i1.p1	99.71	atgcttcaccactcaaacaactgggtcgtcttggtctgcacctcccggttttggttcaactatcgacacattgctaataccttgggcatgtatcgctccgtgaaacgactcgggattccagactcaaacatcattttaatgctggccgacgatatggcctgcaacccgaggaacatgttccccggaacagtctacagtaatgctgatagaaagcttgacctctacggggacggcattgaagtcgattatcgaggagaggaggtttcggttgaaaactttatccggctgttgactgggcgagtggtagaaggaaccccccgctcaaaacggctcatgaccgacgagcgctccaacatccttgtctacatgacgggccatgggggtgatgaattcctgaaa…
PSCE8-35d	pKW-LIC	TRINITY_DN30007_c0_g1_i5.p2	100	atgtgtgaactcatcacgactctccctcgctcaaaaggttggctttggttgttgcttgctcgtgtcttgtctcgtgaactcatcacgactctccctcgctcaaaaggttatgagcccaggttagcgctggtaaaacacaggttcacacgaaatcaaataagatcttcaacatgtccacagagcaatcaattcgatacagcattccaaatctatccaacacaacgtttgcaacttggaaaacccaggtgcttgcctattgtatggaatacaaccttgataattttcttctcagagatatcgcaccacccccttcttcagacgctgacaaacttgaagtgtatgaatcccggcgtggcaaagcggccggaatacttgttcgttgtatgggccaagtcaaca…
PSCE8-36d	pKW-LIC	TRINITY_DN28059_c0_g3_i4.p1	73.33	atggagccgcctccgctgacatgtccaagacacgggaactcgttcaacccaccaccacttctcaacagagccttgccaggcaggcagcagcagtccaacaggagaatgtcaccattactccatccctcactagtcgctctccacgggtcactatctcgatcgaggtcaacgatgatgctactctgtctgacgatgagagtgccgcagactcatcagatgcagaggatgccactctctccaaacgtgacatccccgccccagttcttgccttga
PSCE8-37d	pKW-LIC	TRINITY_DN27174_c0_g1_i1.p1	100	atggcaccactcaatcgaaggtcgctcctgggtgtgtcttgggctcccatagccctcatcccagagcgttttactaaaatccgagttcccgctgtgcttgatgcctcgaaagcttgctcggacttaggccccgccactgacgaatttcctaactcgaattcaatgttaagccgaaggctgttctcccctaaaccgccgtctaagagattacaagttgagttgaaactaccaacggcaagtactacggaggaaccgcctgtgatacaatcaacaagctggtttcaaccctcaaaatactctcctagaaagtccgcagagtgtcaagacagaaagctcactcagcttcactcccaacaagctacggacgaagtaccagagccatcaaactccgattcttca…
PSCE8-38d	pKW-LIC	TRINITY_DN25430_c0_g1_i5.p1	98.29	atgatcaagtttcacgatcgagcaatcggaacctcaaaacccacaaaaactgccttccatcagattcctggatggcctttactcggagcccgggtattagaagagaccacaattctaaccttgaaacatggccctgggtttagtatcactctccccggcactaggttggttgatgttagcaaaccagaatggctcgagtatatacagaaaaccaattttgagaactatgtcaagggccctatgatgcacgatatcatgtttgatgtgtttggaaacggcatcttcgtcgtagatggtgcattatggaaaaggactcgccatgccacctcgacaatttttactatcaagacattcaagaacatcatcttacctgcctccaataaaagtatggagggtctc…
PSCE8-39d	pKW-LIC	TRINITY_DN30240_c3_g5_i1.p1	99.88	atgaaaccgagcatttgggccagagaagatctctatgatgctcctagtcaatcaatacactcagaaatcccccctggctttgagaatgtcttggagcgcgcaaacgttcaacggtatcggttgggacgagagcacatgccccaacagccaagctcgctcatcaatagcgacagagaacatgatcagcaggctggttcaagtcctcgtccaggaaagagactcaagaaaatcccagagagtggttctgggaccttgaatgttgaatccaactcctcaccgagaagtatggtccaccccagcaacatgatgtacctctcccaggcctctagtcttccacatgtcgcactggatcagcttccaaatatctatcagaaggggccactttcacccccaaaagat…
PSCE8-40d	pKW-LIC	TRINITY_DN29558_c1_g2_i2.p1	99.85	atgaatgtattccgatcacatcacagtgcttccaatcacgccaaaaagaccggccattcactcgctctcaacatacaacgtacccgcaaaccagactctcatcaacgtagtccctctgccgaacctccgctcaagaaattggcaattaccgaacagactcaagacctattcgatatcaagacttcgttgattcactacgcccctgatgatgatcggaaggaactttcatcctctgatctactcgaaccaaaaatcgacctagccgttgcggcaatacttgcggcatcatcctccacacaaattagcgaagtgaaagcgtgggaagaagaaattgaaacttgccaccacgttgttgaactggaccaagacccaaacgcagccccggttactcaagcttca…
PSCE8-41d	pKW-LIC	TRINITY_DN21948_c0_g1_i1.p1	NA	NA
PSCE8-42d	pKW-LIC	TRINITY_DN29140_c0_g1_i1.p1	100	atgatggatttacgggcctcaagagtccaatcttacaagacgacgatgacaacggtgacatcatggagcgtcaatgccacattgtccggctcctcgcaaaattacacgaacaacccaatacttcctcatgttgatgccggaacagttcaggttaatagtccatctctcgtcctcaaaaaagaccatattatcaccaatgtacctcaagtcagacggtatgactgggtggtcgcaaataggacggcttcgttcgacggtttcgtcaggaacgtttttgtgatcaacaaccagtttcccggtccacttattgaggccaacgagggagacaccattgtagtaaccgtcaaaaatgagctcaacgttccgctcactattcactggcatggtatcttccaaaga…
PSCE8-43d	pKW-LIC	TRINITY_DN29998_c0_g2_i8.p1	99.55	atggcgccaccatcgggacaagaacctgtcgtgttatttgagagacaccccgccccggccaccttccaaaagctacaccagcctccaggaaatgaccatactatcacccttcaaattgccctaaagaacgtgcgattcgaagactcaattgacgacctcttagacaaaatgtctgatccagctcatcccgaattccgctcgcatcttgatgacatggagttagcagacttgagtcgaccaaatgacgattccatcgaagccgtcgtcgactggctcagaagtcatggattcgcccaaaatcaaatgaaatggacgactcacaaggattggataagcttggagaaagtgcctctgaagaaggtcgaaactatgctcgacacaacctattccgtttaccag…
PSCE8-44d	pKW-LIC	TRINITY_DN29037_c0_g1_i1.p1	99.77	atgcatgagtccagctcctgtgtccatcgccgaacggcggtggatgagccccacgcttctgaaccagcgacgccgatagtatcggcttattaccctggttacaatgccaagtttctcccggtggagaagatcccttggaagatgtataaccatcttcagtactttgttgcggtgccagcgccccacccgacggaagatttggtcattgacacggagcagaacatggtggaagtgattgcggcagccaaagctcacaacgtctccatatccttgagcatcggtggctggactggaagtctctcgttcagcactctggttggcaactcgaagaaccgcacctcgtttgtcgagacaatctcccgggcggtgaagaagtatggtgtgaatgggatcgatctt…
PSCE8-45d	pKW-LIC	TRINITY_DN27905_c2_g1_i1.p3	99.08	atgaccaacaacaagaaaatcacaatggcctccatctcaatcgacgcccgactgatcactaacaacaacatcttggacgaggataacagtaataccccaacactaccacacatgcccgccctacttggtccagctcaacacaacaacaaccatcaaatttcatcctggttaactcctctaccaactacctcatcatcatcatcatcatcctccgcctcatcctcctcatcctcttcagcctcctccgactcgctctcatcaccgtcctcatcctcctcatcctcgccctctctctgtcggtataacctactcgaaccggatatcactgcctgtctctcctcctcatccctctgtctatccgtccccgcctctacccccccaactcgagacttcaaaacc…
PSCE8-46d	pKW-LIC	TRINITY_DN28995_c2_g2_i2.p1	100	atggcccctagatcatatattgcatatcagctgtccagtccatccagtcagcagaagtcaccagcggaagagccctcgttgggggccatcgcgagtttcccggacccagttgtggctcttccacgtggatcagaattgcccaaaactcacgcaaagcgttcctctgaaccttgcgtgatttgtttggtgtctttggctgaagaagacgttgaacaatggtcgaataattgtggacattattttcattcagcgtgccttcaaaggtggcgcaacactgggctgcaagttggccagccagctacatgtcccacctgtcgagctcaagaccctacagcaccatcatcccgtgcgaccaaccaacgtagcaccgaaaattgcgtgacgtag
PSCE9-1d	pKW-LIC	TRINITY_DN30208_c1_g2_i3.p1	100	atgtatcaggtgtctagtctttccattcagccaaagccctcggcggaagagccctcgctgaaggccgtctcgagtatcccgaacccaattgtggcccttgtacgtggatcagaattgccgaaaattcacgcaaagcgttgctccgatgtatgcgcgatttgtttgaatgatatggccgaggaagatgctagaccttggataggttgtagacacaaatttcacgcagagtgtattggagaatggcgcagcactcaggcgcggaggggcctgccagctgtgtgtcccacctgtcgagccccagaccgtccaccatcccctccgcgctcagtgagtttttttttactgtccccctctgtagcaccttgtaaggagtttgctttcaaactccccactggcgtc…
PSCE9-2d	pKW-LIC	TRINITY_DN28824_c1_g3_i2.p1	100	atgtcgccactccatagccatcctcttccggaccaccatccttccgccttcgcagcccacccccaggaatacgtcttaaggcctgagttccagatttccgacaaacccaccacccgcagatacactttcaacgtcacccaatctaccgccgctttggatggcttcctcagacccgtcttggccatcaatggccaaattcctgggccactcatcgaggcaaatgaaggcgatcgcttggaaatcactgtcatgaattatatggatgttggattgacaatacattggcatggcctctatcagaatggaaccaattgggaagatggggtgacaggtgtgacacaatgccctattcctcccaatggcggaaaatatacgtataaattcaacttggatggacaa…
PSCE9-3d	pKW-LIC	TRINITY_DN28176_c3_g1_i1.p1	81.95	atgaaaaaaaagtacatttatgataatgtcacctacacccccttcgtctatgtagatcccgagcgagatattactgggcagaagatttccggtcacagccaacaagcaagtgatcatacgggttcatcgttctttggtttggggggcaatcacagcaactacaaccacaattctacatctagtatgtcatctagtagtattcttccgggtacgaaagattcgaagagtaagctagatccttatcagcttatcgccaagggatccacacacgagcttcgcctagatttgggcgccgtgatcccgagtcggaatccgttcagcttcacgggttcggtgagctggtttgatttcaagcgtctgagggaatccttcaacccggccaagtcggtaatgattcag…
PSCE9-4d	pKW-LIC	TRINITY_DN29998_c0_g2_i7.p1	99.55	atggcgccaccatcgggacaagaacctgtcgtgttatttgagagacaccccgccccggccaccttccaaaagctacaccagcctccaggaaatgaccatactatcacccttcaaattgccctaaagaacgtgcgattcgaagactcaattgacgacctcttagacaaaatgtctgatccagctcatcccgaattccgctcgcatcttgatgacatggagttagcagacttgagtcgaccaaatgacgattccatcgaagccgtcgtcgactggctcagaagtcatggattcgcccaaaatcaaatgaaatggacgactcacaaggattggataagcttggagaaagtgcctctgaagaaggtcgaaactatgctcgacacaacctattccgtttaccag…
PSCE9-5d	pKW-LIC	TRINITY_DN30138_c0_g4_i2.p2	100	atggaacataccgtgtcaacagacaaagcagtcaagaccacccaccctgttccagacagtgttcctgaagcacccatggaaggtgtgaaagccaatgtgtattcaagtgatgtggctatccccgaccaacctcaaggcaatttgacagaggacgctaacccagctccagtggaggaaaacaccaagaacccttccatcaacccggtctcgcatagccatgaagccttgggtgttactgcgacggcggttgatgattctgccaagtcgcctctccccacaccctcgatgcgactgatcctaatcctcagattccagaaactccaaaccctaccggcgacactgcagcttcagaggatgcatctgcactcgctgtcgatgagaattcagaacaacattcca…
PSCE9-6d	pKW-LIC	TRINITY_DN29305_c1_g1_i3.p1	100	atgaacaaaacctcctcatctactcttcaggattttgtcagtcacccacctccgcatacctctccttggggtgatttagtaacctgtcaagtctgttatactttgcagtttaatgcatattcctctgacgttttccactcgaccccagcggcacgtaccgacctattcaatcgaacgatgagcaaggtgcatatgacggacttttttggcggcgtcagctcggtagagctagctccattgccgcccggcgatgcggggaaggctgatgttagggagcccgaagccatgtgggaggtaacgagatcgcgatgggattctagcgagagaactgcagaagattcatttactcaatctcaaccgtccagcgaagataactggcataagttatctgccgtcttt…
PSCE9-7d	pKW-LIC	TRINITY_DN29594_c1_g8_i3.p3	100	atgacctcatctcactcaacttcaccatcctcgtcgacagttgtgcctcttgtcctctccagtctagccagactgtgtttagtattcacacagccattgcctccttcgtccattaaaattgagcccttctcaagttatacgtcagcaaggtttcccggccaaattggctggcacaaggggataaaccttaattggaccttgctgacgaaggccctatgcgaacggggctatttaaatatgttgaaagtgttcaacggttga
PSCE9-8d	pKW-LIC	TRINITY_DN29807_c0_g1_i3.p1	95.74	atgcagaaaacctcacaaatccactcggaaccttaccctacttttaacacaaatgaattctctagaagcgtggtgcttgagatttcagaaaaggtcatatctgccgattgtaccaacagaccatctgcggtaataaacgggacctttccgggtccagaattacgctttaaggccggtgaaaaagtcaaaatcaggatttataatcgcttgaaaactcacaatgttacacttcatagtcacggtatcagccaatatggttcaccgtggtcagatgggacggaaaagatatcacaatttgcaattccagcaggaggttattatgactatattttcatgcttgagatggactctgcaggcacatatatgtaccatgctcatgttggctttgacctgatgact…
PSCE9-9d	pKW-LIC	TRINITY_DN29761_c1_g3_i2.p1	97.36	atggacatgcatttcccatattctgagggattgaatttcagcagctggagcggagaagacaatcggatacttatggggcaaactgacaaaccctcacatccattgtcacagacgtctaccacccccaccaccaaagaccaggagatcgattcatcgccaatggctatacccttctcacctcctcacatcccgcagggcaagccagtctcatctatcaccacaggccaatcttctgcatatatttcaatcagtatggccgcggatcaatcggatcaagttttcccaatttcgaattcggtgaagcactccgataccacttgcaatcaggcccgagctaagcgaccccagaaaacgacggatgaattacggaaagcttccagttccaagagaataaagttg…
PSCE9-10d	pKW-LIC	TRINITY_DN29558_c1_g2_i6.p1	99.7	atgaatgtattccgatcacatcacagtgcttccaatcacgccaaaaagaccggccattcactcgctctcaacatacaacgtacccgcaaaccagactctcatcaacgtagtccctctgccgaacctccgctcaagaaattggcaattaccgaacagactcaagacctattcgatatcaagacttcgttgattcactacgcccctgatgatgatcggaaggaactttcatcctctgatctactcgaaccaaaaatcgacctagccgttgcggcaatacttgcggcatcatcctccacacaaattagcgaagtgaaagcgtgggaagaagaaattgaaacttgccaccacgttgttgaactggaccaagacccaaacgcagccccggttactcaagcttca…
PSCE9-11d	pKW-LIC	TRINITY_DN29320_c2_g2_i8.p2	100	atgcatcctctgtcagcttcgcaaaatcttgtcaagagagacatcctagatcttggaggtccccactcggagcattggttaaaaaggagatcgctttcgggcggaaaagcggccgaggagattctcgatggatctcgaactgctgggcaagccgcacatggctctcgtagtcctaaaagtgtggagtccaacatccctcctaccttacgatcttccaagcccattgggaatgaaagtccacttgtactagattcacacggaaatccacctccggaaattggtgaggattaa
PSCE9-12d	pKW-LIC	TRINITY_DN26835_c0_g1_i6.p2	100	atgtccaacctcacagactccggagttggtatgaccaaggaagaattacagaaaaacttgggaacaattgctcgctcaggaacgtctgaattcctatcgaaactggaaaaatcaccatcgaacgagaagggctcgggacccagctccaacttgatcggtcaatttggattgggattctactcctccttcttggtagccgaccgggttttggtatcttcgaagagtaacgatgatgataaacaatgggtctttgaaagcaaggcggatgcttccgagttcaaaatcagcgaagatcctagaggcaacaatttgggtagaggtaccgagatcaccctgtaa
PSCE9-13d	pKW-LIC	TRINITY_DN23496_c0_g1_i2.p1	100	atgaaaaaccattttccgcggctgttgacttttaagacctgcccagcgtgctttggcccgcgccccgccaacctgtcggactatccgttgccgacacgcgaccagttgattttttgcttggacgggaatttccagcaccggcatcacagttgggattaccgaccattgcagacaccacacatcttcctacagccaagcgagttcacggatctaggtttcccacaggtgcgcaccacggtggcttcaaccctttgtctgattcttcacaggaggctgatattgagcaggagcgggcacggtattctgtccggccggtccaacgcggccatcaacgccggtggctgccacgcggaatcgtggtggcggtgttga
PSCE9-14d	pKW-LIC	TRINITY_DN28264_c1_g2_i2.p1	77.14	atggaaccttcaatagagcactcctgggagtttgaagacgcactagctccctaccagcacccagaagatcgatcctttctccacagcggacgggccgacaaccataacctcccactaatcaactaccttccggctactgaagcctttccacctgggcttagagataccaacagtcaacactggttcacgcgtgaggcatatgatcaattgcttgatattgcctatgaggcatatgatcaattgcttgataacacccatctggcatataatcaattgcttgataacactcttcctactcagtcgcggagctcaactcctgatcagaaaatccaacatctgtccccagaggaggacttttttcgcgatgacacattaagctcattcatctcaaccgataaa…
PSCE9-15d	pKW-LIC	TRINITY_DN28648_c0_g2_i4.p1	82.11	atgaatgaggagattctctatggatggcagcagcttggggaggcttcaaatgaagcagcctcagcgaccactacgcgtcatgcagcttttccgccaatcgaaagggaaagccgcatagccgacaatgcgccgaacacagggaagaaagccagattacaaaccgatgatgataatctgttgacaattggtctgggaaccacaggagcttatccttcataccctagctcttttggcctgtcttctaggtccggggagttcaagagtaatgatcattggctatttccatccggtgtcggtttggaacaatatgtcaactcacaggccagcagcaggaccgaaagaagaaacttgttatctgatttagataagccccgtgagatggacgcaagtgcttcaacc…
PSCE9-16d	pKW-LIC	TRINITY_DN28648_c0_g2_i1.p1	89.88	atgaatgaggagattctctatggatggcagcagcttgcctcaaatgaagctgcctcagcgaccaccactactcgtcttgcagcttttccgccaatcgaaagggaaagccacatagcccataatgctgtcaacacgggaaagaagcccagaatacaaaccgatgatctgttggaaatcggtccaggaaccaaagcagcttatccttcatctagctcttttggcgagtcttctagttccgggttcatctctgtattgaccaaaaaaccggcccttcactttgcaaacaattatgaacatcatataccttcgccaactaatccaccagaaagtctcagtgagcctttcaatctgggaaggaagacacagtttcagagtgatgctcccacaacaccaagacct…
PSCE9-17d	pKW-LIC	TRINITY_DN22484_c0_g1_i1.p1	100	atgaacttgacgggtagcagattaaaaaatgtgacaaccaaccaagctatttggggaattggaaaggtagccgggagcccgaaacaccacgtggtgcctcgaagaacaaacattggtatgtcctttttcagggggtggggagcccaggaccagcccatccgcacgaaagcagagattcgaaaaccctctgtgcagagagtacgttttctggcagaacttgcgcgacctcaagtcgcttga
PSCE9-18d	pKW-LIC	TRINITY_DN27175_c0_g2_i19.p1	100	atgagcggcgttcagaagccaggacttcagcagtctcctcttgccaaagctcgacagaatgaagtcaaacaagcgtttgc atctgcttttgctgactatatgaagttcggcttcccgtatgacgaagtacggccagtgaccaaacgtggccaaaataccc ggaatggatggtcggcttcactggtcgactcactcgataccttatttgttatgggtctacaggatgagttcgagaaaggt atctcgaagacgttgaaaattgatttttctaggagccaaacaagcgacgatgtctctttgttcgaaacaaccataagata cttgggaggaattctctcagcctacgaactctcagggtcgagccatcaagggctgctgaaacaggcgcaaaagct…
PSCE9-19d	pKW-LIC	TRINITY_DN28264_c1_g2_i1.p1	72.5	atggaaccttcaatagagcactgggaatgtgcagacagactggctccctaccaccacccaggagatcgctcctttctctacagcggaccggccaacaaccataacctcctaccaatcacctaccccccggatgctggagcctttccaccctggcttagagatcccgaaagtcaacaatggttcaacattgaggcatataatcaattgcttgataacattcctcctactcagtcgtggagttcaactcctgatcaggaaatccaacatccgtccccagacgagaacttttttcgcgccaacacattaagctcattaacctcaccttataaaacatccagtcatgaactttcagagtcgggcccttttcagcccaacattccaggtaaatttcatgactta…
PSCE9-20d	pKW-LIC	TRINITY_DN27424_c0_g3_i2.p2	100	atgagaaaatgtgcaaccagaaaggaatcgattgccatcgttgtactgggggatatcgctcgaagcccgcggatgatgcgacacgccctttcgtttgcagaccagcagtggtacgtatccatattcgcctacagaggtccgccatcggtatccactcagttcttgaaggccaaccactcatcgtatatcttggttcaagtcagtaactatagccttttcattttctcctcgtatttgttcaacccctcgtttgtctgctgttga
PSCE9-21d	pKW-LIC	TRINITY_DN21938_c0_g1_i1.p1	99.8	atgcgaccagcgaccggagtgtcgataatgtacgaccagaaagatagttcctccacacccacgagcgagtctagggcgccaggaaaggaagatgcatcggaaatgaagaagacagagcgatcgagaaataaagagagcccgccatctgtccagcgctacgtgtttgcacacgtcgtcgcgggaaacgctcagaactactccaaggaggaatggctttctgacatgaaaactgcacaagaggctcacatcgatgccttcgcaatcaatatcggcgtggatgcttccaatgatgtccaactccccatgatatatgactctgccaaatcgctgggattcaaggtgttcatttcatttgacatgaattactacgcgtaccctggttcctcaaaagacatccta…
PSCE9-22d	pKW-LIC	TRINITY_DN30062_c0_g1_i16.p2	99.22	atgacacaagaggtctccaagtggctcgaaggggaaccatcacagagagcagggttggatgtgttccaagatccccagaa gcagctcgacccaggagctcctggggaaccctctcttttaccactatttccaactgcacctgatcctccaccagaaatac gacaatccccacaaccaacactaatagcaccagcagtgcagaagacacccatattagccggtaatgccgccaccaggccg cgtagcaaaagaccgtgggattggaattctcctttgcctcagttccctccatttacaagtgcgtcaacagccaacggcaa agaagatgggaactccatgcaagccgcaacggtaggaccgacaagataccacccgctcactcgaactggtatgtc…
PSCE9-23d	pKW-LIC	TRINITY_DN30362_c6_g1_i3.p1	95.69	atggtctggccagcaccacaacacttccaacaggacaagcaacccatcagattatcaaacaacttcaccatcaacttcaaaccatcaaacccaacaaccatctcaattgatctcgcaaccgccatatccaccactctcaagcaaatccaggaggaccagcaccagccactgactgtcgacaggggcagatcgatctacgaagcactgaaaaatactaaccaacaactcaaactacaccaactaaccatcctactccaccagactcatcaagcctcaaacgctagtactgcctgtcccggtctagtacgacccatctcaccccaagaccatctgctctgccatcaaaccttcaccaactccaaccaaccacaaccctcatctccccaagaacatatcgca…
PSCE9-24d	pKW-LIC	TRINITY_DN29657_c0_g2_i8.p2	100	atgggttatgttgccaaacctctctctggtgcgttgtctgagttgcttacaggcccggttggcacggtctccaaggagctgcaagactttttgaatcgacccaccaatgaccagcaaaccaccaaagaaccgtaccccatagtcatgatggatgcaagattagttgcttcccccacgctggctcccaacctgacaatagtaataatgacatttgcccgacgtggtcactcggccaggatccttcgaatctttgaagacagaaatctcatgattgaagaggtcaagggctactgttcagaaaaatttggaggaataccacattcttcccgtcgcaatggtgaacggaatcatgcgtccatggccacaatccacagctgcaaaacaccactcttgacgcac…
PSCE9-25d	pKW-LIC	TRINITY_DN28563_c0_g2_i6.p1	100	atgtcgcgtgtcaagagccacaacgtggttgattatgaatccgccagcagcagcaccacccttttaatgagcaactcgagtagtacacatactgagatcagcgatcaacatgccttccgccacgacttgggtgccgaggacatcttttctaccaaagcccccgtcagatttaaccagcctgacttggtcctcagccccaaccacattatcaccgacaggccgcgcacccttaactacacctttgtcgtaacaaaccaaacgggcgccccagatggatttttgaggagcatgttggtaattaatgggcagtatcccgggcctctcatcgaggcaaacgagggtgatacactcaatgttttagtggtcaatcggatgacctatccggtatctattcattgg…
PSCE9-26d	pKW-LIC	TRINITY_DN28563_c0_g2_i8.p1	89.73	atgtcgcgtgtcaagagccacaacgtggttgattatgaatccgccagcagcagcaccacccttttaatgagcaactcgagtagtacacatactgagatcagcgatcagcatgccttccgccacgacttgggtgccgaggacatcttttctaccaaagcccccgtcagatttaaccagcctgacttggtcctcagccccaaccacattatcaccgacaggccgcgcacccttaactacacctttgtcgtaacaaaccaaacgggcgccccagatggatttttgaggagcatgttggtaattaatgggcagtatcccgggcctctcatcgaggcaaacgagggtgatacactcaatgttttagtggtcaatcggatgacctatccggtatctattcattgg…
PSCE9-27d	pKW-LIC	TRINITY_DN28563_c0_g2_i5.p1	100	atgtcgcgtgtcaagagccacaacgtggttgattatgaatccgccagcagcagcaccacccttttaatgagcaactcgagtagtacacatactgagatcagcgatcagcatgccttccgccacgacttgggtgccgaggacatcttttctaccaaagcccccgtcagatttaaccagcctgacttggtcctcagccccaaccacattatcaccgacaggccgcgcacccttaactacacctttgtcgtaacaaaccaaacgggcgccccagatggatttttgaggagcatgttggtaattaatgggcagtatcccgggcctctcatcgaggcaaacgagggtgatacactcaatgttttagtggtcaatcggatgacctatccggtatctattcattgg…
PSCE9-28d	pKW-LIC	TRINITY_DN29459_c1_g2_i1.p1	99.55	atgaataggtcccccaacttgggattgaactcttctaacatgcggttagatggaattttctttggcgctatacccgccttcaaggaaccgagctatcctaacacgccattccagattaatgctaagctaccacgtcctatttctatcatgggggactacgttgagcttgaaaaaaacgcagaaggactgaggaaaattgattggcatttgaagacactcctgagtctaccaggaaagcccgtttaccaaatcgctctaatgccgaaccatggtctactgagcgtttctccttttgtgattaaccgagtcgcatctaaaatggctgaaataaatcggaagaatgtgacggtatggctccgcttcggtcatgaaatgaatggccaatggtataattggggg…
PSCE9-29d	pKW-LIC	TRINITY_DN28563_c0_g2_i9.p1	NA	NA
PSCE9-30d	pKW-LIC	TRINITY_DN26588_c0_g1_i6.p1	NA	NA
PSCE9-31d	pKW-LIC	TRINITY_DN29988_c0_g1_i3.p2	57.14	atgcactgggccaacctaccatgggttttactccagcctacgaaaacagcaagaagctctaaaataaacgtcgtcgataaatctggcgcaagcttcaacttcatacctaatctggaatcctcctacctagaactggtcacctacctcactcaatacaacatggcccttatttccaaagtcagcaaagaagacagacaactggcaggtcttgacgcgacgaaagacacggagaagctagcttcctggttgaaactgaacacgttccgatctgctgacaacaactttatcaaggaaggtctcggaggtggagcagcagcatcacctgagaccgcaaatcgagaagcgcttctgaagcacttgcaccactacttctctagccgcggagaaatcctttccaac…
PSCE9-32d	pKW-LIC	TRINITY_DN29807_c0_g1_i7.p1	99.58	atgcagaatacctcacaaatccactcggcaccttatcccacttttaactcaaatgaattctgtagaagcgtggtgcttgaggtgtcagagaaagttatatctgccgactgtaccaacagaccctctgtggtaattaacggtacctttccgggtccagaattacgctttaaggccggcgaaaaagtcaaaatcagggtttataatcgcttgaaaactgacaatgttacacttcatggtcacggtatcagccaatatggttcaccgtggtcagatgggacggaaaagatatcacaatttgcaattccagcaggaggttattatgactatattttcatgcttgagatggactctgcaggcacacatatgtaccatgctcatgttggctttgacctgatgact…
PSCE9-33d	pKW-LIC	TRINITY_DN29459_c1_g2_i6.p1	100	atgaataggtcccccaacttgggattgaactcttctaacatgcggttagatggaattttctttggcgctatacccgccttcaaggaaccgagctatcctaacacgccattccagattaatgctaagctaccacgtcctatttctatcatgggggactacgttgagcttgaaaaaaacgcagaaggactgaggaaaattgattggcatttgaagacactcctgagtctaccaggaaagcccgtttaccaaatcgctctaatgccgaaccatggtctactgagcgtttctccttttgtgattaaccgagtcgcatctaaaatggctgaaataaatcggaagaatgtgacggtatggctccgcttcggtcatgaaatgaatggccaatggtataattggggg…
PSCE9-35d	pKW-LIC	TRINITY_DN26588_c0_g1_i12.p2	100	atgaagacgcaagtttctcgatccattgagcgctacctacgctggcttggcgtcaagtccgaggtcttctcgctgggcgatcatcgtcgaaaagagatgggcgatccgcaaaagcttccggccgactactttgcaaccgatggcactcagagtgaagccactcaacacatgcgtgataatattaggcgcagtctgctccgcatggtcgacgatttcttccaccatggcgggcaagtagccatctacgacgccaataatggaactcgagctggccgtcaacagttacgccaagagtttgaagcaaaaggcgtacatgtcatgtttattggtttgtcaccacctagcgtaggaggataccgcttggtcgtatcactggaacaacaaccgctgaggctgttg…
PSCE9-36d	pKW-LIC	TRINITY_DN29305_c1_g1_i4.p1	100	atgcttcaccactcaaacaactgggccgtcttggtctgcacctcccggttttggttcaactatcgacacattgctaataccttgggcatgtatcgctccgtgaaacgactcgggattccagactcaaacatcattttaatgctggccgacgatatggcctgcaacccgaggaacatgttccccggaacagtctacagtaatgctgatagaaagcttgacctctacggggacggcattgaagtcgattatcgaggagaggaggtttcggttgaaaactttatccggctgttgactgggcgagtggtggaaggaaccccccgatcaaaacggctcatgaccgacgagcgctccaacatccttgtctacatgacgggccatgggggtgatgaattcctgaaa…
PSCE9-38d	pKW-LIC	TRINITY_DN29251_c1_g1_i4.p1	100	atgctcaagatggtgaactttacagtcgaccaagtccgaggacttatgaacaagcgtgccaatgtcaggaacatgtccgtcattgctcacgtcgatcacgggaaatccacattgaccgattcgcttctgtccaaggccggtattatcgccagtgcccgtgctggagaagctcgtgcaaccgatacccgtgccgatgagcaagaacgtggtatcaccatcaaatccaccgccatctcaatgttctttgagctcgaaaaggaagacttggttgatatcaagcaggcaaccgatggtaccgaattcttgattaacttgatcgactcacccggacacgttgatttctcatctgaagttaccgctgcccttcgtgtgaccgatggtgccttggtggtggtcgat…
PSCE9-39d	pKW-LIC	TRINITY_DN29251_c1_g1_i4.p1	NA	NA
PSCE9-40d	pKW-LIC	TRINITY_DN26447_c0_g1_i1.p2	100	atgttgatggattcatcaccactctggctcttcacagcaagttcgcgtagctcggccacgagcttcatcacctcctctttttcttcaactgggactttgtcaccgaactccttgatggctttgtccgtgtctgcgcagacactgtcggcttggttggctgcctcgataaccgatcgacgttccttatctgtttcggcgtgttgctcggcctcgtgcatcatgcgctcaatttccttgtctgagagaccagacgaagcagcaatgacaatcgattgttccttgtttgtagccttgtctttggcggagacatctacgataccatcggcattgatgtcaaaagtaacctcgatttggggaattcccttgggggcaggaggaattccaacgagttggaagttg…
PSCE9-41d	pKW-LIC	TRINITY_DN28832_c3_g2_i1.p1	94.44	atggtgcatttcctgcaaacatcagagagagatgcgatgtatcaaggagtggttagggatgaggaacgaatcaaagtcagactagcacaacaagcacgagaagcagaattcgaagaacagaaagtcaggcgagaatatcttgaaaatcttcaaccaatctccaatccaactggcccaaaacctgaaaaatctaagcagaacttgaagaatgatggtcaaatcgttcccgtcaaactagaaggctgtaaaacctgttaa
PSCE9-42d	pKW-LIC	TRINITY_DN24856_c0_g1_i1.p2	100	atggaaatcaccatcattggcctgcagaactctggaaagactagcttggtcaatgtcatcatgtcgggccaattttctgataccatggttccaacagtaggcttcaacatgcggaaatatacaaagggatccgtcacaatcaaactatgggatattggagggtacgttctaggaccaattcagaagaaaagctatccaccgacatagattcaaccacaaaaaagacagccaagattccgatcgatgtgggagcgatactgtcgcggcgtgacggcgattgtatttgtggtggattcatcggacccaaaagccgtcgaagcgtccaaaatcgaactgcaaagtctcatcaccaagcctgaactgagcggcatccccctgttggtcttgggcaataagaac…
PSCE9-43d	pKW-LIC	TRINITY_DN29949_c5_g1_i2.p1	100	atgggtgatttcaccaaaggtgatgggaccggtggtgaatcgatttatggccagaaatttaaggatgagaacttcaaatacaaacacgaaggtcccgggacgctgtcgatggccaatgccggcccggacaccaatggttctcagtttttcctgtgcacagttatgacttcttggctcgatgggaggcatgtcgtctttggacaagttcttgagggcatggatgtcgtatacgatatcgaatcatccaagactgatggccgagaccgaccggtggaaaaagtggtgatagaggattctggggaaattgccatcgaagaggaagtagacgaggaaggtaacaagttccaagtcgaacacaacggaaacctgttcgctccatcgtcttacaaagccagcggt…
PSCE10-1d	pKW-LIC	TRINITY_DN29690_c0_g1_i16.p2	100	atggcaccagcccctaaaacaacaccgacaggaatgtcggaacaaggggaaccaagcgggaaccttgaaaggcgcttcttcggtggttacggtggttacggtggttacggtggttacggtggttacggtggttacggtggttacggtggatatggcggctttggttatccttacggcggtcgcttcatgtccggcagctccgctggacagagctcgtcattcaactcaaactccatgacgtag
PSCE10-2d	pKW-LIC	TRINITY_DN28962_c0_g1_i4.p1	94.98	atgtccgacatgagacataacagtcacaagttcatagtaaaaattgatccgacgaaaacgaactccctggatgacttttgtcactacctcaactcgattaatgtgcgtcacagcgtcgtccatgacctcacgggcatatcccccgacaacttttacggcgcgtctctgtacttggataacccagcggacaggaacaagctggcgagggttgatgccgtggagagcgtcacgccagtttccccaattaaaccaatcgtcccagtttctcagacaattctccggaaacctccgtcggcaggcgcgagtcccaatgactttgctccccatattcaaacacgcgttacagacctgcattcccaaggcgtatttggacagggcattaaagttgcatttcttgat…
PSCE10-3d	pKW-LIC	TRINITY_DN30074_c3_g2_i9.p1	100	atgcagcatgtcaatgcccaggctgtcgtacattatggacaggcctgtttaagcataaccccttcattgccagtgttttacgtccttccgatattgccaatttctgacgagatggtcgagcttactgccaagaggctgatcggttccttacattatatggatccaacactttccggattggatagctcaacgcaaatcctgttgatgtatgatgttggatatcattggaagagtggtatggagggacctgaccgatcttattcaccgaagcctcaagaaaaaactgaatag
PSCE10-4d	pKW-LIC	TRINITY_DN30188_c0_g2_i4.p2	100	atgtatcattgtattcatgggatcaatcagctttgcatgtgcaagctaaagttcgtaggtcttgtctccgagcttgccataacgttgttacgttggggctggctatcgttatggcggggaatgtggttactcatctcgcgcttggattcctgtttcttggaggagggcgtcataccttcaatacgtctgacagagccgttgcctgtttggtctgtgcgctctatccgatttttccaagccggagtgatgatcatgtacatcatctccaagcattgcgacacttgtgggtcctcgcggcagaaccaagatgcctaa
PSCE10-5d	pKW-LIC	TRINITY_DN27327_c1_g3_i3.p4	66.33	atggagaaggatctcggcgactctcccggcggggtcttggtggagaagaagcgggggagctcaaagctatggacaccgagtcggagtccagaacggcgaaagaatcttctcagtgggcgcgcttacgggattgggttctggggcggttaccgcgggaagatccgcttgggcggctgccgcgagatggtccaggttgggcgccgtggggacggaaggagaaccgttgatgagtgcgggaacacttggtgcaagcagccctggggtgtggttgcgtgcacaaaacagggcgggattgctggcagagtcgggcgcagcggacacattcggtgggaagcatga
PSCE10-6d	pKW-LIC	TRINITY_DN28095_c2_g1_i4.p2	100	atgcttttgaagctgttgagaaacctggcagcggccccagtttggccttgccatcccttgtttctggtggccatgatgctctgggcacgggttgaggagctgccaagtaaactatgggtcctggttccaaatatgacctcggttcgtccacaattctgcttgaacctggccaaccagcaaaggccatacgacaagaataaaaaaaactcgctcggtccaagctttttgggaaacacaatacatagcaggcagctgtga
PSCE10-7d	pKW-LIC	TRINITY_DN15021_c0_g1_i1.p1	93.18	atgagaccaaatccagcccatggtccgccccgccagttgtctcggtggaaccccgcgttaatccgaaccaaatccctcataacggatccgacaagcaaccttgtggtacggtcatcagaaatggctgcggaaatccctgacaggatgatacaatacccttcgtccgtgcataagggcgctctgcacacctcaaattctcagaacggatacatcgaccaagccggaaatcaactcagattccaagaactttaccgcggactcacgggaaacgctcccagaatcagggaaaaacgagatctaggaaactctcgatgtctcgaggatgcggagaagatgactagaatcaagggaaaaaataaagtctcacaggacagcgaatttcaagcatcttcatacccc…
PSCE10-8d	pKW-LIC	TRINITY_DN27829_c2_g4_i2.p2	91.67	atggagaaaacttcttgtgtagaactcgaaaaaaaaaaaaaaaaaacccttcattcaggcttcgcgactttggtaattggcaatctaatgtaccagattatatttgcactcagacagccatattttctggctctgttgctttgtattggagtgacttccactcacaagaaatatctcaagaatcctgctgactcttcaacggttacacagcctcgatactcctgccagaatgagtgcaatttcagatga
PSCE10-9d	pKW-LIC	TRINITY_DN30022_c4_g1_i13.p1	75.42	atggcgccacctggatggaacgaagcgcagagcaagacttgccttccgttcgacttgaacttcttaccggcggaagagattcctccagaaagcttatcttcctctgatctgcaacttgcgtcctccccagttatggaaaagcctattgctccaagcaggtttacaccggaggaactggcagccaataaccctgtcttcccaggtctacgaagtcttctctccgccgacgtggattcagcttctagtcatggctatgatcacaggggatacccactggcacaacagtcctcctcaatccggttttcttctaccagtgccgggaaacgtaaaacaagcgattcaagctctggctcaacttctaaaagatataagccagacgacacttctgatagatatgag…
PSCE10-10d	pKW-LIC	TRINITY_DN27174_c0_g1_i8.p1	98.05	atgctcaatcgaaggtcgctcctgggtgtgtcttgggctcccatagccctcatcccagagcgttttactaaaatccgagttcccgctgtgcttgatgcctcgaaagcttgctcggacttaggccccgccactgacgaatttcctaactcgaattcaatgttaagccgaaggctgttctcccctaaaccgccgtctaagagattacaagttgagttgaaactaccaacggcaagtactacggaggaaccgcctgtgatacaatcaacaagctggtttcaaccctcaaaatactctcctagaaagtccgcagagtgtcaagacagaaagctcactcagcttcactcccaacaagctacggacgaagtaccagagccatcaaactccgattcttcaaatgag…
PSCE10-11d	pKW-LIC	TRINITY_DN29805_c0_g1_i10.p2	99.35	atggaagacacttcttccgcaaccctttctaccacgggcaggccccttctagagaataattttatgcagctcactccgcttacgagtaccttgcaagccccgcatacgacaagggcattgaaggaggaaataactgacgcagaaaaggaaacggccctcaaacctgcgcatcccccaggctctgaagaggacgagtcgggcaaaacccatttataccaacgcatgcttcaaaagactcgccatatccaactcgagaatcgaaggttgaggcggaggtccccccaaaatcgtgggggagaaggcggaaatggattatgtttgaatccggctgcagtccaaaaaggggccttcaccaatggcaacccaaaggatggacaagcgccgtcgttgactagcaca…
PSCE10-12d	pKW-LIC	TRINITY_DN29574_c0_g2_i33.p7	100	atggacatccccaagccgggatctcccttgtacactgtcaaagcctacataccagttatcgatgccaacgggtttgaaactgatctcagaactcacactcaagggcaaagcttctgcatgcaaacgtttgatcactggtcaatagttcccggagaccctaccgacaagtcaatcacgcttcgtccactggaacccgcatctgctcaagcactcgctcgcgatgtcgctcttaacgtaggaggataccgcttggtcgtatcactggaacaacaaccgctgaggctgttgtcactctaccaccaccataactacgtctacataaccgacgcctaccccagtttcatagtattttctggtttgattgtatga
PSCE10-13d	pKW-LIC	TRINITY_DN27954_c0_g1_i2.p1	94.68	atgatcactatcaatgctaggccggcacatgagcacaactattcaacattgaccaagtccaaaagagacgtcttactttggaaaaggacagcgggaagatcgcgagtttcacttgttgctcgagcacctaagtctggcaaagggggcccgaagagcttgctagatgccggacccaacggtgccctaggaggcctaccaggcggtttaccgggaaaatcggctgaacttgtgggtcttggtaaagaaggaggagcaccaatcggaccactaggcggtttaccgggcaaagaggctgaacttgggggtcttggtaaagaaggaggagcaccaataggacctttgggcaaaggtcttttggaagatattttaggtgcagccctgggccaaggtcttccaggt…
PSCE10-14d	pKW-LIC	TRINITY_DN21763_c0_g1_i1.p1	100	atggcgacactaaaatctctcagtgaccacagtaaacatcagtcaaccgtctcaacgcaggaaggttacgttctggaagtggggaaatccgcgtcacacgttcggggaataacaagcccgtcccaatatgtagcaaatagcgggtgttacacgtacctgcaagaaaaagatggatgcgtgtatgctaacccaaccaacaattgcgccaggaagatgtccagtatggcggtacaaatctttgcgaccagtcctgcggctaacaatgtcagctcaaacatcagtagtttaccggcaccaagcgggaaaacctacttcaagcgcagtgaggagcatgcctcgtcgtcagccacacctccatcgatctcacctgcagagttcaattctccttcgggatcatcc…
PSCE10-15d	pKW-LIC	TRINITY_DN29372_c7_g1_i12.p5	100	atggcttccctcatgtctgatgcccccgacacttaccatcaggcgatgaggtcggagcaccgacttgaatggacggccgcatgcaatgctgagatagacatgatgattcagctcaaagtttgggaggaggtccccgaaggcgaggctacggagattctcacctgtcgctgggtttttgcgttgaagcgcagtcaggaaggtgtcgttactcgtttcaaggctcggatagtagcgcagggttttaggcaggtccatggtgtgaattga
PSCE10-16d	pKW-LIC	TRINITY_DN26481_c0_g1_i6.p1	NA	NA
PSCE10-17d	pKW-LIC	TRINITY_DN29988_c0_g1_i2.p2	99.56	atgcgtccactcatttctaaagctgttgacctacaccctgcggcctacgttgatcgcttcgacaatagggcggcgtacggcatgcacttgggtcctttcgatagaccatggaagcaaccaagactttcttctcctttcgatgaccccgtaccgtcacatccttatcacggcctccctccatccccgcagccacagtatcacaacccattttttacgcatgaatccgattattctggtctgcttcaaagcattgttcacccttcacagttgaaaaaacccacccagttcgacgttgagactggccatgcatcgggtactctgccacatggctatggaggctccccctcggaagaacacagcaacctacaagatctgtttgacattgggacaccgccagta…
PSCE10-18d	pKW-LIC	TRINITY_DN27047_c0_g1_i15.p1	100	atgtcaaggctgaggaggcgcgcacagctgggggaattgaaatcgcttcaactagttgagaagactctcgacaacccactgatcagaggctcagtggagacggcacatgaagcgtcatctcccatcggaaaagatgaaatgtcgtggtcattttttacatcttctcgacttggaaaacagcctttgcttagtaacgcacagaatacaagggacaatcaagataaaaacaaagaatttattcaattgaaccagataggaacgtctgccaagatggttggagtaagaggcatatatgtggctgcaatagaaggaatactgaaaatgtccatgcaggctagtgctaagactcacaatgaagattctgattcaactttaatcaaaagcatccctttgggactt…
PSCE10-19d	pKW-LIC	TRINITY_DN21938_c0_g1_i2.p1	100	atgcgaccagcgaccggagtgtcgataatgtacgaccagaaagatagttcctccacacccacgagcgagtctagggcgccaggaaaggaagatgcatcggaaatgaagaagacagagcgatcgagaaataaagagagcccgccatctgtccagcgctacgtgtttgcacacgtcgtcgcgggaaacgctcagaactactccaaggaggaatggctttctgacatgaaaactgcacaagaggctcacatcgatgccttcgcaatcaatatcggcgtggatgcttccaatgatgtccaactccccatgatatatgactctgccaaatcgctgggattcaaggtgttcatttcatttgacatgaattactacgcgtaccctggttcctcaaaagacatccta…
PSCE10-20d	pKW-LIC	TRINITY_DN29463_c0_g2_i1.p2	98.89	atgcacccacacatatgtcccgactgcaatgtccagctggggttgaaggggtcttgggaacaatgcggggcagaactcaaatgcacacagcacgacgtatcgttcggtcattgtacccaatcgatacagcgggctcgcagggtttgcaccaactgcccttacacccggttagttatgcagttaccttgcgatgcaatccacgcggtcgccgccagccagcactgcggcatttgccagcgcgaagagatagatttaacagggccagaaccatagcgtag
PSCE10-21d	pKW-LIC	TRINITY_DN29782_c0_g1_i7.p1	98.86	atgtcacacattccgccgaaagcaatgaggttattccctcgccggtttaatcaacaaaatgtcatcaatccacaaatcgcagattgccctggcgaaatttgcgggaacctttttggcaaaattccgggctccttgttagcaggcgcagatccgtgcgctgcacaagacctcgccgatgagatcatcaccactgctaagacgaatgataagattaaagaggacgctcgagtccagatgattcaagttgcgaaaactctggccggtgccgagcataatactcctccagattcctcgaaaaatccaccaacgccccgacaagctctctattgtctcaaagaaccgaagaacgaagagataaagggtattgtcatgaagcaggatccagccaccgcaggtggg…
PSCE10-22d	pKW-LIC	TRINITY_DN29463_c0_g2_i3.p2	100	atgaacatatgtcccgaatgcaatgtccagatggggttgaaggggtcatgggaacaatgcggggcagtactcaaatgcacacagcacgacgtatcgttcggtcgttgtacccaatcgatacagcgggctcgcagggtttgcaccaactgccaatacacccggttagttatgcagttaccttgcaatgcactgcacgaggtcgccgccagccagcactgcggcatttgccagcgcgaagagatagatttaacagggccagaaccatagcgtag
PSCE10-23d	pKW-LIC	TRINITY_DN26792_c0_g1_i4.p2	100	atggcgccctcgaaccagcccggagcagcaacagcaggagaaggagaaaccgacaacatcaaggccacgtcccccaccctgcaccaccctctcgcgacgacccagtcgagctgcgtcaagagacccctcagccaaaggctatggcaagacttggatctcgatgcctacctccagaattacaccggcgggaaaactttatcggtcgtcgcattcgccaatcaagttaacatgaccaacttcgcctgcgggatcggccagtattgtgatgccggtgaattgtgcagcagtgcccaagctccggcgtggtatgttctcgtcgggattcagaactggaacgagctcatgaatgacatctacaaatccatcgcctttgcgcactgtgcaaggtga
PSCE10-24d	pKW-LIC	TRINITY_DN28407_c3_g2_i1.p3	100	atgatctacacctccccaaaccatcagcccgtcccagaccatctcccaacactcatcattaccccgcaaggaaaaccccatcagatcttatatacctatcttcacaccaactacaaccaagagaactacctactcacaccctccgatcaaggcgacctttgcgtcgccaaactattcccacccaacaggagggctcacaagaaccaaaacaacactctctccaatgctgatcgctcggcaatcaggtgcgaggcttcccggaacttgaagtggactatcagaaacgaaggcattcagaaccccgtctacaaactcaccctccccaaccccgaaaaccctcaggttgagcagccgctatttcaagtcagcaaacccaatccaaactgtccctggtggacg…
PSCE10-25d	pKW-LIC	TRINITY_DN28036_c1_g1_i1.p1	97.42	atgcacccgcgcccgtctccgcaggcctttgctggcgcgaacggaagtgctgtgaattttaatgggaccattgatgcccaagtgttgggcaccctggctaaccaattaggcactctgattgaccagacaacccaagccaacgaagctggcaatggacctatggtgctaacattatcgtaccagatggcttccttgattcctgcaatgaatgcagctgtggctgccatgggacaggatgctttcaacgtccaaggatctcaaggtcctcaacaggttattgatgctgtaagcgatgtgcaggatggaaaccaagttttcggtgggattgtcttcctcctgcgatacatttggtacgatcaaggccaggtcagaatgttccttcagatcctgaaaaatact…
PSCE10-26d	pKW-LIC	TRINITY_DN30208_c1_g6_i3.p1	84.91	atgtatcaggtttctagtctttccattcagccaaagccctcagcggaagagccctcgctgaaggccgtctcgagtatcccgatcccagttgtggcccttgtaggtggatcagaattgccgaaaattcacgcaaaggtgagtcgtttctctttaccagtctgtacccccctggagaaccttctcatattatgttcgattacctttctttttggtggtgatggaaaacagcgcccgtag
PSCE10-27d	pKW-LIC	TRINITY_DN30208_c1_g6_i3.p1	69.37	atgtatcaggtttctagtctttccattcagccaaagccctcagcggaagagccctcgctgaaggccgtctcgagtatcccgatcccagttgtggcccttgtaggtggatcagaattgccgaaaattcacgcaaaggtgagtcgtttctctttaccagtctgtacccccctggagaaccttctcatattatgttcgattacctttctttttggtggtgatggaaatgatggctgccagcgttgctccgatgcatgcgcgatttgtttgaatgatattgagggagatgctacacatttgagagattgtagacacaaatttcacgcagggtgtattgaagaatggcgcagcaatcaggcgcggaacggccggtcagctacatgtcccatctgtccaggccca…
PSCE10-28d	pKW-LIC	TRINITY_DN29813_c0_g1_i8.p1	95.03	atggaagaagtcactcatcgggagaaagagaacggggtggaggcgaagtggtttggcggctggggatcgtacggtggatttagcagctacagctactacgccagcatgggctggggaatgggaggtggatggctcaacaactggagctcgagtctctacggcggctgctacgcctacagtctcttgggcgggatgaataacggccttctcttcgccaaggccagcgatgtcgccacgagcatcagccgacgggccatctcccttgattccgaacaactcctttcccgtcgcggcgccgacgatccgctcgtccagtgcaagaacgaccagggcgagactcataccttctcaacctcagagtgtctaaatgctgcccgccaattgtctgaaaaacagctc…
PSCE10-29d	pKW-LIC	TRINITY_DN29805_c0_g1_i7.p1	99.72	atggaagacacttcttccgcaaccctttctaccacgggcaggccccttctagagaataattttatgcagctcactccgcttacgagtaccttgcaagccccgcatacgacaagggcattgaaggaggaaataactgacgcagaaaaggaaacggccctcaaacctgcgcatcccccaggctctgaagaggacgagtcgggcaaaacccatttataccaacgcatgcttaaaaagactcgccatatccaactcgagaatcgaaggttgaggcggaggtccccccaaaatcgtgggggagaaggcggaaatggattatgtttgaatccggctgcagtccaaaaaggggccttcaccaatggcaacccaaaggatggacaagcgccgtcgttgactagcaca…
PSCE10-30d	pKW-LIC	TRINITY_DN28462_c0_g1_i20.p1	99.42	gatgacttccacttgtggagattggtaccagaaaaacttactgaagggcaagaagcttagaatcagagcggaattgatcaaacgagaccccttccagggccccgggcgaatcaaatcatcgaactctccattccagaccggtcgcttggcaccgggattgggagtctgcggaaggacatacctcgacacagacagaggcgcttgcttgtgggatggctccaatcggaaaacccctaggccctccggcctagcccctggctggctcagcaaccaacatagggaaaactgtggaaggcaaatctttatgaaccggaagaatgtacgcgccgaaggaagaatccttgattcgtgtacctttgcgggtgctaagccgctgaccgtggagcaaggctgctccac…
PSCE10-31d	pKW-LIC	TRINITY_DN29683_c1_g6_i8.p1	100	atgtatcaggtttctagtctttccattcaaccaaagccctcagcggaagagccctcgctgaaggccgtctcgagtatcccgatcccagttgtggcccttgtaggtggatcagaattgccgaaaattcacgcaaaggtgagtcgtttctctttaccagtctgtacccccctggagaaccttctcatattatgttcgattacctttctttttggtggtgatggaaatgatggctgccagcgcgtaggaggataccgcttggtcgtatcactggaacaacaaccgctgaggctgttgtcactctaccaccaccataactacgtctacataaccgacgcctaccccagtttcatagtattttctggtttgattgtatga
PSCE10-32d	pKW-LIC	TRINITY_DN29998_c0_g3_i1.p2	98.82	atgctgtcgtgtgaaaaatgcggcggcgagtcaacccacacgatcgccgaacgctgtgtggtcccatgcaagctcttctgcgcttgcaactcaggccatcacatgggatgttgccgctgccgtgaaatggtgcccgcggaaaaccacacgtgcactcaatgcaaccatgaatgggttgccccccacactgcaaaatgccccatgaatgaaagcaatcatcgttttcgttcctgtagaagagtcggtgacaagctttga
PSCE10-33d	pKW-LIC	TRINITY_DN29505_c1_g9_i1.p1	97.06	atggattgtggcgaaacgatgatcgagatttgtcgacagtggtttgaccttgacaagtataattggagccaggcgacggtagtcgacaggaagggtatgccagtgacgatcaaccacccgctctcaggatctcagtgcttgtacatctcgcacaaatataaggagggcacgacgtctctcctgaatgtgggagaggtaactgcgacttatgtgctccgcgataacgagggactctcgaccgaagcaaccacaatcgagcctgggaagttgcacacagtgtatttgaggaaaactaaggagtgttcaatctatatcgcaaacgaatga
PSCE10-34d	pKW-LIC	TRINITY_DN29608_c2_g4_i1.p2	99.43	atggctttcggcgatggtgcgaaggagttagctcagttgacctctcatagtgcggacgggggatcgaaagctgcctctgagggtctcggtttccacggtcagcatgcccatccgcctcatccaaacgacggtttacatgcgtcgcacccaggagctccttcgagtggcatgcccgacgacatttacggttatgtggagaaagctcaacctcaaggttccgacgaggaccttctggataagtggtctgaagaggctacatttgaacttccccgtttaccccaccctgaggaatggaaaatcaaaacttggtgggtcgagcattggagacctataggaagaaaattgcgagcaggcattggtaaatttttcgaggttctgttgttgccttttgaggtcctc…
PSCE10-35d	pKW-LIC	TRINITY_DN29691_c0_g1_i16.p1	95.67	atgcaaccaagttcgacgccttcgagtcaagccggcttaggtactttcctttcaaatttcaccgctccatccactcccac ccctctttcaaccaacgcttcgtctccctcgcccggagcaccatccgacatccaagatccttgtgctcgcctaccactca cgcccgagctatggaagtctttgaacctggatgattatttaaggaatttccctggcggaaaaaaaatatcacttgagttt tttgcagaaaaagttggagccactaatttcgagtgcgggattggaaaaatgtgcaacgccaaccagatatgtctgccggt tcgcggtcgggattggtacatactggtagctgctcaaaattggaactcgttcagtaaccagatgtaccaggcaac…
PSCE10-36d	pKW-LIC	TRINITY_DN29838_c3_g3_i4.p1	100	atggtagatgactgggtggataccgaagagatttgttcaacctgcaaaagcacgccggtgcaagtggccaccagcgaagaggtagtctattgcgacaggccagtaatgtgcatggatcaccgcgtcaagatccgtgattgtggtaaaaggtgccctcctgtcctccgtcgttgcaccacatgtagttggcaagaaagcacgcctgggccaagagcatgttacggaccccaccacctcaagcacagcgggcgctgccctgaaagtggcaaatga
PSCE10-37d	pKW-LIC	TRINITY_DN29793_c0_g2_i1.p1	100	atgtggaaactctccgaccaacgctgctccatctgccacaacattatgtttgagaagacaaccacagaggagtgtggccagcaagtaatgtgcggtcggcacatgaagtgggtgggctcctgcaatgcgctacgcatcagcagtcatcaggtttggtgccagagccccacatgcaatcgggtggtcgacttgggagcaagcgcgtgcactggtaggcacacagtccattacagcgacgcgtgcggcccttgccaggtaacgaaacatcgcagaccgtga
PSCE10-38d	pKW-LIC	TRINITY_DN27935_c5_g5_i1.p1	100	atgtcgcaggtccaacctcatgtagctgagcgggaactcggagaaaacacgtcagccgaattctcgaatctttcgccaacacttacacgtagatcaccggctcccaagaaaccagcctcccgcccaaggccagtaatatctagtctcagacaaagacctaggcccgtcaacgttcagcctcgggaaggagttcagcagagaccacctgtcgtatttgtacaagaagcgccagcgactgttgacgaaggcggtggaggaggaggtggaggaggaggtggtggtggtggtggaggaggaggtggtggtggtggtgctgtcccttgcgcggtaaatcgggttctcaatacaacaacaggaagatgtcaacgttgtcctcggggtcagatcaggcctgcgaat…
PSCE10-39d	pKW-LIC	TRINITY_DN29761_c1_g3_i3.p1	100	atggacatgcatttcccatattctgagggattgaatttcagcagctggagcggagaagacaatcggatacttatggggcaaactgacaaaccctcacatccattgtcacagacgtctaccacccccaccaccaaagaccaggagatcgattcatcgccaatggctatacccttctcacctcctcacatcccgcagggcaagccagtctcatctatcaccacaggccaatcttctgcatatatttcaatcagtatggccgcggatcaatcggatcaagttttcccaatttcgaattcggtgaagcactccgataccacttgcaatcaggcccgagctaagcgaccccagaaaacgacggatgaattacggaaagcttccagttccaagagaataaagttg…
PSCE10-40d	pKW-LIC	TRINITY_DN27918_c0_g1_i5.p2	99.43	atgacagccgttgcacttgaagatggagctcgtagctgcaagatgaaaccggtgactttaaggccgattgcgatcgcgcaaaaggagcgggttcggacggaggtgatggtgttatccgatgacgagggaagtggagggaggttgaaaagcgactcctgggccaagatgcggcagtggaccaaggcgcgggcggggaaaagcacaacatctaaaaaggaggacgaggaagcagcgctcgcgcgcgagtgtctgatactacggtcccgggaagctgccggccctcctcggtcccggaaggtcggccagaagaaggcaatcatggccaagcgctcgaacaacaaatgcgataagttcctccgggttcctcgacataagctgttctggtacgcctgcaaacat…
PSCE10-41d	pKW-LIC	TRINITY_DN30216_c0_g2_i3.p1	100	atggcttcctcctcagaccctcagcttcaacgccgacaccacgacacccatgagcccttcacgaatgtctatattatgagggacaacattgattactcaaaagggtttctgccgatttacaactttgatggcaacgttgcattccaattggttcaaactactttggacattgtcaagggctggtccacaacctccctctccatccccacatctgactctaagctcatcctctcctcgactaatgatgcctgcttcttcaaaaccacctaccggcagcaatctggcccccaaccagaagacttacaagtccaagtggaccccaatggacctctcaaagacacatggagaatgagctatatcgttgggggcgtcagacaccatttcgaatatgtcagaaac…
PSCE10-42d	pKW-LIC	TRINITY_DN29556_c1_g2_i1.p1	99.71	atgtcccctgtcagctcctcctcttccttggccttccaactccagccccccactctcatccccccctaccaaaacaaagcctctgaaccgaacaacccagctgtcctcctccccttcaaccatgaggaagagcccgcctccctccagccaaaagtgttgtacaatactctccctcccccactcgtccacctgttccaaggcctcgccaactcaatctcctccttgggaatgcgtcttgaccatcatcaccccaacattcaaaaaccagtcgactgcacaaattacaccataggggagatattaaattatactctccatcatacccccaagccatcctctcatgatggtgatcatccactcccccttcatcggcttgtatggctcgtgaatctcacccga…
PSCE10-43d	pKW-LIC	TRINITY_DN27083_c0_g1_i1.p1	100	atgcgtccgaattggccgggggaggcgcttgatcacgacttgcaaggccgaccagcccgaggcgccgcgtcttggtgtgctcacaaccgggcactgttgagaaagaggggtctctccttcggcaagagcctcaggatggaggagacagtgaccgaatcggcgaaagaggctgagctccaaggagcgacttccagtaatgttttgcaaggtctccatggggacgctcaaggtggaggacatcagcttccatcagaaattccggcccaaaaggatggccaggggatgtcgcatcgaaagcagctgggcgatgatgtgaggagaaaccaacgggaggatgagaagaaacaacaacaggatcctgaaaatcaacaaatacttgaggagattgaaaagaaacag…
PSCE10-44d	pKW-LIC	TRINITY_DN28967_c1_g1_i4.p1	NA	NA
PSCE10-45d	pKW-LIC	TRINITY_DN28758_c1_g1_i1.p1	NA	NA
PSCE11-1d	pKW-LIC	TRINITY_DN30314_c2_g3_i1.p1	68.18	atggcccaggggggcaaagttagggggtactatcctagcttcaactctgatggccagcgccctgccgccattgattgggctggttttaccgatgtgctttacttcatggtggagccccaagcaaattttacactgacttacgaccctaagttcacataccagcagggtgaacagctggtcaccgagttcattgcggaggctcgcaagcgtgcgttttgtcatgtcgcgcctatattgctcactgatttgcgctcacgactcatcgaaatactttctgctcaattagaccacgtcaatcccattatcagcgttggtggttggactggctctgggtccgcatcatcctag
PSCE11-2d	pKW-LIC	TRINITY_DN29793_c0_g2_i2.p1	NA	NA
PSCE11-3d	pKW-LIC	TRINITY_DN30294_c2_g1_i2.p1	98.84	atgcatcttccaatgccccagggaccagtgttcggcaaggcgagtgctgagatggataggtcggtgttgtatggccgtcagggtacggtgactacctggcacgagacaatcggtgctattgtccaagggggaggcagtctgatcaagagatcttccgacggcgacagagaaatacaagctgctcggagagagtggacaactatcgacgaacttcgtgacttgattatgtctcaaaataactggcataatctggagtccccagtccaaggaagtctcttcgagtacgcccacaacccgaaatatgtttccgtccgagctaacgactttccctacgatttaccagcaggagtagagcactacatcttatggacgcgggtgtcggccataacgcgagaggcc…
PSCE11-4d	pKW-LIC	TRINITY_DN29188_c0_g4_i3.p2	100	atgcatgtcagcttgatcagcatctacggctcaaatggcgccgttgggcacggatttggtgttaacctctttggtaaatttccccgtcatcaaggcgtcccaggtgatgctggtggtgactcgagtatctttcaaactggcaccgacacgccatcgccgccgtgcggcaggacacccgagctgggacccctcgacatgattgcttggctcggccaagctgaagaaagaggcctgcctgcggcctacgccaacatgtctgttgtcattgacgcctttcaagtcaaccgcgatggcggaggccccatgagctgtgaatacaacgaggtacgaaaccgatggctaataaaaagcatcctttctacttttttcccagttcaagctacacatctaagttctttc…
PSCE11-5d	pKW-LIC	TRINITY_DN29608_c2_g4_i4.p1	100	atggctttcggcgatggtgcgaaggagttagctcagttgacctctcatagtgcggacgggggatcgaaagctgcctctgagggtctcggtttccacggtcagcatgcccatccgcctcatccaaacgacggtttacatgcgtcgcacccaggagctccttcgagtggcatgcccgacgacatttacggttatgtggagaaagctcaacctcaaggttccgacaaggaccttctggataagtggtctgaagaggctacatttgaacttccccgtttaccccaccctgaggaatggaaaatcaaaacttggtgggtcgagcattggagacctataggaagaaaattgcgagcaggcattggtaaatttttcgaggttctgttgttgccttttgaggtcctc…
PSCE11-6d	pKW-LIC	TRINITY_DN30208_c1_g5_i1.p1	100	atgcatcagctttctagtctttacactgagccaaaaacctcagcggaagagcccttgctgaaggccgtctcgagtttccccagcccagttgaggctcttccacgtggatcagaattgccaaaaattcatgcaaagcggtgctccgatgaatgcccgatttgtttgaatcttttggaagaaagagatgcagaacaatggccaacttgttcacacaaattccattcacggtgtcttcaacaatggcgcaacaatccgtcagctacatgtccctcctgtcgagcctccgacgatgcagtccaccaatggtgat
PSCE11-7d	pKW-LIC	TRINITY_DN29344_c0_g1_i1.p2	100	atggaggccccccaagccagcgaggttgccgatggtctctaccaggtcaccctcgacgaagccggaaacaccaagacgaaattcactccctggtccgaggttggaaagtcttcttcgccccagcgacgctctatcctcgagaagcgcagggagcactgcggccccggttcgggcaacgtgaacgaggcggacgaagccaacaagtgtctgatcgatggcttcccagcaggtcctaacgtccacttgtacaagaaccattggacttattgcgttcggggtactgtcgtctcttatatttgcccgtacagcgagggcctcaagtcgagggatgccatcaagtctacctgggcctatgtcaaaaaaacttgtggacctagcatcttcggctacgctcaggtc…
PSCE11-8d	pKW-LIC	TRINITY_DN29488_c1_g1_i10.p1	99.4	atggtttcaaatcatcagcgataccgtcgacaagttcctcaagaatgggcgcatgctaaggaagtgattctggtcgacaaaatgctcaaactcgataatcctttgaacatcgatcatcctatctttagtctacttggcgacaaagcagcagcaaaaggaatgggcaagttagacaagaagaacatcgactgcttccagaaggtagtggcggacacagcgttcaagaatgccaagaaatcagggaacaaggagggacaagaggcggcgatcatctttgcatctgtggagaagaataccaagtccgtgggcgtggctagtcccccctgtaaaagcatgaaaatggacagtccggagatcgagaggttgattcagcatcaggatgctgcgtccgagggcgcg…
PSCE11-9d	pKW-LIC	TRINITY_DN28597_c0_g1_i9.p1	99.49	atgttctgctctccgagaaagctgattcctcgccacaccgacgatgaaaaacagcctatgaggggggaagttgctatctcccaactttcatattcgtgcactaaggctaccgaggcagtcaagaccaactgtgataatggtgacgccgtcgagctttacatgtctgtcgtcagcgttcatgctacggtgacccagttgaagacagttgtccaaaccttcgatggtcaacacgcgacgacccaccaaagcactgtcgtcttggtcttctcttcctatttctcaatggtcaacaaaatctctgaatctgaagacggaaagagagtttgtcgggaacaattggtttcgatcaatgcagccttcttatcaataagctcagtctacatcaccatgggcatcgat…
PSCE11-10d	pKW-LIC	TRINITY_DN20604_c0_g1_i1.p2	100	atgacacggatcacagggtacgaattctttcacgatggtacgacgtacagaatggtccacgctactcatcagtccaaagaaggagaccaagacccatttcgacttgttaggtatccaacgaagttgatcaccaatcattcgggcaagccccttacacttgaaccaatgccgggctgttcaattaaaagccatcatttgccagaacgaagtgcccaaccaatggaagatgttttctgcctaaagtgtggttggacggttgtttctgagagctcctcattgcaaagaagcgaactggacgaagccagatgggaggaagctgtaacgacagcttacaacagagccagagaaagtgagtttgatggtggtaaaggctttcaagtccatctctttccgtcattg…
PSCE11-11d	pKW-LIC	TRINITY_DN30019_c1_g3_i11.p1	100	atggacccgcaacttcccaaagccacaggcatcttcacggccctaagattgctagcaactcccacatatgcagtcacttttctctacacattgaatcgcaggaatcgccgagcggctgtttatcccagctcgattctcaacggccaaatgcaatcagcatcacctcgcctcaatcataacaccacctttccgtttcaatccccaggaacaatgaacagtcacctcctggcggttcaagtacctatcaccacgtgtgaacaaagttggtcaaacatgctcggtacccccagcacgagatacacgcgctcaagaaatggaaaagagaataatatgactcaaatgattaaactcgatatttcagaagctttcaaaatcttctcgtccgcatccttccggaag…
PSCE11-12d	pKW-LIC	TRINITY_DN26155_c0_g3_i4.p1	99.67	atgtcacttccttcctgtcgtagaccgctttggttcccaggtgatcaacctgcaggaaattttatgcgcgacgtagagcggtctctatcccaaacagccccgtcgcctcatgttgatcgaaaacccgctaaaaatcgctggtgccgtttcggctcatcttcaaccactgaaagcccagaaattagtactgattcgcacgccgaagtagcgaattatttcaaccaacgatattacagtaaacacaaggatgataaggaaaaatttctgaaagaggtgttcagttatcttgcaagcccagcactcaccccgaatcttctttctcactggctccccgcactggagatcgcatgtgaacatcataaaaccttcggggtccatcgtgaactcatcctttatggt…
PSCE11-13d	pKW-LIC	TRINITY_DN30141_c0_g3_i2.p1	97.85	atgcagacccgttctgcccccagatcatctgcatatcagccgtccagtacatccagtcagcccaaggtatcagcggatcaacccatgttgaagtccgtcaccactttcccggatcacccagttgaggcttttcgccgtcggtcagaattgccgaacactcaccaaaagcgcaaccttgactccaactgcgcgatttgtcatttgtctttggatcaaggagatgttgcaaaatggccgccatgcgagcacacttatcattccagttgtatcaacaggcgcgcgcaggaagccgggggcgcagttccgacatgtcccaaatgtggaacctactacaacacatatccccttacttgtgacacgtgcagggttgctacccgtaggaggataccgcttggtcgt…
PSCE11-14d	pKW-LIC	TRINITY_DN28431_c0_g1_i2.p1	100	atgagccaaagctctcaatcttctgtttctaggcttgtccgccgaggcaagagcgaaagtcagcctttcaccaacacttacatcatgaacaataggttagattattctcaaggtgccctgaagatttactatccgaatggtgcggtggccttccaattcgaaaaaacatttcatgacattcgccgaggaatttcgaacatcgcggtgaaagactcaaactcaaaccctgtactgttccttaaatcagaagacgatacttgctttagcaagtcacactacatcgagccaagtgtcgttggatcacacaaccgggtgtttaaaatcgaccctcgcggtgtaaaggctgatacatggaacttcagctttattgctgcctggggtgaggagattagttaccgc…
PSCE11-15d	pKW-LIC	TRINITY_DN29529_c0_g1_i1.p1	100	atgatcgagcaggaacttgtaggggttgcgggacccgcacaacatctcccagagtctgcaggtactacacttgaccaatctctatcatgccctcaacccatcgttgtagaccaacgccgtgcgtggggccccaatgctgctgccgatgtagccagttcagtttccggggcaagatctgaatcaagtcacccagacgacgtattgattgacatgccgcgcgagggaaaatctctcagccacctgtcggatgttggaccgagccacggtgtgagctttcttttcagagtgctgagttaa
PSCE11-16d	pKW-LIC	TRINITY_DN29305_c1_g1_i8.p4	100	atgatcgaagggcatgtgcatgtgaactgtccgaagtgcggcgagtcggagatgcggacggaaccattccaggtgtattgcggagcccagctgacgtgtcagtgcgggtttccgacgggaagccagtgccatgcgtacagggcgggggtctatcagacctgtgagacgccggggtgcggctggagaaacaaccattacgatgagctctgtcaggacaaggaccatggcctcgagccctgcaagaccgctcacaatcccgactccccgcatccgtcagccccttaa
PSCE11-17d	pKW-LIC	TRINITY_DN23540_c0_g1_i2.p1	99.55	atgcttcacttgggctcgtcggccttatcgccgcgaaacattgtctccccgccgacggattaccacgatggcagctattattcgcccaagccagcagaacccaaggatccttatgtgtcaaagaccccgccacccaaagcgcccgagaatcctgaatatggcactgtgaagcccccgccctcgccacccccaacctacaatcatcccaagtacagctacccgaagcccccatcgccgccgcctgctaagcccgagcttcccaagtacaacaaccctccaaaaaccccccctgctccgccagctcccaaaccggagctgccaaagtacggcgtgccaaagtacgagccacctcagaaacctgaaaatcccaagtacagccctccaaaatacgagccacct…
PSCE11-18d	pKW-LIC	TRINITY_DN29431_c2_g1_i7.p3	99.03	atggtggacaagattcgagtaacggagccgttatcccacttcgactcacgtgacaggacctggactcaagcagcgacgattgatgctagcgactcgccggccaaggtgcttcattcgcggacgggtgattcgccatccctttttcgtaatgagaacggagaacttcatttcgagaataatgatgatgaattaggccacgaccattacaccatgaatgagttttccgggcttcgggcaattgacgcaggagcagatcaaaacgtgggacgtacaaaactccatttctatcgtgaagaaacgaacaataagtag
PSCE11-19d	pKW-LIC	TRINITY_DN29390_c2_g1_i2.p1	99.14	atggtacctgtcgtgagtaagaattggtcgacggatcattccgatattttggctgaagagggctggacctcttacggatacttttttgaaggtcgtgtgagagtaattgatgctaagccagcaggggatccagatgtgctgaagattatatacatccctggagtttcaattgaattattgaacgaagggagaattccattccaatactacatccaagacacagatcccaataatccccggtggttgatgcatgctattgcttctggggtccatcacagggttgcggtcaagtcgggtagcatttgggttagaagatctaggcctacagccaattatcctcacaatatttga
PSCE11-20d	pKW-LIC	TRINITY_DN29065_c4_g1_i1.p1	99.65	atggtggaagaagcggcggcctctttacgaaaaggtctgcagctatcgccatccgccaggagaatcgaggatgtccgcccctctcttgcagctcatggtgtgacggcgggagaaagctcgcacgtcggagtcgaggaagctgatcggtcgacgagcgcactactactggttcagctggaagacacggtggataaagtcctcaaagcgtggcaacccgactccgtccgtgctgcacaatggagcagtgaccatcacctcgtgtcgagcgtattctggagtcacgtcgcgccactcgcccgaaagaaatactcgcaactgagggagttacatgacgctggagcttttaggctcatgcagagggtcatgagccagcgcgcatactatatcacggaagccacg…
PSCE11-21d	pKW-LIC	TRINITY_DN30298_c1_g5_i1.p1	100	atgctggcagtcagcccaccgaccgacgacgcaatcaagtcactcgtcaacttagccacccagcccccagctaccctcgaaaaatcaccaatgttttccgatgttgcagacgccctccgccaaaaggcgcactcaatgaatcacgaacagtttcatcaacagcttatcagcagcataagtccactcgtggagggccaccagcagaccgcagtgtaccttggagacagcttctacggctatcaaaaaaccctcgtgacccgtgagctagactcatatcctgaggtgaaagccaagcgattgcaagcgtatcgcaattctctttactctcaattgaaggacctagccggcaaaggctccaagaaatttaacgcagactcagtagaaaaagctcgtgccagt…
PSCE11-22d	pKW-LIC	TRINITY_DN27771_c0_g2_i4.p1	100	atgcgaccgcaagatgtgacccaagcaggcccccaagaggactcgctctccctagctcaccatgcgagtgataccgctgggccttctccgaacagcaccccgccagtcaaagaaccaggggccggcaagacgaaggccgacacaccggcggcccccaacggggcggaggaaggcaaggagggaggtgccccaggggctcctaccggcggcccgccaccgcctccaatcaacggtgtggaagctgctgtaggagctccaccgcccccggagcagcccaccccgccaggcaaaaacgacggtccaccgccccccggcaaggacgcctctcatctaggaaaacacgccggccctccaggcaaaaagactattcctcctggaaaagacgtcggtccgccaggg…
PSCE11-23d	pKW-LIC	TRINITY_DN29409_c0_g1_i1.p1	100	atgatacccttcctcaaccctgcacctgttggccatggggcagaggcgtacgcgagcgcccttgagcgtctacacattgtcgacttcaaacaccctgatatcttgaccaaggccggccggcccccgccaggatcagccgagctgccaaaggcataccctctccccccccatccatcggaggtctttccgaaacaccaaggcctgcaagatatggcttcccagcaagctgtgtggatccacaccaacagcttcaggcctctatccatcgataccaaggctgagtggtcacgtcatgccgaggtgtaccaaaagctcaagccgggggagaaaaaaaagttacaaacttggctggaatcgaatctcgtgaaagattcggctcccagagcaatggccgctaga…
PSCE11-24d	pKW-LIC	TRINITY_DN28036_c1_g1_i5.p1	99.36	atgcacccgcgcccgtctccgcaggcctttgctggcgcgaacggaagtgctgtgaattttaatgggaccattgatgcccaagtgttgggcagcctggctaaccaattaggcactctgattgaccagacaacccaagccaacgaagctggcaatggacctatggtgctaacattatcataccagatggctgccttgattcctgcgatgaatgcagctgtggctgccatgggacaggatgcattcaacgtcaaaggacctcaaggtcctcaacaggttattgatgctgtaagcggtgtgcaggatggaaaccaagttttcggtgggattgtctacctcctgcgatacgtttggtacgatcaaggccaggttagaatgttccttcagatgctgaaagatact…
PSCE11-25d	pKW-LIC	TRINITY_DN28431_c0_g1_i1.p1	100	atgagccaaagctctcaatcttctgtttctaggcttgtccgccgaggcaagagcgaaagtcagcctttcaccaacacttacatcatgaacaataggttagattattctcaaggtgccctgaagatttactatccgaatggtgcggtggccttccaattcgaaaaaacatttcatgacattcgccgaggaatttcgaacatcgcggtgaaagactcaaactcaaaccctgtactgttccttaaatcagaagacgatacttgctttagcaagtcacactacatcgagccaagtgtcgttggatcacacaaccgggtgtttaaaatcgaccctcgcggtgtaaaggctgatacatggaacttcagctttattgctgcctggggtgaggagattagttaccgc…
PSCE11-26d	pKW-LIC	TRINITY_DN26949_c0_g1_i6.p1	99.22	atgtccaatgtcgaagacacacttcctggtggcacacccgtcgccaaaagacccaaacacagtcagtgttacaactacttcttagccaaagatgattgcgtcttcagcgccgcaaagacatcggagcgttgctcgcctaacgatggtccatgcggccgtcctgtccccgaagaccgagtccaggtcatgaagtcacatcaattccagagcagcttctcgattgtgagtctgtctcccgacggcctccaggtaggcaagtccacatccacccaaaccgagaccacaacccagtcgccagccgaccaacctgccggcaagccagacactcgcttggtccgtcgttacgactctgaaatggattccttcccccttgcgagcggcaccggtatctgcggcgag…
PSCE11-27d	pKW-LIC	TRINITY_DN29403_c0_g4_i3.p1	100	atgtttgaaggccgtggtattccgcgggaccttaggcatgacccgtttaacatccttgccggggttgcaattgaccatccgatccatcccgaggctacaaacaaccatctgttccgtaaacagcctcgtccaggaaactcagcgcagttggaagacggccaacgtccccccaagcgccagcgttttagtccagatcagcttgttgcaacacctatcgccaacgtccatgaagccttctcacgcgagcttgatgttggacaccatccaagaaccctggcaccaagaaccggcgctctctcccacgatgtcaaaggcaaacatccagctcaagagtcgaacctaagtggacctgatagatctgctccaccaccatccacagagggcgctgaagcttcacac…
PSCE11-28d	pKW-LIC	TRINITY_DN29706_c3_g2_i5.p1	99.54	atggccataacctcctctggtgagtttggcagagaattgccgacgtacaacgttgggcgaccgcttcaaacagcaggttcaagctcagatagcttccccgagagttatctcagggtgcacgatgctagcaaacagaaaatccaagaaatcaagtatattgcaccctaccaactgcctactatcgacgttcccaaaaactttgacggaactgtctccccggttatgcaagggaaaggagctgaatttcaaagggatcctctaatccagtcgtcatggaatcgtttcaaaggcaccggtttaaggaaacagggaacgacgctcgaagagcattacctcaggaatctcggctgggataaagattatccagctgcggaagagcccgagatggtggatgaaaga…
PSCE11-29d	pKW-LIC	TRINITY_DN29708_c1_g1_i6.p1	100	atgactcctatggagttcatggaaacgaagtcaacagaagccacgggactccatttagatgatggggcaggaacttcacaacgattggaccgcaaatctctaaaagaatcattgataggtgattgggatgcaatgcgcgagtctttacggtcactagaagaagatgcaattgaaatcaatgttaagcaatttgaaggaattcagctgaatatcatcaagagagacatagaagagttgaacatgtgccacaactgtcttttacatatttttggaacaccagcagatcaccttgataactacatggcccatactgagagagtctggaaaaaccaatcaaaaagctcattgggtttttttgaaagctcaatttggaatcttgtcttaaacctacaaaaatca…
PSCE11-30d	pKW-LIC	TRINITY_DN29733_c0_g1_i6.p1	100	atgatgcatccaattcactgcgaccttcaaaacatggaaagcctcactgagcccttgatatcaacgaaaacatcaactcacctgggtgaaatactcgtcagaaaaacaccttacattctatccgtcgaagaaaaaaacatcgtcagacaacatatttctagcatccccctgctccagcaccatcgagatcctaacagtgagttggattcgtatgagaagtgggaagagcttccaaactatgaccaaaagaaaccttccatgcaacaagacatgatgactctgagagaatccctggctgaaattccgctactaggccatggatacctggagccgtatgaatacaacaagggccatacttggcatgaatccgacccgctgtacatgcctatgaaaaagctt…
PSCE11-31d	pKW-LIC	TRINITY_DN29678_c1_g2_i4.p1	100	atgttcatgcctactttggacagttggccgtattacgagttcgacacagatgcgataggagcatctcagcacgacatgcccacccaccatataacctccagagcaccatccatgcagcatattccggcgtatgattatcacagctcgtctgccttgcacgaatctcctgcagatgctcaatggttcggatccggaatgcctccctcaaaattcgtcatgctcgccagctcattaagctcatcagggcaactgatcaatccaattcgcccgatgtattattgggagagtcagcatccctccggccaagattccagcggaatgactagcagaaccccgaactcggatcaggaattcaacaacgatagttccgaacccaaaaggaagatgactgaagcgtcg…
PSCE11-32d	pKW-LIC	TRINITY_DN26983_c0_g1_i4.p1	99.53	atgcaaaccgatgtacatcggctggcgcgccgaacgcctgctgcaggaaggcagcacctgggcacggaagccagacgatcgatatcgggacggcaaaatgcggctgagacgtattcgagtgctgccgcgtcctcgagtgtggcggcctttgcgacagggtatggagaaggcatgagcgaaacgtacatcacagctagtgcggcgagtgtgccgaagacttcggctgtcgcatctcttgctgtcggcccggccccgctgcccgttccttccgcaccgccaacttgcgacaactctaacgccaaggccgagattaaccgcttccttgtcaaatgcgaggccgccctcaaacgctctactgctcccatcatcgccagagccagcaccgtcgatgcatccaac…
PSCE11-33d	pKW-LIC	TRINITY_DN26983_c0_g1_i3.p1	99.63	atgcaaaccgatgtacatcggctggcgcgccgaacgcctgctgcaggaaggcagcacctgggcacggaagccagacgatcgatatcgggacggcaaaatgcggctgagacgtattcgagtgctgccgcgtcctcgagtgtggcggcctttgcgacagggtatggagaaggcatgagcgaaacgtacatcacagctagtgcggcgagtgtgccgaagacttcggctgtcgcatctcttgctgtcggcccggccccgctgcccgtcccttccgcaccgccaacttgcgacaactctaacgccaaggccgagattaaccgcttccttgtcaaatgcgaggccgccctcaaacgctctactgctcccatcatcgccagagccagcaccgtcgatgcatccaac…
PSCE11-34d	pKW-LIC	TRINITY_DN29493_c0_g3_i1.p1	100	atggccggaccagcactcggcgaactcgaccaaatctacttcggcgtatgggtcgaccccgatctcggcttccaggatacaccatcactcttcaactcgagactacaacggaatgcctccgtatttcatatcgcccaacgcatgccactccccccttacaactacaccactggtgtcggtgggcccgccccacagtatctcatcgaaaataccgccaccgatgccgccgtcttcctcactgtctatcccaccgtactctctgccatcaccgacgccgactacatcactctcggaaatcaactactagcttattccaaggacttcaatagaaccaccttcctcagatgggcacccgaaatgcaaggtcgttggaacgactatggtcaacaacccgtcagc…
PSCE11-35d	pKW-LIC	TRINITY_DN29058_c3_g2_i5.p1	100	atgtcgaaacaaatagacagcagttggaaagatccgcgaaccatggtgccaactcagttgtatgacatacgaggcgtattcgacgggacggtgatcaaggacggctggaatggcaatcccagcataatttacacctccgtcttcaccggccccctcggctcccgaagcgatccgcctgaagtggaaggcgtggagactcagagcatcgcatacactcaggatgatggacacacctggaccaagttgaactttggttcctatggaaacccagtcatcaaaacatggccagaacaacatctctctgggttcagggatccattcgtgttcaagtccgccgaattttccaatttttacgccaatcaatcaatgcagctgggggaccgcaatggcaagaagccc…
PSCE11-36d	pKW-LIC	TRINITY_DN29841_c0_g3_i2.p1	100	atggatcttgcgccaggtgggccagccgacggggttgagatgggccggtcttatcattccttagcggaggagccccaatccagattccgctgtgatcccaagtccttcgaatctggcagctcatggattaccggagaaagctcaaagcgggtgtcgcagaaggacttatctaacgtaataccagggaaaggctcctcttccagtgaggaaaaattaaatctggctcccgggttggcaagacaagcatcaatgcaaaggaatgggaacgcccggcatacattggaagcagaatttcagtccatcgaagctgatacaactcaatctcatccgatcgaactccatgagagttctttcaattcacgaaaagacgtagattctagagagagagagattctccac…
PSCE11-37d	pKW-LIC	TRINITY_DN27381_c0_g1_i6.p1	99.2	atggcttctggaatcaaaatgcggaagcgaatgatcctagacaacaccaaggagctcacctcgtcggttcaacaagcaacccaccatgatccgattaatcctggccttccgcataccaaccttcacaggcctcaggatctgaccttagcggtccaccaacctcccatgcacaatgctgcttatggtagtccacaggactatgagaatttgggaatagtgattcacccaggcgctggaggtccacttgaaacgcgaaggaaagcttccaacgagctcttaaacttactcggtccagagcacaaggaagcagtcgtgttgtacgaccgggaggtccatcacaccgcaacaacgatgacaacatcgactcatgtggagaatggtggaatcactcataaaatt…
PSCE11-38d	pKW-LIC	TRINITY_DN29488_c1_g1_i12.p1	99.62	atggtttcaaatcatcagcgataccgtcgacaagttcctcaagaatgggcgcatgctaaggaagtgattctggtcgacaaaatgctcaaactcgataatcctttgaacatcgatcatcctatctttagtctacttggcgacaaagcagcagcaaaaggaatgggcaagttagacaagaagaacatcgactgcttccagaaggtagtggcggacacagcgttcaagaatgccaagaaatcagggaacaaggagggacaagaggcggcgatcatctttgcatctgtggagaagaataccaagtccgtgggcgtggctagtcccccctgtaaaagcatgaaaatggacagtccggagatcgagaggttgattcagcatcaggatgctgcgtccgagggcgcg…
PSCE11-39d	pKW-LIC	TRINITY_DN28597_c0_g1_i8.p1	100	atgttctgctctccgagaaagctgattcctcgccacaccgacgatgaaaaacagcctatgaggggggaagttgctatctcccaactttcatattcgtgcactaaggctaccgaggcagtcaagaccaactgtgataatggtgacgccgtcgagctttacatgtctgtcgtcagcgttcatgctacggtgacccagttgaagacagttgtccaaaccttcgatggtcaacacgcggtcggttcatttgttactgcttctgtgttttctccttctccttcgtctgatcttttttag
PSCE11-40d	pKW-LIC	TRINITY_DN30127_c1_g2_i31.p4	100	atggacaaccattcgggctctgagtctctcctccacaactttgcccatcttgtttccttggtcaaccttgctttaaaacgctcaatgaacgcggaccgggttgcgaagtaccgccagcacattcatgaatatcttaacagtagcattgtactttttccagatgttacacttgctccaaatcatcacatggcattgcacctcgcggactgtctcaatcgttttggaccttctcgtgagtggtggtctttttcaatggagcaactcatggcatacgtgctcaaaagctcagggaataaccgactcggtgaactcgagattacctatgtgactaactttgggcggattgccaatttacgggctctcctaggaagccgtaatttccctgattctttcgaacct…
PSCE11-41d	pKW-LIC	TRINITY_DN28653_c1_g4_i6.p1	100	atgaattatgatcttcttggactttccatctctcaacaaagaagttttgactgggttaatagtacacactcggtctgtgagccctatgaatcccccttcttttccgcatccaagcgcactgtgtacaagtacgatcaagttgccccgccatccaatctcgagccattccggaatggtttctacaaatcgacttgctttccaattcccacggatgacgcggaggaatactgcatatttatcaaccccaccctcaatcaagggcaaggcatggtgatagtcacccccacagatctgttcgaagacagccttgacgatggtctcaagctttctgacgacccaccgaatccgaaggctgtaaaggtagtgccgatgcctgaaaaaggaggcatgggagcactg…
PSCE11-42d	pKW-LIC	TRINITY_DN27918_c0_g1_i1.p2	100	atgacagccgttgcacttgaagatggagctcgtagctgcaagatgaaaccggtgactttaaggccgattgcgatcgcgcaaaaggagcgggttcggacggaggtgatggtgttatccgatgacgagggaagtggagggaggttgaaaagcgactcctgggccaagatgcggcagtggaccaaggcgcgggcggggaaaagcacaacatctaaaaaggaggacgaggaagcagcgctcgcgcgcgagtgtctgatactacggtcccgggaagctgccggccctcctcggtcccggaaggtcggccagaagaaggcaatcatggccaagcgctcgaacaacaaatgcgataagttcctccgggttcctcgacataagctgttctggtacgcctgcaaacat…
PSCE11-43d	pKW-LIC	TRINITY_DN27378_c0_g1_i1.p1	100	atgcgcttcatagagcatggcgtggtgcccgtcaacatgatccgccatcagcgtcgcgggatcgatcagagtgtcctactagaaaatggaaaagaggctcaaaagctgaacgcgaaatttgccagcatggagggtaatgttcaatgttttgcgggcgagtcggcatgtgtatccggaggtttcgctcaatgcgtaggagggaaatttgtgggagaaccttgcgctcagggtttaaaatgcttcgcgatgcctcttctattaaagaaagggacggctttagggtgtgacaccgaagccgatgccaccagtagaatcagtaacagtggcgcgactgggggcttgactgggaccggggactcaggaaagacagcacagaataactctaccgaagcaccctca…
PSCE11-44d	pKW-LIC	TRINITY_DN29708_c1_g1_i1.p1	99.8	atgactcctatggagttcatggaaacgaagtcaacagaagccacgggactccatttagatgatggggcaggaacttcacaacgattggaccgcaaatctctaaaagaatcattgataggtgattgggatgcaatgcgcgagtctttacggtcactagaagaagatgcaattgaaatcaatgttaagcaatttgaaggaattcagctgaatatcatcaagagagacatagaagagttgaacatgtgccacaactgtcttttacatatttttggaacaccagcagatcaccttgataactacatggcccatactgagagagtctggaaaaaccaatcaaaaagctcattgggtttttttgaaagctcaatttggaatcttgtcttaaacctacaaaaatca…
PSCE11-45d	pKW-LIC	TRINITY_DN28560_c0_g1_i2.p1	99.6	atgttgcccattgagggtgccattcggcctggagacttggcatcccaggcagcgtctgcatcctctgttcttcctcaagaagtggaaaataccacaggcacagtcgctgaaactggtcaagcttcaacaggaaaccgttatgccaacccaatgcttccgcccggacatccgagtagtcctcgaggctaccgacaaggacaagggctagaaagagaaggaggtcccgctgctcataaaccaccgataccactccacgagtatgagcgaaaacgccgcgaagacaggaagaggatgcaatacaaaggaagaggaccttatcgtgaggcatcaggtcaattctccagacaagccgcggcaaatatggacagcgaaatagatagggcgtattcggattacatg…
PSCE11-46d	pKW-LIC	TRINITY_DN27893_c0_g1_i23.p1	100	atgtttgaaaggcttgaggcaccgtctgagcctttaacagcacagtggcagcaactggccgtcgtaacaaaccatcggctcagcagcccgtccttccacgccatctcgatcgacccgaattcactttcggttcggtctcaggcctcgtcgctggactcctggaataatgcgttcaatttccgggaagatattcatcgcgaatcgaatacactggaagatcccaacgagctgcgagaaatagccatcgaaattaccgaggaaaaacaaaataacgtaggaggataccgcttggtcgtatcactggaacaacaaccgctgaggctgttgtcactctaccaccaccataactacgtctacataaccgacgcctaccccagtttcatagtattttctggtttg…
PSCE12-1d	pKW-LIC	TRINITY_DN27878_c0_g2_i4.p1	100	atgagcataattcacactgtctcgagcgaagtgaccactcacaagctgacaaaacgagctaggcttatcttgcagtcgtacaccaaattccagatctcagacgggatttcaggtgattgcgcaagctcggctgaaacagttttcttgagaccatatggcttaactcaagccaccttggccgcaccaaaccccatcagagtcccgattgatcagactgatcttcaagtttgcaaccagatggccaggttggctgttgatgctgaatctagcttcactcaagcaatcaacaaagttggaggaacaaacactgtcatagggaaagagcttcaaaatggaaaggtttgcaacaaggtactgaagcaaactggtcaagttctatgcctccagatgcaagtagct…
PSCE12-2d	pKW-LIC	TRINITY_DN29622_c0_g5_i1.p2	99.45	atggcatatctctcggttcccgatactaccacctcggacatgaaccgaccgagattggagaagcgggcgcggccatttatcccacgaatagtttttattccgatgattgggccgatcaccttcagcaacatattcgactggggagtgcctgtagacgtagactcggagcaagttggggtgccctcgcggattaaagagaccgcgacacaagctctcagcgaggtggtgacggagtatgccattgcccatccggaggccgccaagacggtatccctggagatgcgcgaactgtggctcgaggaatccggcgacgacaatcaacagcagcaaaagtctcaccgctcccatccccaggaagaactcagggagagggccacggccgaccttaaaaacttcttc…
PSCE12-3d	pKW-LIC	TRINITY_DN30283_c1_g1_i4.p1	100	atggccgccacatgccagctcaaatctaaggtccaattttctgattgtgaagccgcactaggcaaaatcatctacgaaagcgacggaacccttcctctaaacgaaaaccttatcgaaagggcccagggaacctgcgttgtgatcgtcgggaaaaagtttcggactgtcatccgcaagacagatgttgaagcggccttcaagaagataaatgatgaatgcaaagactcggtgctcggggctgaagggactgtcttcagggtgagagcccggggcagcgtgcccttcgtcaccgaggatgatgcgcccttcggcaagccagtctgtatggctcccaggaaaggcacggaatcctttaaaaagccagaagactgtctcgcggcctttgagaagctgcccaca…
PSCE12-4d	pKW-LIC	TRINITY_DN20604_c0_g1_i2.p1	100	atgacacggatcacagggtacgaattctttcacgatggtacgacgtacagaatggtccacgctactcatcagtccaaagaaggagaccaagacccatttcgacttgttaggtatccaacgaagttgatcaccaatcattcgggcaagccccttacacttgaaccaatgccgggctgttcaattaaaagccatcatttgccagaacgaagtgcccaaccaatggaagatgttttctgcctaaagtgtggttggacggttgtttctgagagctcctcattgcaaagaagcgaactggacgaagccagatgggaggaagctgtaacgacagcttacaacagagccagagaaatcgaacacgccatgaattcagatgcagctctcaagataacaaaagggtat…
PSCE12-5d	pKW-LIC	TRINITY_DN28588_c2_g7_i1.p1	99.63	atgagtttattacctggacgatcagcatttcaagctggtgatgcagtgcgcgaagccacgaaagcggccaatgggatggactcgttaattcaaccaaccgaaggactgaagggtggcatcgatttgagcaaatctctcaaaccagacgaccttagcactttaaggggtggtacgacggaagttgacaatggactaccaaagacaaaagacctcgcaacgctccaaaaacccgcctccgatgtgccgccgatctctggcaagagctcggcaaccgctggtcgtcccaatcacatctcaattgacagcaagatgagttcttacgaaaaatggaagctgaaggcttggacagccttcatgaaacgattagggaagaagcagcaaaagacagtcgttgatgtt…
PSCE12-6d	pKW-LIC	TRINITY_DN28802_c0_g1_i4.p1	93.64	atggctccgcatgctcagtctccagtacccccaagtacggatggtccgggaccagtgacgctggtaaacggtgctgttatggatgacacaagagaaagccgggaggacgtgcgccagaaccgggtcccacgctcgcccaaggtaatgcacgtcaagcgcgagggagccgcgttgatcagtagcactgaagccgcgctctccagcaccatgagcctcgagaaacgctcgcctcaacgtcgtgacggcggcggcggtgtcggtggtggcggtggccgaggtcgtggtcgtggcggcggaggaaacggtgcccctgctggcaaaccacctcaatctggaagagatgctgctgccctcctgaaaaaagaagtcggcgttgtctcaaaagccttggattctatc…
PSCE12-7d	pKW-LIC	TRINITY_DN28197_c4_g1_i2.p1	100	atgactcatggatccctcgctcgtcgacaaagaggcggagcaagtcctacctttgaagttaattctcgccaagccaagcggcaagctaagcttgcccagactcgcggtgccgtcggtgaagcacaagatggcagcatcaagattatacccatgacggcagagattgagggatttgcaattcaattcaaaatttctggaacggatgaagattttcaaccggcagccaaaaatggagcggcgattcgggccaccgatcaagccgctgcaaccgctggaggaaaaggaatcaatcttgtgcttcatggagatggcggccaatcctttttcgactttcccaatagacgcgagcaagacagcctgttgggagtggttgctctggctcccaatgataagatgttt…
PSCE12-8d	pKW-LIC	TRINITY_DN28036_c1_g1_i6.p1	100	atgcacccgcgcccgtctccgcaggcctttgctggcgcgaacggaagtgctgtgaattttaatgggaccattgatgcccaagtgttgggcaccctggctaaccaattaggcactctgattgaccagacaacccaagccaacgaagctggcaatggacctatggtgctaacattatcataccagatggctgccttgattcctgcgatgaatgcagctgtggctgccatgggacaggatgcattcaacgtcaaaggacctcaaggtcctcaacaggttattgatgctgtaagcggtgtgcaggatggaaaccaagttttcggtgggattgtctacctcctgcgatacgtttggtacgatcaaggccaggttagaatgttccttcagatgctgaaagatact…
PSCE12-9d	pKW-LIC	TRINITY_DN29782_c0_g1_i1.p1	98.86	atgtcacacattccgtccaaagcaatgaggttattccctcgccggtttaatcaacaaaatgtcatcaatccacaaatcgcagattgccctggcgaaatttgcgggaacctttttggcaaaattccgggctccttgttagcaggcgcagatccgtgcgctgcacaagacctcgccgatgagatcatcaccactgctaagacgaatgataagattaaagaggacgctcgagtccagatgattcaagttgcgaaaactctggccggtgccgagcataatactcctccagattcctcgaaaaatccaccaacgccccgacaagctctctattgtctcaaagaaccgaagaacgaagagataaagggtattgtcatgaagcaggatccagccaccgcaggtggg…
PSCE12-10d	pKW-LIC	TRINITY_DN29659_c1_g1_i4.p1	97.04	atgttcgatgaactagccgactcactttcaggatgtcagaaagagctgttacattcctaccagtgggttcaggaccatcatcgcgttcagcctgccaaatctcccaatagcttggagcatgtcatccaatcccaccgtctcagtccatccaatctccctctggcacactcattctactcacaacagccgggctccgttgcaagcctccctaccgaccatcccaatttcaatctgtctccagccgacccaagcttccatcccggcacagactatgggccgaattttcagttcgaccccggactccaccaggatcgcggcgagccgggagccttcgcagtgtctgatcaggcgacatggccattggaagactcgtcggtgcagcaagctcctttggcccac…
PSCE12-11d	pKW-LIC	TRINITY_DN30160_c0_g1_i4.p1	100	atgagtgacagctccatagatggaagctatcagacggcgatggaggcgatgatatttgagacgaaccagtgtgggcgatttgatgtgcaagtgcggtcggacgggaaggtagtgggaatatacaactggggcgggaaggtgtggctgttcgactcgaggcctatagtggaaggtggggcgtcggcggaggggccggacagcgttcggcggatgggccggttcacactgcggccgctggctgtcctgaagcttgcaaccgagcctgaccggcgcagcggcgtcctcgccttcgcccccttcccgccccccgcttcctcttctccagacatccccatcacttctgcccaccatcttcctcatcgcttggactcgctcgtcggtttggccctcttggtcgcc…
PSCE12-12d	pKW-LIC	TRINITY_DN21194_c0_g1_i2.p1	100	atgcgccaacccgaaaccgccagcagcagccgacccgattgcttgaatccagcaagcacaaatcagccggcactcccaaagcgaccctctaaccggggcatatcaagcggatctggcttcagtttctctctgcgcaactcacatcacaagagatgcaaatcattcgcaagccgcaatcggatcctgaaagacttggctgcctggaagctatctcactaccctggccatgatgaagtgtctgtccgatgggccattgacgttcatgtcctcggagtcgcgagtcaacattcttcagatcaaaccgccagaataataaaggcaccgctgcccctgaggataatttttctcaattatcccaaacgcactcaaaaataa
PSCE12-13d	pKW-LIC	TRINITY_DN28886_c1_g1_i5.p1	100	atgtccaggaagattgttttagaaactcaaaataacctcaaagttttgaaaggattaaggctctcaaagcttgcaaatat tgactcaaaggtttcacgtgatcagctgatcacattgctgttttcaacgcaagatagagcacttgcaaggaagctagaat cttttcctgatgacttgtccctcctgatctacagcaaagcatggaaattgttcatggattcattattgggaaatgtgaag aagttgattactgagcacaacataatattcaaggacacaggttttcagcatcaatatgctctaaaaccattgatagcatg gcagtatgtcttcaaaataatccatttcttactccagaatgattttatcacccaagagcattacagaagcatctt…
PSCE12-14d	pKW-LIC	TRINITY_DN28886_c1_g1_i5.p1	100	atgcagccgttctctacaccaatggatcaagaagtagtgtcaaatgaagtgagaagtggtgctccactcaacgctctaaa tgcaggcttcattgtaccttcgaatgctgatgtagggaagaattcactgtttgtgcaattagctaatccgagttcctcaa gacgtaatccactgcaaggaaatcaaaataatctgttgggtattgagactgtgcggggaaatacccaagctggttcttcc gctgatgaaaggagtttgtttttattatatcacctctcaccgagagatccgtcatttcatgaaactgatcaagaatccat tttcaggaatttacattctggaacaatggggaagcagtgctaaccaaagtcaggttttttttattttgtttcttt…
PSCE12-15d	pKW-LIC	TRINITY_DN29573_c0_g1_i6.p2	100	atgaggaagctgtacttgatcgggtcacctccccaaatgatctgtaatcacgcgacaacgttggagacatctaaatttcg acagccttgtgatgctttaatcaacgcccatgtgcacttaatgatggttttagcactctcgcagaataaactagatagcc gaaatcacccggggccattgagggaacgaaaagagatgtacgtactgccggagttattcctcgtgatgaatcaactggat cgctgggccaccgattggaggcaggtttgcccacagctctttactacaaaatcgatgggtcctcgaagattcttgcaaaa cgcacaacaatatgtacgactgtacatcgtgcatgctgctttatggccttgccaggatggaaggatgattgcgtc…
PSCE12-16d	pKW-LIC	TRINITY_DN26628_c0_g1_i7.p1	99.85	atggggtttccgactggcaccgcactttgttctacccatccccagtctcatggagagcttgcaggactggagggtggtgt gggatttcgtttgccatcgcctgatggttccacctctcagctgcatccaaatctggaagaaaaccaggcggcgggaatag accatcagacacaagaagctctaccagttcaggatactttaggcccgggaaaatcgacatggtgggagcaggccattcgc gggggcggggctgcaccggatggaaccccacgagtcgacgacgaaagacatcagccttactccatccgtccagcatggct ttccacagcgatgacctttggatcgaagacatatgcgatcaaggtgcccgtgtccaagctgtccccagtgaagag…
PSCE12-17d	pKW-LIC	TRINITY_DN29658_c0_g2_i5.p2	99.77	atgttactcataaatcaacaaacacatgagcttgaaattgaggaagacttctttttagcccaactccacaaaacgaccgc cctttttgatttgggtaagagaactatggcagccaccatggcccgaaaggcaatcacactgttgaaaactatcatccagc aaatcgaattacgctctcgctctgctgggtcaaagaattgggatcgtcgaaagaaaggtcccgccgttgctcttgaaata aaccaaaccactgtatctacagacggaagggacgaagtcataaaacgtaaacagccaaaggtccacaccaagtctcacga accagctaattttcagtttcagcagtatgaattcggaatgccttctgcggaatccccacaggcgatgcagcataa…
PSCE12-18d	pKW-LIC	TRINITY_DN25118_c0_g1_i3.p1	100	atggtcttgcccgcgatcctcagccagcttgagaaaactcgaaagccgatcgttttttcgaccggggtgaccattcatcc accaagtctctcaattcgaggacgacgaataatgattcttggggacacatgtgatccgagtgcgatgatatctttgatgg agcaggagccagtgcctcagcggattgacttgctgatccacgaagctacaggcacgtcggtggcagatgcacatgagctg aagcaagaggaactactaacggagtcacaagtggctcggaaaatgatggagcgaggccattcgacctcattcatggctgg tcagttcgcccatcgagtccgcgcggctcggttggtgctcaaccatcttggggggaagttccctgcacctcatgc…
PSCE12-19d	pKW-LIC	TRINITY_DN29418_c0_g1_i4.p2	100	atgttacccctttcaagtgcgcctacgcctgatagctcacgttccaaagctctcataggccgcgatccagtcgaagccttcccaagtatagataacttaccgaatgaccagccctcgcttgcgctgtcaacagaaacccagtcgaataaatttccttcccagcttgactcagaagttattatatgcggtcgagccgcctttgattccggcgaaaaagattcgataaaaggcggaaatctcccgaaaggtcccatacccaagtgcaccattaatcccattggaagtcctcgacctcgatcattgagaaagcctgatggaccggaacctgtacgaaaagctcgcccaaaggagagagacaagtggatagacgctatccgcaaccattggctcgagtatttc…
PSCE12-20d	pKW-LIC	TRINITY_DN29418_c0_g1_i4.p2	99.73	atgttacccctttcaagtgcgcctacgcctgatagctcacgttccaaagctctcataggccgcgatccagtcgaagcctt cccaagtatagataacttaccgaatgaccagccctcgcttgcgctgtcaacagaaacccagtcgaataaatttccttccc agcttgactcagaagctattatatgcggtcgagccgcctttgattccggcgaaaaagattcgataaaaggcggaaatctc ccgaaaggtcccatacccaagtgcaccattaatcccattggaagtcctcgacctcgatcattgagaaagcctgatggacc agaacctgtacgaaaagctcgcccaaaggagagagacaagtggatagacgctatccgcaaccattggctcgagta…
PSCE12-21d	pKW-LIC	TRINITY_DN28370_c3_g1_i11.p1	100	atgatattgctacagacaatcctgccaatatcaatgacgatcaagtcaagatcaaagaagaaaagaaaaaaaaacggcac cagtcacagctcaaacaaacgcaaggtggccccagacgctgaaggaaaattcaacggcttcaagtctgatcaagggaaat tatcggtcatatgggatccccaaattgcctgcctcccgacattcaaagcatccacaatcaatattatcacttccaaggac gccaaggagcttgctctcctgtctgaagagcaggatgattag
PSCE12-22d	pKW-LIC	TRINITY_DN29039_c1_g4_i3.p3	100	atgcacttacctagcagcaacgccagcgacgcgagcggggcgacgatgctcggcccgacgctctccaggatcttcaaagc acgcccttcaaagcttcaaacggaccctgctgctgctggaacaagtggacccgaccatctgcttgctcccctcgatctca ctaccaactcttcgtcttcctcctcatctgacgcttcttcttcttcttcacaatttaaacgcaaaagtaatcgcgttatc ggttgac
PSCE12-23d	pKW-LIC	TRINITY_DN28629_c0_g1_i1.p1	100	atgtatgaatattgcccacgaacagaaacataccaccaaaacagcctttcagcggaattactgcggaggttggcaacagt gaacgatctagagagcttgacgaacacgaagacgcgcaagctgtttgggacgaaagatgatcgaatggtggactatgagc aagagattcctgctgggacatcgttgagcaagttgatccaaatcggcgtcaatcagattcattttgctcccaacgtcctc gaaatcgtcttcgaggaactcgccgctcaatcgctaagacccgtcttcttcgcgatcgacggcgcccagaacctcttcaa gccctctgattacgtcgacggatcatttcgtcagattgatagttttgcctttaatgttgggcgactatttctcaa…
PSCE12-24d	pKW-LIC	TRINITY_DN29514_c2_g2_i2.p1	97.79	atggctccaccggcagtacaaccccatgcaaacgtcatcgaaccgtaccaaatgtcgcttgcagattattgggacagtgc ccgtgctgccatcaacaatgccggcccgggtggcatggcggtagtactaactagacaagaggggtatgtccccatacgac tactagttgattctgaagagggcgctgctcaagatcaatggcatatcatcgaccatccggctacactcgaagccactcat ctgattccaagccaggtttcgcctgacaaaccctggaacctctatgatccagagactctgttgaactaccaggttttttt aaaccatcctgtcgtccctgaagtcgcccggagattccctcagccattcaaatctccccagacctcacccatgga…
PSCE12-25d	pKW-LIC	TRINITY_DN26359_c0_g2_i1.p1	99.77	atgcagttcctctgcagcactccactgacttgtcaacttccaccgagaaccatgtccactggaactactgcctccaacaa aaacatactcacctgcaacacccacgctcggtcttcctcagtcgagaagcagcacaactccaaccggcccttattcgatc ccaaccatgatccgatcctcccgctccaccacaggcggaactcctccatgacctccaatgcctcctccatcgtccctcgc actgcttcctcaacctcactcgtccagcttgcctccaatgtgtctaccatcgatggcctcgaaccactcgccgaaaaaca ggactcaccactggccaccatcgccaataaattgccctacctggccgagtcgcagcaagaacccatccgccgcac…
PSCE12-26d	pKW-LIC	TRINITY_DN28939_c0_g3_i4.p1	99.68	atgtcactcaacagaggcagccaacttctagaccgcgcggcccgacccagtttgagacggtcgtcgagtttgccagaagc gtccgctgggaagaagccagtgaaacctgcaccaccactgaacgactgtccaatatgcctcgaatcctcaaaacgtaaga cttacttgaagatattcccgaggaaaattcaggtcaagaggtggcccggatgtttacacggctatcatccgcactgctac aaggaaatggttgatcaacagcagccatgtgcgatatgtcgggaaccctgtccccccttgtcggcggcgcggctgaaaag tctagaaagccccagagtatcgccgtctgagccagatcaggacgagattgctgccttggaagtgttgcaaacgga…
PSCE12-27d	pKW-LIC	TRINITY_DN26628_c0_g1_i4.p3	100	atggggtttccgactggcaccgcactttgttctacccatccccagtctcatggagagcttgcaggactggagggtggtgt gggatttcgtttgccatcgcctgatggttccacctctcagctgcatccaaatctggaagaaaaccaggcggcgggaatag accatcagacacaagaagctctaccagttcaggatactttaggcccgggaaaatcgacatggtgggagcaggccattcgc gggggcggggctgcaccggatggaaccccacgagtcgacgacgaaagacatcagccttactccatccgtccagcatggct ttccacagcgatgacctttggatcgaagacatatgcgatcaaggtgcccgtgtccaagctgtccccagtgaagag…
PSCE12-28d	pKW-LIC	TRINITY_DN29701_c3_g2_i1.p1	100	atgataacaaactcagaagtttccggaatatcccgccgtagcttacatgaaaatggggatgtgattcccaaaggaagcag acctgactatgctttgacaccagaacaagtcccgcagtcaccctcgtcgccccagagggaatcagtcccaccagaacacc agaccgatcacagcgcatatagttacaccccctgcgacgaatctcctcccccaaggcattcgaacgtggattatttcctc ccctctcccacaccagtttgtaacggacaggatcaatccctcaaaagtgtactggatcgaggcatcaaactttacttcga atcaccaaggagtcatccattcgatgagaccaggaaggccaagattatgagcatcatcaagacgtggggagcgtc…
PSCE12-29d	pKW-LIC	TRINITY_DN28939_c0_g3_i1.p1	93.43	atgtcactcaacagaggcagccaacttctagaccgcgcggcccgacccagtttgagacggtcgtcgagtttgccagaagc gtccgctgggaagaagccagtgaaacctgcaccaccactgaacgactgtccaatatgcctcgaatccttaaaacgtaaga cttacttgaagatattcccgaggaaaattcaggtcaagaggtggcccggatgtttacacggctatcatccgcactgctac aaggaaatggttgatcaacagcagccatgtgcgatatgtcgggaaccctgtccccccttgtcggcggcgcggctgaaaag tctagaaagccccagagtatcgccgtctgagccagatcaggacgagattgctgccttggaagtgttgcaaacgga…
PSCE12-30d	pKW-LIC	TRINITY_DN27954_c0_g1_i2.p1	94.67	atgatcactatcaatgctaggccggcacatgagcacaactattcaacattgaccaagtccaaaagagacgtcttactttg gaaaaggacagcgggaagatcgcgagtttcacttgttgctcgagcacctaagtctggcaaagggggcccgaagagcttgc tagatgccggacccaacggtgccctaggaggcctaccaggcggtttaccgggaaaatcggctgaacttgtgggtcttggt aaagaaggaggagcaccaatcggaccactaggcggtttaccgggcaaagaggctgaacttgggggtcttggtaaagaagg aggagcaccaataggacctttgggcaaaggtcttttggaagatattttaggtgcagccctgggccaaggtcttcc…
