# Supplementary material for: Use of the Puccinia sorghi haustorial transcriptome to identify and characterize AvrRp1-D recognized by the maize Rp1-D resistance protein
Source: PLoS Pathog. 2024 Nov 8;20(11):e1012662. doi: 10.1371/journal.ppat.1012662 (PMC11578463; doi:10.1371/journal.ppat.1012662)
Supplement: S3 Table — (XLSX) [file ppat.1012662.s013.xlsx]

## Sheet: Sheet1
Supplementary table 3. Nine Rp1-D paralogues are at the Rp1-D locus in maize.
Paralogue	% amino acid similarity with Rp1-D
rp1-dp6	94
rp1-dp2	93
rp1-dp7	93
rp1-dp5	92
rp1-dp3	88
rp1-dp1	88
rp1-dp8	88
rp1-dp4	truncated
	*Modified. Sun et al., (27)Genetics, 2001
