# Supplementary material for: Use of the Puccinia sorghi haustorial transcriptome to identify and characterize AvrRp1-D recognized by the maize Rp1-D resistance protein
Source: PLoS Pathog. 2024 Nov 8;20(11):e1012662. doi: 10.1371/journal.ppat.1012662 (PMC11578463; doi:10.1371/journal.ppat.1012662)
Supplement: S4 Table — (XLSX) [file ppat.1012662.s014.xlsx]

## Sheet: Primers for in planta
Supporting table 4. Primers for transient expression in planta and yeast-two hybrid.
Rp1 alleles	Forward	Reverse
Rp1-dp1	caccATGGCCGACTTGGCGCTCG	GTAGATGTGCTTCCAGCGAAG
Rp1-dp5	caccATGGCGGACTTGGCGCTAG	AAGAATCCAGTGCGGTCTTG
Rp1-dp6	caccATGGCCGACTTCGCGCTCG	TTCCAAGTTAGATATTAGTAG
Rp1-dp7	caccATGGCCGACTTGGCGCTCG	AAGAAGCAAGTTTGGTATTAG
Rp1-dp8	caccATGGTGGACTTGGCGCTAG	GCAGTTGATGTGCGTCCG
AvRp1-D	Forward	Reverse
AvRp1-D full	GGGGACAAGTTTGTACAAAAAAGCAGGCTTAATGGAAAGATCTTTCAAGTTC	GGGGACCACTTTGTACAAGAAAGCTGGGTTTTCTGTGGTAGACTTATCC
AvrRp1-D∆SP	caccATGACACAATACGTCTCCGAGTG	TTCTGTGGTAGACTTATCC
Del-1	caccATGACACAATACGTCTCCGAGTG	CTGTTGAAACTCGACCTCCCT
Del-2	caccATGACACAATACGTCTCCGAGTG	CGCTCCCAGTTGGTACGACTCTG
Del-3	caccATGACACAATACGTCTCCGAGTG	GTCATTATCCTCAACGGCGTA
Del-4	caccATGACACAATACGTCTCCGAGTG	CATGAAGTCTTTCTGCTCATC
Del-5	caccATGACACAATACGTCTCCGAGTG	TCGGGTCTTGTGGAATCCTTG
Del-6	caccATGACACAATACGTCTCCGAGTG	CAGCAACTCATCGTACTTGTCCAT
Del-7	caccATGAGGGAGGTCGAGTTTCAACAG	TTCTGTGGTAGACTTATCC
Del-8	caccATGAATGCCAACGCGATTGAAGC	TTCTGTGGTAGACTTATCC
Del-9	caccATGTCAAGCTCAGCAAGTGCTCCT	TTCTGTGGTAGACTTATCC
Del-10	caccATGTATGGCAATATTGGCTTCGTC	TTCTGTGGTAGACTTATCC
