# Supplementary material for: Use of the Puccinia sorghi haustorial transcriptome to identify and characterize AvrRp1-D recognized by the maize Rp1-D resistance protein
Source: PLoS Pathog. 2024 Nov 8;20(11):e1012662. doi: 10.1371/journal.ppat.1012662 (PMC11578463; doi:10.1371/journal.ppat.1012662)
Supplement: S5 Table — (XLSX) [file ppat.1012662.s015.xlsx]

## Sheet: Sheet1
Supporting table 5. Constructs used for yeast-two hybrid
Backbone	Coding region
pGADCg	Rp1-D
pGADCg	Rp1-dp7
pGADCg	Rp1-D_CC-NBARC1-527
pGADCg	Rp1-D_LRR1528-774
pGADCg	Rp1-D_LRR2775-1046
pGADCg	Rp1-D_LRR21047-1292
pGADCg	Rp1-dp7_CC-NBARC1-522
pGADCg	Rp1-dp7_LRR1523-772
pGADCg	Rp1-dp7_LRR2523-1032
pGADCg	Rp1-dp7_LRR21032-1278
pGBCKg	AvrRp1-D
