# Supplementary material for: Use of the Puccinia sorghi haustorial transcriptome to identify and characterize AvrRp1-D recognized by the maize Rp1-D resistance protein
Source: PLoS Pathog. 2024 Nov 8;20(11):e1012662. doi: 10.1371/journal.ppat.1012662 (PMC11578463; doi:10.1371/journal.ppat.1012662)
Supplement: S6 Table — (XLSX) [file ppat.1012662.s016.xlsx]

## Sheet: Sheet1
Supporting table 6. Primers for yeast two hybrid
Primer name	Sequence (5’-3’)
attb1_D-CC_F	GGGGACAAGTTTGTACAAAAAAGCAGGCTTCATGGCCGACTTGGCGC
attb2_D-NBARC_R	GGGGACCACTTTGTACAAGAAAGCTGGGTTGAGTGACTCTGCAAAATCATG
attb1_D-LRR1_F	GGGGACAAGTTTGTACAAAAAAGCAGGCTTCATGTCTAGAGAAGACTGCTTTAGATT
attb2_D-LRR1_R	GGGGACCACTTTGTACAAGAAAGCTGGGTTTTGGGGTGGTGGCCTC
attb1_D-LRR2_F	GGGGACAAGTTTGTACAAAAAAGCAGGCTTCATGCTGAGTAAGCTCACAATCGA
attb2_D-LRR2_R	GGGGACCACTTTGTACAAGAAAGCTGGGTTAAGAGATGGAGCAGCACGTAAG
attB1_D-LRR3_F	GGGGACAAGTTTGTACAAAAAAGCAGGCTTCATGTCCTGTTTTAACTGTTGGGATTGT
attb2_D-LRR3_R	GGGGACCACTTTGTACAAGAAAGCTGGGTTAGGAAGCCAGATCGATTTTGGT
attB2_dp7-LRR1_R	GGGGACCACTTTGTACAAGAAAGCTGGGTTCAGTTGGGGTGGTGGCCT
attB1_dp7_LRR2_F	GGGGACAAGTTTGTACAAAAAAGCAGGCTTCATGCTGAGTAAGCTCACAATCCAAG
attb2_dp7_LRR3_R	GGGGACCACTTTGTACAAGAAAGCTGGGTTAAGAAGCAGGTTCGGTATTAGTAGAATG
attb1_dp7_LRR3_F	GGGGACAAGTTTGTACAAAAAAGCAGGCTTCATGTCCTGTTTTGACTGTTCGGAT
