# Supplementary material for: Use of the Puccinia sorghi haustorial transcriptome to identify and characterize AvrRp1-D recognized by the maize Rp1-D resistance protein
Source: PLoS Pathog. 2024 Nov 8;20(11):e1012662. doi: 10.1371/journal.ppat.1012662 (PMC11578463; doi:10.1371/journal.ppat.1012662)
Supplement: S1 Data — (FASTA) [file ppat.1012662.s017.fasta]

>TRINITY_DN21426_c0_g1_i1.p1
CAACTTCAAACTTTTTGTTCTTATATCCAACAGTGGTCAATCGAAAACCCAAAAGACACCGCGGAACAACTGGGCAAGGTTCACGGTATGCCGCACATCAGGATTCCGATCATTGTTGGTTGCCTGTTTGTCTTGCGACCATGCAGCTTGCCCTGTTGGACGACTTGTCTCTACATGCTCCTGGGCTTCGTTATGATTAATAACACCATTTACACCTGCTTGTTTCGGTCCATGTGCTTGAATAGGTCGAGCAATAGGTGCCCCAGGACTTTGCTTTTGTTTGTGGCCTTGTTTGTATTTCAAAACTGTCCAGTCGAAGACATAATCAAACTCATAATCTTGCCTGAAACAAGCAGG
>TRINITY_DN21426_c0_g1_i1.p2
CCTGCTTGTTTCAGGCAAGATTATGAGTTTGATTATGTCTTCGACTGGACAGTTTTGAAATACAAACAAGGCCACAAACAAAAGCAAAGTCCTGGGGCACCTATTGCTCGACCTATTCAAGCACATGGACCGAAACAAGCAGGTGTAAATGGTGTTATTAATCATAACGAAGCCCAGGAGCATGTAGAGACAAGTCGTCCAACAGGGCAAGCTGCATGGTCGCAAGACAAACAGGCAACCAACAATGATCGGAATCCTGATGTGCGGCATACCGTGAACCTTGCCCAGTTGTTCCGCGGTGTCTTTTGGGTTTTCGATTGA
>TRINITY_DN21426_c0_g1_i2.p1
CCTGCTTGTTTCAGGCAAGATTATGAGTTTGATTATGTCTTCGACTGGACAGTTTTGAAATACAAACAAGGCCACAAACAAAAGCAAAGTCCTGGGGCACCTATTGCTCGACCTATTCAAGCACATGGACCGAAACAAGCAGGTGTAAATGGTGTTATTAATCATAACGAAGCCCAGGAGCATGTAGAGACAAGTCGTCCAACAGGGCAAGCTGCATGGTCGCAAGACAAACAGGCAACCAACAATGATCGGAATCCTGATGTGCGGCATACCGTGAACCTTAGACAAGACATGGCTGCTGGAAAAGCACAGCTGACAACATCTGTGGCTCTTCCTAGTTCCCAGTGGAAAAATTATAGCGATTCAAGACATAAAGGACAA
>TRINITY_DN21402_c0_g2_i1.p1
CCACAAGAAAGCAGCGGGAACCTCAGCGAGAACGAAAAAAAGAAAAGAAGGACGAGAAGGTGTCCAGGTTCGGACGGACTGAAGCAGCGAGAGAGTTCACAAGAAGGCATGCCGACGCACACACACAAGAGCCGCGGGGGCGGACGAGGGAAGGGATGCAAGCCGCGCCGGTTGGGCACTAGTCGACCGCAGAAAGATATCAGTCGCTACCAGTCCGACGGCTTCAACATCGACCGCCCGGACTCCCTCGTCAAGTCTCCAGAACAAGAGCTACTCGAGCAACACCATCCCGATGATGCAAGCGCCCACCCCGGTTCATCAGGGTCTAACGAAGTCACAATCGACTTTCCAATAGCGATGTGGGATTTTGACCACTGCGATCCTCGGAAATGTACGGGGAAGAAGCTGGGCAGATTGGGCTTGATGGCAGAGCTGAGAGTGGGCCAAAGGTTCCGCGGCATCGTCCTAAGTCCGGAGGGGACGATTCCGGTGAGTCCACGGGACCTGGCGCAGATCGAGAAGTTTGGGATCGCGGTGGTGGAGTGTTCGTGGGCGCGGCTGGAGGAGATACCGTTCCAAAAGATGCGCTCGAGCGGCGACCGATCCTTGCCCTATCTGACCGCCGCCAACCCGGTCAATTACGGCAAGCCCTACAAACTCACCTGCGTTGAGGCCGTCGCCGGAAGTCTGGCCATCGTCGGACTCCAGGCCCAGGCGGAACTCTTGTTGCAGAAGTTCGGCTGGGGTCATGCCTTCTGGTCCCTTAATCAAGATCTGATTCAAAAGTATCGTGGCTGTGAGGATAGCCAGGCCATGCAGGCGGTACAAGAAGAGATCCTGCAGACCATCGACGACGAAGCGCGAGAGAGACGTCGGACACCTGAAGACGGCGATCTTCTTGTGCCTAATCCGAACCACGCAAACAGTTGCTCGGCTGGCGAGGATGACTTCGCCGACAGCGGTCAGATTGGCTCTGACTGA
>TRINITY_DN21402_c0_g2_i2.p1
CCACAAGAAAGCAGCGGGAACCTCAGCGAGAACGAAAAAAAGAAAAGAAGGACGAGAAGGTGTCCAGGTTCGGACGGACTGAAGCAGCGAGAGAGTTCACAAGAAGGCATGCCGACGCACACACACAAGAGCCGCGGGGGCGGACGAGGGAAGGGATGCAAGCCGCGCCGGTTGGGCACTAGTCGACCGCAGAAAGATATCAGTCGCTACCAGTCCGACGGCTTCAACATCGACCGCCCGGACTCCCTCGTCAAGTCTCCAGAACAAGAGCTACTCGAGCAACACCATCCCGATGATGCAAGCGCCCACCCCGGTTCATCAGGGTCTAACGAAGTCACAATCGACTTTCCAATAGCGATGTGGGATTTTGACCACTGCGATCCTCGGAAATGTACGGGGAAGAAGCTGGGCAGATTGGGCTTGATGGCAGAGCTGAGAGTGGGCCAAAGGTTCCGCGGCATCGTCCTAAGTCCGGAGGGGACGATTCCGGTGAGTCCACGGGACCTGGCGCAGATCGAGAAGTTTGGGATCGCGGTGGTGGAGTGTTCGTGGGCGCGGCTGGAGGAGATACCGTTCCAAAAGATGCGCTCGAGCGGCGACCGATCCTTGCCCTATCTGACCGCCGCCAACCCGGTCAATTACGGCAAGCCCTACAAACTCACCTGCGTTGAGGCCGTCGCCGGAAGTCTGGCCATCGTCGGACTCCAGGCCCAGGCGGAACTCTTGTTGCAGAAGTTCGGCTGGGGTCATGCCTTCTGGTCCCTTAATCAGTCGAGTCCCAGTATAGTCTAG
>TRINITY_DN21402_c0_g2_i4.p1
ATGACCCCAGCCGAACTTCTGCAACAAGAGTTCCGCCTGGGCCTGGAGTCCGACGATGGCCAGACTTCCGGCGACGGCCTCAACGCAGGTGAGTTTGTAGGGCTTGCCGTAATTGACCGGGTTGGCGGCGGTCAGATAGGGCAAGGATCGGTCGCCGCTCGAGCGCATCTTTTGGAACGGTATCTCCTCCAGCCGCGCCCACGAACACTCCACCACCGCGATCCCAAACTTCTCGATCTGCGCCAGGTCCCGTGGACTCACCGGAATCGTCCCCTCCGGACTTCCCACGTCCCAATCCTTTCCTTCATCAGAATCCTTCTCTCTTTATCTTATTACCTGGCTGCTTTTCTTTTCACGACTCCTTACCTTAGGACGATGCCGCGGAACCTTTGGCCCACTCTCAGCTCTGCCATCAAGCCCAATCTGCCCAGCTTCTTCCCCGTACATTTCCGAGGATCGCAGTGGTCAAAATCCCACATCGCTATTGGAAAGTCGATTGTGACTTCGTTAGACCCTGATGAACCGGGGTGGGCGCTTGCATCATCGGGATGGTGTTGCTCGAGTAGCTCTTGTTCTGGAGACTTGACGAGGGAGTCCGGGCGGTCGATGTTGAAGCCGTCGGACTGGTAG
>TRINITY_DN21402_c0_g2_i4.p2
CCACAAGAAAGCAGCGGGAACCTCAGCGAGAACGAAAAAAAGAAAAGAAGGACGAGAAGGTGTCCAGGTTCGGACGGACTGAAGCAGCGAGAGAGTTCACAAGAAGGCATGCCGACGCACACACACAAGAGCCGCGGGGGCGGACGAGGGAAGGGATGCAAGCCGCGCCGGTTGGGCACTAGTCGACCGCAGAAAGATATCAGTCGCTACCAGTCCGACGGCTTCAACATCGACCGCCCGGACTCCCTCGTCAAGTCTCCAGAACAAGAGCTACTCGAGCAACACCATCCCGATGATGCAAGCGCCCACCCCGGTTCATCAGGGTCTAACGAAGTCACAATCGACTTTCCAATAGCGATGTGGGATTTTGACCACTGCGATCCTCGGAAATGTACGGGGAAGAAGCTGGGCAGATTGGGCTTGATGGCAGAGCTGAGAGTGGGCCAAAGGTTCCGCGGCATCGTCCTAAGGTAA
>TRINITY_DN21402_c0_g2_i4.p3
ATGCGCTCGAGCGGCGACCGATCCTTGCCCTATCTGACCGCCGCCAACCCGGTCAATTACGGCAAGCCCTACAAACTCACCTGCGTTGAGGCCGTCGCCGGAAGTCTGGCCATCGTCGGACTCCAGGCCCAGGCGGAACTCTTGTTGCAGAAGTTCGGCTGGGGTCATGCCTTCTGGTCCCTTAATCAAGATCTGATTCAAAAGTATCGTGGCTGTGAGGATAGCCAGGCCATGCAGGCGGTACAAGAAGAGATCCTGCAGACCATCGACGACGAAGCGCGAGAGAGACGTCGGACACCTGAAGACGGCGATCTTCTTGTGCCTAATCCGAACCACGCAAACAGTTGCTCGGCTGGCGAGGATGACTTCGCCGACAGCGGTCAGATTGGCTCTGACTGA
>TRINITY_DN21402_c0_g3_i1.p1
CTTTTGAATCAGATCTCTGGAAAGACAGGCGACAAGACATTCAGATCAGTTAGCTCCCCCGGCAGACTAGACTATACTGGGACTCGACTGATTAAGGGACCAGAAGGCATGACCCCAGCCGAACTTCTGCAACAAGAGTTCCGCCTGGGCCTGGAGTCCGACGATGGCCAGACTTCCGGCGACGGCCTCAACGCAGGTGAGTTTGTAGGGCTTGCCGTAATTGACCGGGTTGGCGGCGGTCAGATAGGGCAAGGATCGGTCGCCGCTCGAGCGCAACTTTTGGAACGGTATCTCCTCCAGCCGCGCCCACGAACACTC
>TRINITY_DN21400_c0_g1_i1.p1
CGCATTCTCAAGGGCCTTCTCTTCCTTGGTTTTGTCTCTGTGATGGCAGTCCTATTTGTCGTCTTACACCTTACTAATTCTGATGTCTTCGCTAGTATCCTTGGATACTTGCCTACTGGATGGTGTCTTCTTCTGATTGGACAAGCATGCTCACCATTGATTAGGAGGACCCTGCTGTGGGACTCCATCATGGAGCTCGGAAGGTCATACGAGAATATAATGGGTCTCGTCCTCTTCCTGCCAATTGGTTTCCTGTCGTGGTTCCCCTTCGTCTCTGAATTCCAGACACGGCTACTGTTTAACCAGGCATTTAGCCGGGGCCTCCAGATCTCAAGGATCCTTGCTGGTCAGAAGGATGTTAGCGAGTTCGAGTTCAAGTGA
>TRINITY_DN21400_c0_g2_i1.p1
GCTGTCTCGGATGTTGGCGCCAGTATCTTGGCATTCATTCCCACTGGCTGGTTTATTCTTCTGGTTGCGCAATTATGTGGACCGCTGTTTCGGAGGTTGATCATAGAGCCACTTCACTTGCTGTGTTGCCCATATGGTACCGGTGGTGCATGCAGAGGTCCCTGCTGTGCCAGGTTCAGACAGAGGACCGGTGCTGCGCTTCGGAAGATGGGACCATGGGACTCCATCCAGGAGATGGCGAGGATGTACGAATACACCATGGGGCTCCTCATTTTCCTGCCCATTGCCGTGCTATCGTGGTTCCCCTTCGTCTCTGAATTCCAGACACGGCTGCTCTTCAACCAGGCCTTCAGCAGGGGGCTGCAGATCTCTAGGATCCTCGCGGGGCAGAATGGTAGCGGCACAAAGAGCGACTGA
>TRINITY_DN21400_c0_g2_i1.p2
ATGGTACCGGTGGTGCATGCAGAGGTCCCTGCTGTGCCAGGTTCAGACAGAGGACCGGTGCTGCGCTTCGGAAGATGGGACCATGGGACTCCATCCAGGAGATGGCGAGGATGTACGAATACACCATGGGGCTCCTCATTTTCCTGCCCATTGCCGTGCTATCGTGGTTCCCCTTCGTCTCTGAATTCCAGACACGGCTGCTCTTCAACCAGGCCTTCAGCAGGGGGCTGCAGATCTCTAGGATCCTCGCGGGGCAGAATGGTAGCGGCACAAAGAGCGACTGATGCTTTGACATTAACGGAGTTATCCATTCCGTTGTGCCATGTGGTATCTCGTTGCTATTGTCCGCTACCGTTATGTGTAGAATCAAGTATGTTCATCGTTTGA
>TRINITY_DN21400_c0_g2_i1.p3
TGCTGTCTCGGATGTTGGCGCCAGTATCTTGGCATTCATTCCCACTGGCTGGTTTATTCTTCTGGTTGCGCAATTATGTGGACCGCTGTTTCGGAGGTTGATCATAGAGCCACTTCACTTGCTGTGTTGCCCATATGGTACCGGTGGTGCATGCAGAGGTCCCTGCTGTGCCAGGTTCAGACAGAGGACCGGTGCTGCGCTTCGGAAGATGGGACCATGGGACTCCATCCAGGAGATGGCGAGGATGTACGAATACACCATGGGGCTCCTCATTTTCCTGCCCATTGCCGTGCTATCGTGGTTCCCCTTCGTCTCTGA
>TRINITY_DN21400_c0_g2_i1.p4
ATGTCAAAGCATCAGTCGCTCTTTGTGCCGCTACCATTCTGCCCCGCGAGGATCCTAGAGATCTGCAGCCCCCTGCTGAAGGCCTGGTTGAAGAGCAGCCGTGTCTGGAATTCAGAGACGAAGGGGAACCACGATAGCACGGCAATGGGCAGGAAAATGAGGAGCCCCATGGTGTATTCGTACATCCTCGCCATCTCCTGGATGGAGTCCCATGGTCCCATCTTCCGAAGCGCAGCACCGGTCCTCTGTCTGAACCTGGCACAGCAGGGACCTCTGCATGCACCACCGGTACCATATGGGCAACACAGCAAGTGA
>TRINITY_DN21498_c0_g2_i1.p1
CAATTAAAAGAAATGGCCCTTCGTGGAGGATATGGTGGAAGATCACGTCGATGGACATCTTCTGATGACTCTTATGGTAGTCAGGGATATGGTGCTAAAAGATCAACTGATAGTTTCAATAACAGCAGCTTCGGCAACCAGGCCGGTGGTGGTTCAAGCTTTCACTCGAGCTTCCATAACAGCTCCAGTGGCAATCAGTTCGGTGGTACTACCAGCTTTCATGGCAGCTATGGTAACAGCAGCCAGAACAATCAGACAGGTGACAATCCGAGCTTTCCACCCAGCTCCAGTAACAATCAGTCCGGGGATGGTCTCAGTTTTCATGAAAGGTTCTATGGATCACGCGGAAGGGACGAGAGCAGATCAAACAATGATGGATTCCGTGCTAGGAGCAGAAGTCCTGGCAAGCCTGTAGAAGTTTCCAACTGGTGA
>TRINITY_DN21498_c0_g2_i1.p2
ATGGTGGAAGATCACGTCGATGGACATCTTCTGATGACTCTTATGGTAGTCAGGGATATGGTGCTAAAAGATCAACTGATAGTTTCAATAACAGCAGCTTCGGCAACCAGGCCGGTGGTGGTTCAAGCTTTCACTCGAGCTTCCATAACAGCTCCAGTGGCAATCAGTTCGGTGGTACTACCAGCTTTCATGGCAGCTATGGTAACAGCAGCCAGAACAATCAGACAGGTGACAATCCGAGCTTTCCACCCAGCTCCAGTAACAATCAGTCCGGGGATGGTCTCAGTTTTCATGAAAGGTTCTATGGATCACGCGGAAGGGACGAGAGCAGATCAAACAATGATGGATTCCGTGCTAGGAGCAGAAGTCCTGGCAAGCCTGTAG
>TRINITY_DN21461_c0_g1_i1.p1
CTGAAAGGTCGGATTGACAAGAAAAATGCATATCTGCAGGATTTACAAGATCAATATGCATGTCTGCAAAACTTGGTTCGGCGAAATGAGCAGCTATATGGGTCAGGAGGCGCACCTTCCGGTGGAGTGGCCTTGCCATTTATACTAGTTCAGACACGTCCTCATGCAACTGTAGAAGTGGAGATATCAGAAGATATGCAGCACGTGCATTTTGATTTCAATAGCACTCCATTTGAGTTGCAGGATGATTCCTTTGTACTGAAAGCAATGGCATTATCTGGCGAAGAAACTGATTGTACCCAAGCTCCTGGTGCGAATGGAGGCGATTGCTCAAGTACACGGAACAATTATTGGCACCACCACCAACAACCGCAGCCTCCAGGGCCAAGAGTAGTTAGGGTACCAAACTCGCCTCCTATTCCAGGGATACTAAAAGGGCGTGTCAAGCATGAACACTAG
>TRINITY_DN21482_c0_g1_i1.p1
CCAGGCTCCGCACGCGCCTCGGAACCTAGCCCAGTCGACTCCTTCAGATCCGGCGGGATCGCCGGCTCCTACCCTCGTCGCCACGTTCCGGCATCTCGGCTCCCCGGCGTCCTCTACCCGACTTCTACACCTGCCATCTTCCCCAGGCGGCGTCCCGACGAATCGCTTGGTCGACAGGCTACATCACCACCAAGTCAGCATCGACGACTCGAAGGATTCGTGTCGTCGTCGATCGCCGATAGCCGGTCGCCGGTCGCCGGTCGCCTCTTCGTAGATCGAATTGGTTCTGTGATTATTCTGGTTGCAGTTCGCTGTATTTCATCTGAGATCTGA
>TRINITY_DN21442_c0_g1_i1.p1
ATGAAGGCAGTTGGGAAACCACATACTCTGTGGGTGGCATTTGCAAAGATGTATGAGAAACACAGTCGTCTAGATAGTGCTGAAGATATCTTCAAACGGGCTACTCAAGTGAATTATAAGGCAGTTGACCACTTAGCCAGTATCTGGTGTGAGTGGGCAGAGATGGAGTTGCGCCACAACAATTTTGACAAGGCTATTGAGCTGATGAGGCAAGCAACAGCAGAGCCCTCTGTTGAGGTTAAGCGGCGGGCTGCTGCTGAGGGGGATGAGCCTGTCCAAATGAAAGTGCACAAATCTTTGAAACTGTGGAGCTTTTATGTTGATCTGGAGGAGAGCCTCGGAACCTTAGACTCTACCCGTGCGGTTTATGAGAGAATATTGGATTTACGAATTGCCACTCCACAGATAATTCTCAATTATGCATATCTTCTTGAGGAGCACAAGTATTTTGAAGATGCATTTAAAGTGTATGAAAGGGGCGTGAAAATATTCAAGTATCCCCATGTTAAGGCCATTTGGGTAACCTACCTTACAAAGTTTGTACATAGATACAAGAGAAGCAAGTTAGAACGAGCAAGAGAGCTTTTCCATGAAGCTGTCCAACAGGCTCCTCCAGAGGAAAAGAAGCCCCTATATTTACAATGGGCAAAACTGGAAGAAGACTATGGTCTCGCAAAACGTGCTATGAATGTATATGATGAAGCTGTAAGAGCTGTTCCTGGCAGTGAAAAAATGGCCATGTATGAAATC
>TRINITY_DN21494_c0_g1_i3.p1
CAGACCAAGATGAAATCTGTCTTGGTCGATTTCCTTGTTGGTGCTGGAATAAAGCCCACCTCAATCGTGAGCTACAACCACTTGGGAAACAACGATGGCATGAACCTGTCTGCCCCTCAAACATTCAGGTCCAAGGAGATCTCCAAGAGCAACGTGGTGGATGACATGGTCTCGAGCAATGCCATCCTCTATGAGCCCGGCGAGCATCCCGATCATGTCGTTGTCATCAAGTATGTGCCGTACGTGGGAGACAGCAAGAGGGCTATGGACGAGTACACCTCAGAGATCTTCATGGGCGGCAAGAACACCATCGTGCTGCACAACACCTGTGAGGACTCGCTCCTCGCCGCACCTATCATCCTTGATCTGGTGCTCTTGGCTGAGCTCAGCACCAGGATCCAGCTGAAAGCTGAGGGAGAGGACAAATTCCACTCCTTCCACCCGGTGGCCACCATCCTGAGCTACCTCACCAAG
>TRINITY_DN21444_c0_g1_i1.p1
GTTGATGGTTATGAAATGTTCGGGTTGCTGTCACCGGCAATAGTTCAGGCAATCGAGGCACGGGATAGAGATCGCATCTGCACAGAGTACTGGAGATCCAGGCCTCATGTTGTCACTGAAGATCGTGCGACGGCGCCACCTCAGGCTCAGGGTCCTCTGCATGCGCTGAGGGGTCTATTCCAGCGAGCCAACCGCAATGAGCTGCTAGCCCTACGGAGTCTACTGGTGAGCAACATCAGCCCGGACGACTTCTCCAGGCGGCAGGCTACCCAAATCCTCGACGAGGAGATCGCCAAGCAGTGGCGCTGA
>TRINITY_DN21463_c0_g1_i1.p1
ATGTCGACGGGCCTGTGCGACAGCTTGAAGGCTCAGCTTTCATCAACTGGAAGTTTGTGGGACGCGGAAACTCGAGAAATGGTCGAACAATTGAGCGTCGAAAGCTTGATGACAAATGTCCATTTGACGCGTGTGCATGACCCACAAGCCTTGATCCACACGATCCACTACTATCTTCCTGGATTTCTGGGTCGACAGAACGGTCCCAGCTCAGCTGGAAAGGCGCCAATCAGACTGATGGTGCTGGACTCTATCGGAGCAATATTCCGGGCGGACCTGGAGTCATCCAAGATGGGGAAAGAGTGGGCGAATCCGCAGCATGCCAAGTTCCGGATGACGGAGCGGGCCTCGGAGATAAACCAAGTGGCGGACGGGCTAAAGGTGCTTGCGCATCACTACGGTCTAGCCGTGGTGGTTGTGAACCAAGTGTCGGACGTGATTTCTGACCCCGCCTTGCACCTCAGTCTTCCGCGACCTATGGACTGTCAATACGGCGGCCTACAGGCCTGCAGAGAGGCCGCCCAGAGCCGCGGCTCAGATAGTCCTAACCCAGAGGACACGCGTCGTAGCACGCCCTCTTCGTCCCTCTCCCACCCTACATCCACGCCGAGTTCGACCCCCATAGGCTCTAACCTTGGCGCAACCACAGCCCGTTTCGCCTCGTCGCCGATCCCGCTCGTCTACCAGCACCAAGCGGTGCATTTCACTGGTCAGAAAGCAACACACAACCGCAAAGAAGCCGCCCTGGGCATCCACTGGACCAACGCAATCAACACGCGCATCATGCTCAACAAACTCACCGCCTCCCTTGACTCCTCCTCCCTCCAAAAACTGACTCCCAGCTGTCAGGCCCTCTCTTCTTCCTCCCCCTCCTATCCTGTCAAACTTTCTTCCCTCTTTCTACGCGAAGCTGTCCTCGTCTTCTCTCCCCTCGGCTTCTCCTCTCCTCGCCTCTCCCCTCGCCCCGTACAGTTCGTCATCCTCTCCCAAGGTATCGTCTCTGTCAATCTATCCTTGTGA
>TRINITY_DN21463_c0_g1_i1.p2
AGCACTTCAAACCCTTCAGAATTCCAAATAGCGAATCAAGAGAAAATACAAAATCAAGCTTGTCTTAGCATAAGACAAAAAAGAAATGAAATGTGTGAAAAAAAAATAAGGAATTTAATACAGGACACAAATAATAGGAAGAAGAGAGATGAAAATGAAGGGAGTGCACAAGCGAATACAAGACGAGAGGATCACAAGGATAGATTGACAGAGACGATACCTTGGGAGAGGATGACGAACTGTACGGGGCGAGGGGAGAGGCGAGGAGAGGAGAAGCCGAGGGGAGAGAAGACGAGGACAGCTTCGCGTAGAAAGAGGGAAGAAAGTTTGACAGGATAG
>TRINITY_DN21463_c0_g1_i2.p1
CTCCAGGAAGAACCCATCCACTCACTCCACGTCTCTTCACCGCTGCTGTCCACTCTCGCCGACTTGCCGCTCAAATACTCACAGAAACTACATCGAGCCGGCTTTACCACCCCATCAGAAGTCATCCTCATCACTCACGACAGTCTTAAGAGTCAGACGGGCTTAAGCTCCGAGGATGTCCAGGATATCTATCAAATATTGTCCCAAACGTGTTCACCCAAGGTCTCTACGATTTCGGAGCGCTTGTCTGAGGACTCACACGGCTTCATAACCCTTGGATCTGCCGATCTCGATCGAGTCTTCGGCACAGTCCAGGGCGGGATTCCGACAGGATTGCTGACGGAGATTGCGGGCGAATCGGCCTGCGGAAAGACCTGTCTGTCGCTCCAGCTCTCCTTGAACGTCCAGCTTCCACGCGTCCTGGGCGGCCTGCAAGGGGGATGCATCTATCTGTGCACCGAAAGCGCCTTCCCCACGAGCAGGTTGTACGAGATGTCGACGGGCCTGTGCGACAGCTTGAAGGCTCAGCTTTCATCAACTGGAAGTTTGTGGGACGCGGAAACTCGAGAAATGGTCGAACAATTGAGCGTCGAAAGCTTGATGACAAATGTCCATTTGACGCGTGTGCATGACCCACAAGCCTTGATCCACACGATCCACTACTATCTTCCTGGATTTCTGGGTCGACAGAACGGTCCCAGCTCAGCTGGAAAGGCGCCAATCAGACTGATGGTGCTGGACTCTATCGGAGCAATATTCCGGGCGGACCTGGAGTCATCCAAGATGGGGAAAGAGTGGGCGAATCCGCAGCATGCCAAGTTCCGGATGACGGAGCGGGCCTCGGAGATAAACCAAGTGGCGGACGGGCTAAAGGTGCTTGCGCATCACTACGGTCTAGCCGTGGTGGTTGTGAACCAAGTGTCGGACGTGATTTCTGACCCCGCCTTGCACCTCAGTCTTCCGCGACCTATGGACTGTCAATACGGCGGCCTACAGGCCTGCAGAGAGGCCGCCCAGAGCCGCGGCTCAGATAGTCCTAACCCAGAGGACACGCGTCGTAGCACGCCCTCTTCGTCCCTCTCCCACCCTACATCCACGCCGAGTTCGACCCCCATAGGCTCTAACCTTGGCGCAACCACAGCCCGTTTCGCCTCGTCGCCGATCCCGCTCGTCTACCAGCACCAAGCGGTGCATTTCACTGGTCAGAAAGCAACACACAACCGCAAAGAAGCCGCCCTGGGCATCCACTGGACCAACGCAATCAACACGCGCATCATGCTCAACAAACTCACCGCCTCCCTTGACTCCTCCTCCCTCCAAAAACTGACTCCCAGCTGTCAGGCCCTCTCTTCTTCCTCCCCCTCCTATCCTGTCAAACTTTCTTCCCTCTTTCTACGCGAAGCTGTCCTCGTCTTCTCTCCCCTCGGCTTCTCCTCTCCTCGCCTCTCCCCTCGCCCCGTACAGTTCGTCATCCTCTCCCAAGGTATCGTCTCTGTCAATCTATCCTTGTGA
>TRINITY_DN21430_c0_g1_i1.p1
ACTCGGTGCGCCAGGCGCTCCAGTCCGTGCTCGACAGGGCCAACTCCGCGCTGGAGTTCGCGCCGAGGGCGTCGCTTCTCAACAAGCGCAGGAGGGTGTCCACGTTCGAGTCCTCCAGCTCCTCTTCTGCTTGACGCCGATCAGATGATTGATTCAGAGAAGACGAAGACGAAGACGTACGTGCAAGCAACATGCATCATGTACCTTTGTTACACTGTGTCATGTGTTGCTGCTGCAAACGGCAGACCCTATGTATCAAAAAAAAAGAACCTGTACACATATACGGAGGCATCGAGGGGTGTCTACGTAGGAATAGGATTGCAGGAACAGTAA
>TRINITY_DN21486_c0_g1_i2.p1
GCTGGCTTGTGGGATTCTCTCAGATCTGGCCTTTTGAAGAATAATAGCAGTACAGAGACAGTAGAGCCACCACCAGCACCACTTGAAGTGGAAGAGCCTTTGCCTGTGGAAATAGTACTCCTAGAAAGAACACTACCTGATGGAAGCACAGAACAAATTTTATTTTCTTCAGCCGGAGATGTTGATGTATATGATCTCCAAGCCTTATGCAATAAGGTAGGATGGCCACGCAGGCCTCTTTCAAAGATAGCAGCCTCATTAAGAAATAGCTACTTGGTTGCTACACTATATTCAATAATTAGATCAGAAACAGAAGTTATTTGA
>TRINITY_DN21437_c0_g1_i1.p1
AGAAATGGCAACTTAGCTCTGCATGTTGCAACCAGAAAGAAAAGATCAGAGATTGTAAACGTGCTTCTGCTTCTCCCGGATATGAACGTGAATGCGTTGACTAGGGACCGGAAGACCGCATTCGACATCGCCGAGGGCCTCCCACTGTCAGAGGAGTCCCAAGAAATAAAGGAGTGCTTGTCCCGCGCTGGCGCGGTCAGAGCAAATGAGCTGAATCAGCCTCGGGATGAGCTCAGAAAAACAGTTACAGAGATCAAGAAGGACGTGCACACTCAGCTTGAGCAGGCCAGAAAAACCAACAAGAATGTCCACGGCATCGCGAAGGAGCTAAGGAAACTCCACAGGGAGGGCATCAAC
>TRINITY_DN21462_c1_g1_i1.p1
TTAGCGGACTGCGACGTTACTTTCATTGCTGATTTTATTGACCTTTTGATAGTGAATCTTATTCCGGGTTGGAGACCTGTAAATGATGCAGCAGCGAACTCGTATAGGCGATCTGAAAGTGAACTTGCAGTCAATTCCCATCAGAACATCTCAAAGTTGGTACCTGATTATGCATTAATTGATGGTGTGATGCGCCCAAAAGATGTGAATGCATCAACTAGTTGCCTTGACTCTGTCTCAAGTGCAACCAACCTAGAAGGATCACAAGGTTCTGAAGGTTCGGTCATTTCTGTACAGCTTGCTGAGAGTTCCAAAAGTGTGAGTGACTATGGGGCCGAGGATTATGGCACTATGGACTGTGGTGGGTACAAA
>TRINITY_DN21420_c0_g1_i1.p1
GGCCTCGAGGCGTCGGAGCGGCCGTTCGTCTGGGCCATCAAGGAGGCCAATTCGAACGCCGACGTGCAGGCGTGGCTCGTCGAGGGGTTCGAGGAGCGCGTCAGGGACAGGGGGCTCCTGGTCCGCGGGTGGGCGCCGCAGGTGACCATCCTCTCGCACCCCGCGGTGGGCGGCTTCTTGTCGCACTGCGGGTGGAACGCCTCGCTGGAGGCCATCACCCACGGCGTGCCGGTGCTGACGTGGCCCAACTTCGCCGACCAGTTCTGCAGCGAGCGGCTCCTCGTAGACGTCCTCGGCGTCGGCGTCAGGTCCGGCGTCAAGCTGCCGCCCATGAGCCTTCCCGACGAGGCTGAGGGGGTGCAAGTGACGAGCGCCGACGTGGAGAAGGCGGTGGCCGAGCTGATGGGCGTGGGCGCCGACGGGACGGCGAGGAGGGCGAGGGCCAAGGAGCTCGCCGCAAAGGCCAAGGCAGCCATGGAGGAAGGCGGGTCGTCGTATGCCGACTTGGACGACATGTTGCGCCACGTTGCGGAGCTAAACATGAAGAAGAGCCACGAGGAGGGCACGGGCTTCAGCACTCTGCCGGAGCTTGGAACTGGAAGCAAGAACAATGACAACATAGGTGCCGGGGCTGCCTTGTCAGTACACTCCTAA
>TRINITY_DN21420_c0_g1_i1.p2
ATGTTGTCATTGTTCTTGCTTCCAGTTCCAAGCTCCGGCAGAGTGCTGAAGCCCGTGCCCTCCTCGTGGCTCTTCTTCATGTTTAGCTCCGCAACGTGGCGCAACATGTCGTCCAAGTCGGCATACGACGACCCGCCTTCCTCCATGGCTGCCTTGGCCTTTGCGGCGAGCTCCTTGGCCCTCGCCCTCCTCGCCGTCCCGTCGGCGCCCACGCCCATCAGCTCGGCCACCGCCTTCTCCACGTCGGCGCTCGTCACTTGCACCCCCTCAGCCTCGTCGGGAAGGCTCATGGGCGGCAGCTTGACGCCGGACCTGACGCCGACGCCGAGGACGTCTACGAGGAGCCGCTCGCTGCAGAACTGGTCGGCGAAGTTGGGCCACGTCAGCACCGGCACGCCGTGGGTGATGGCCTCCAGCGAGGCGTTCCACCCGCAGTGCGACAAGAAGCCGCCCACCGCGGGGTGCGAGAGGATGGTCACCTGCGGCGCCCACCCGCGGACCAGGAGCCCCCTGTCCCTGACGCGCTCCTCGAACCCCTCGACGAGCCACGCCTGCACGTCGGCGTTCGAATTGGCCTCCTTGATGGCCCAGACGAACGGCCGCTCCGACGCCTCGAGGCCG
>TRINITY_DN21420_c0_g1_i1.p3
CGGCCTCGAGGCGTCGGAGCGGCCGTTCGTCTGGGCCATCAAGGAGGCCAATTCGAACGCCGACGTGCAGGCGTGGCTCGTCGAGGGGTTCGAGGAGCGCGTCAGGGACAGGGGGCTCCTGGTCCGCGGGTGGGCGCCGCAGGTGACCATCCTCTCGCACCCCGCGGTGGGCGGCTTCTTGTCGCACTGCGGGTGGAACGCCTCGCTGGAGGCCATCACCCACGGCGTGCCGGTGCTGACGTGGCCCAACTTCGCCGACCAGTTCTGCAGCGAGCGGCTCCTCGTAGACGTCCTCGGCGTCGGCGTCAGGTCCGGCGTCAAGCTGCCGCCCATGAGCCTTCCCGACGAGGCTGA
>TRINITY_DN21420_c0_g2_i1.p1
ATGCTCCCAGTCTCCCGGTTCTCATCATTCACTGAGCAGATTCACGAGCTTTTTGAAGTTGTCGTTCGAGGACCCTCCTTCGGCGACGCACCGGTGGGCTTCGTCCTTGAGCACCCGCGCCCTGTCCTTGATGTCGGCGTCGCCGACGACCTGCTCCACCTTGCTCCTCAGCTCCTCCCTGCCTACGATTCCGTCCGCGTCGGGCGTCACCGCCAGCCCGGTCCTCCACACGTTGACGATGTAGCTCCGGTTCAGGTACTGGTCGCAGAAGTAGGGCCAGCACAGGAACGGCACGCCGTTCCTCAGACCCTCCATGGTCGAGTTCCACCCGCAGTGCGTCAGGAACACGCCCACCGCCTCGTGCCTCAGCACCACCTCTTGTGGGCACCAGCTTGCCAGGTGTCCGCGGATGGTTTCAACACCGGAGAAGGTTACCTT
>TRINITY_DN21420_c0_g2_i1.p2
AAGGTAACCTTCTCCGGTGTTGAAACCATCCGCGGACACCTGGCAAGCTGGTGCCCACAAGAGGTGGTGCTGAGGCACGAGGCGGTGGGCGTGTTCCTGACGCACTGCGGGTGGAACTCGACCATGGAGGGTCTGAGGAACGGCGTGCCGTTCCTGTGCTGGCCCTACTTCTGCGACCAGTACCTGAACCGGAGCTACATCGTCAACGTGTGGAGGACCGGGCTGGCGGTGACGCCCGACGCGGACGGAATCGTAGGCAGGGAGGAGCTGAGGAGCAAGGTGGAGCAGGTCGTCGGCGACGCCGACATCAAGGACAGGGCGCGGGTGCTCAAGGACGAAGCCCACCGGTGCGTCGCCGAAGGAGGGTCCTCGAACGACAACTTCAAAAAGCTCGTGAATCTGCTCAGTGAATGA
>TRINITY_DN21414_c0_g1_i1.p1
TCCGTCGACCGGTGCAGCACAGTCGGCTCCGAGCTGCACGGCGGCAAAGGCGACGAAGGGCCGGACCCGTTCGCGCCGTTCATCGACGGCTTCGGGCTCAGCAGCTACTCGACGGAGGACGAGCAGCGGCTGCCCGTCTCGAGGAACACGTCGTTCGACACCCTCGACGGGACCAAAGGCGTGGGACGCCTGCACCGGCTGATGGGGTACGGGTCAGCTAGCGAGCTGCTGCGGCACTCCCCTGACCTGTACGAGAGCTTCAGTGAGCGAACGACGCCTGACGTGAGACAGCACGACACGAAAGGGAAAGGCGTTTGCATCGACGATGACGACTACGACTACGACTTGGATGACACTGACGATGAAGACATTGGTGCGCTGAAGAGATCAGCGAGGAAAGGGTCCGGCTGGACGCTCCCATGGATTCCCGGCAAGCGGCAAGGGGACTCGGGAGCCATCAGGATCAAGTAA
>TRINITY_DN21414_c0_g1_i2.p1
TCCGTCGACCGGTGCAGCACAGTCGGCTCCGAGCTGCACGGCGGCAAAGGCGACGAAGGGCCGGACCCGTTCGCGCCGTTCATCGACGGCTTCGGGCTCAGCAGCTACTCGACGGAGGACGAGCAGCGGCTGCCCGTCTCGAGGAACACGTCGTTCGACACCCTCGACGGGACCAAAGGCGTGGGACGCCTGCACCGGCTGATGGGGTACGGGTCAGCTAGCGAGCTGCTGCGGCACTCCCCTGACCTGTACGAGAGCTTCAGCGAGCGGACGACGCCTGACGTGAGACAGCACGACAGGAAAGGGAAAGCCGTTTGCATCGACGATGACGATGACGACGACAACTACGACGTCGATGACTCTGACGAGGAAGAGTACATTGGTGCGCTGAAGCGATCAGCGGGGAAAGGGTCCGGCTGGTCGCTCCCATGGATGCCCGGCAAGGGGACTCCAGCAGCGGGAGGCATTAGGATCAGGTAA
>TRINITY_DN21439_c0_g1_i1.p1
GTTGACAAAGCAACTCCAGTTTGTCCTGAATCTCCAGCAGTTGACAAAGTAACTCCAGTTCGTCCCAGATCTCCAGCAGTTGACAAAGCAACTCCAGTTCGTTCTCAATCTCCAGCAGTTGACAAAGCTACTCATGTTTGCCCTCAATCTCCATCAGTTGACAAGGCAACTCCATCCATTGACAAAGCAACTCCAGTTCGCCCAAAATCTCCAGCCATTGATAAAGCAACTCCAATTGCTCCCAAATCTCCACCAGTTGATAAAGCCTCTCCAGCTCTGCCAAAATCATTATCAGGTGCTAAAGATGCGCTTTTTCCTTCTAGGTCGCTGCAGATTGATAAGTTTACTCCAGCCGAC
>TRINITY_DN21484_c0_g1_i1.p1
CGCGAGACTTACCTTGATAGACTCGCATTAAGGTATGACCGGGAAGGTGAGCCATCTCAGTTGGCTGCTGTTGACATTTTTGTCAGTACTGTCGACCCAATGAAGGAGCCTCCTCTTGTCACTGCCAATACCGTGCTATCCATTCTTGCTGTGGACTATCCTGTGGATAAGGTCTCTTGCTATGTATCTGATGATGGAGCTGCGATGCTGACATTTGATGCACTAGCTGAGACTTCAGAGTTTGCTAGAAAATGGGTACCATTTGTTAAGAAGTACAACATTGAACCTAGAGCTCCTGAATGGTACTTCTCCCAGAAAATTGATTACTTGAAG
>TRINITY_DN21410_c0_g1_i1.p1
AGCAATGAAAGGACTTTTTCAGGCCAGAAATCGGGCAGCATATCAAGCCACGCAACCATTTTCAGTGGCTATAGTCAACAAGATTTGCCTTCTCAGTCAGAGGCACCCAGAGTGCCCCCTGGTCAAGGTACCCCAGAGGCATTCAAAGGAACATCAGTCAAAGTCCTGATCAAGTTTAGCTTGTTCATCCCAGGGAAGAAGAAACAAGGAAAGAAGATGTGGGTGGGGGTCAGCGATAATACCGATATCACCATCAATTATGGCATGTCCGCATTTCAAGACTTCCAGGAGCAAGTGGCGTCTGCGTGCAACTTTGCCTTACCCAACACTGGTCCAATCATCATGAAATCTGTCTTATTGAACACACCAACTATAAAGTGGCAGGCTACAATTGCGAGAACCCCAAGGTTCCTCAAGAAAGACCAATTCTACATTCAAGTACATTCCGACTACCTTGACTGGCTTGGGACCGGGAAATCCAATGTCAGCCTGACTCTCTCCATGCCCAAACCTAGCAAAGCAACTAAGTGGGCTGCCAAGGAGGACCTCCTTGCAGCTCATGCAGCCGCCCTCAAAGCAGCCATGAACAACCACTCTGCTAAACAAAAAACTATTATGATCAACAATGACAAAGAAGGCACCGAAGATGAGGAGATTGATGTGATTGATTGGGAACACATCAACACCCACATCAAGAAGATTTATGAGAAGAACTTGACCAACATGAATTACAATCAACATTTGCCTGTGTACATCAATCCTTCAAAACCCCATTGCTATATCCTGATTATACTTGAAGCATGTCAGGAATGGGCTTGTGCCCTAATGGCCTGGACCAAAGGTGTAACACCTACTCCCCTCCCCCTTGCTCCCTACCCTTCCTCACTCTTAAAGGAGCTAAGCAAGCAAAGATCAATAACTTGGCCCCTGAGAATATTGATTGTGGCAATGGCTCCAGCTCAATAA
>TRINITY_DN21410_c0_g1_i1.p2
ATGTTGATTGTAATTCATGTTGGTCAAGTTCTTCTCATAAATCTTCTTGATGTGGGTGTTGATGTGTTCCCAATCAATCACATCAATCTCCTCATCTTCGGTGCCTTCTTTGTCATTGTTGATCATAATAGTTTTTTGTTTAGCAGAGTGGTTGTTCATGGCTGCTTTGAGGGCGGCTGCATGAGCTGCAAGGAGGTCCTCCTTGGCAGCCCACTTAGTTGCTTTGCTAGGTTTGGGCATGGAGAGAGTCAGGCTGACATTGGATTTCCCGGTCCCAAGCCAGTCAAGGTAGTCGGAATGTACTTGAATGTAGAATTGGTCTTTCTTGAGGAACCTTGGGGTTCTCGCAATTGTAGCCTGCCACTTTATAGTTGGTGTGTTCAATAA
>TRINITY_DN21410_c0_g1_i1.p3
ATGTCAGGAATGGGCTTGTGCCCTAATGGCCTGGACCAAAGGTGTAACACCTACTCCCCTCCCCCTTGCTCCCTACCCTTCCTCACTCTTAAAGGAGCTAAGCAAGCAAAGATCAATAACTTGGCCCCTGAGAATATTGATTGTGGCAATGGCTCCAGCTCAATAACCCCTGTGCACATGAATTTATTGGCTCAACTTCTCAAGAGCCACCAATCCAAGCAAAGCAAGGTGGCAGATCTTTTGGAAATTCCTCTCTCTTCACCACCAAAAAAATCACATCTTGAGGGCTATATCCAATTTTTGGGAATCTGA
>TRINITY_DN21427_c0_g2_i1.p1
CCTGCTCCAGCACCTCGCTCTCCGCTCCGTTGGCCCCATGGAGTCCGCCGCGTCCGCCGCGATCGCCACCACCTCCCGCTCTCTCCCGCTCCCCTTCTCTTCTGCCCCGGTCCACCGCCGGCGCCGTGCCGCCTTCCTCCCCGTTGCCGCCTCCAAGCGTCACGACGACGACAAGGAGGCCGCGAAAGGGTCCAGCTCGGAACCACGGCGCGAGCCTACCAGCCTCGCGCCGTACGGACTCTCCATCTCGCCACTCTCCAAGGACGCGGCCATGGGGCTGGTGGTGAGCGCTGCCACGGGGAGCGGCTGGACGACGGGATCGGG
>TRINITY_DN21427_c0_g2_i1.p2
CCCCGATCCCGTCGTCCAGCCGCTCCCCGTGGCAGCGCTCACCACCAGCCCCATGGCCGCGTCCTTGGAGAGTGGCGAGATGGAGAGTCCGTACGGCGCGAGGCTGGTAGGCTCGCGCCGTGGTTCCGAGCTGGACCCTTTCGCGGCCTCCTTGTCGTCGTCGTGACGCTTGGAGGCGGCAACGGGGAGGAAGGCGGCACGGCGCCGGCGGTGGACCGGGGCAGAAGAGAAGGGGAGCGGGAGAGAGCGGGAGGTGGTGGCGATCGCGGCGGACGCGGCGGACTCCATGGGGCCAACGGAGCGGAGAGCGAGGTGCTGGAGCAG
>TRINITY_DN21427_c0_g2_i1.p3
CTGCTCCAGCACCTCGCTCTCCGCTCCGTTGGCCCCATGGAGTCCGCCGCGTCCGCCGCGATCGCCACCACCTCCCGCTCTCTCCCGCTCCCCTTCTCTTCTGCCCCGGTCCACCGCCGGCGCCGTGCCGCCTTCCTCCCCGTTGCCGCCTCCAAGCGTCACGACGACGACAAGGAGGCCGCGAAAGGGTCCAGCTCGGAACCACGGCGCGAGCCTACCAGCCTCGCGCCGTACGGACTCTCCATCTCGCCACTCTCCAAGGACGCGGCCATGGGGCTGGTGGTGAGCGCTGCCACGGGGAGCGGCTGGACGACGGGATCGGGG
>TRINITY_DN21491_c0_g1_i1.p1
GGTTACCTTAACACTGCCCCTGTTCGCTCGTCCATCTGCTACATCGATGGAGATGAGGGAATCCTTCGCTATAGGGGTTATCCAATCGAAGAATTGGCTGAAAGCAGCTCGTTTGTTGAGGTGGCCTACCTTTTAATGTATGGGAACTTGCCTACTCAGAGTCAATTGGCAGGCTGGGAATTTGCTATTTCTCAGCATTCTGCTGTTCCCCAAGGACTGTTGGATATCATACAATCAATGCCCCATGATGCTCACCCCATGGGTGTTCTTGCCAGTGCTATGAGCACCCTTTCTGTCTTTCATCCAGATGCAAACCCTGCTCTACAAGGTCAAGATCTTTATAAATCGAAGCAGGTGAGGGATAAACAAATTGTGCGAGTACTTGGGAAGGCACCAACAATAGCAGCTGCTGCCTACTTGAGATTAGCAGGAAGACCTCCCGTCCTTCCTTTAAATACTCTATCTTATTCAGAGAACTTCTTGTACATGCTGGACTCTTTGGGTGACAGAACATATAAACCAAATCCTCGACTTGCTCGAGCTCTAGATATTCTTTTTATTCTGCATGCTGAACATGAAATGAACTGCTCCACTGCTGCTGTTAGGCACCTTGCTTCAAGTGGTGTGGATGTATTTACTGCTCTTTCTGGTGGTGTTGGAGCTCTATATGGTCCTCTGCATGGCGGCGCAAACGAGGCAGTACTTAAAATGTTAAATGAGATTGGAAGCATGGAAAATATTCCAGATTTCATTGTAGGAGTGAAGAACAGGAAGAGGAAGATGTCCGGTTTTGGGCACCGTGTGTATAAAAACTATGACCCTCGTGCTAAAGTCATAAGGAAATTGGCAGATGAGGTGTTCTCAATTGTTGGACGGGATCCACTTATTGAGGTGGCCATTGCCCTAGAAAAGGCAGCGCTGTCAGACGAATATTTTATCAAGAGGAAGCTGTATCCAAATGTGGATTTCTACTCTGGGCTAATTTATAGGTACATCGGTTGGAAACTATTCCATAGTGTCCTTTCTTTTCTTCCCTTTGGTATTATG
>TRINITY_DN21491_c0_g1_i2.p1
GGTTACCTTAACACTGCCCCTGTTCGCTCGTCCATCTGCTACATCGATGGAGATGAGGGAATCCTTCGCTATAGGGGTTATCCAATCGAAGAATTGGCTGAAAGCAGCTCGTTTGTTGAGGTGGCCTACCTTTTAATGTATGGGAACTTGCCTACTCAGAGTCAATTGGCAGGCTGGGAATTTGCTATTTCTCAGCATTCTGCTGTTCCCCAAGGACTGTTGGATATCATACAATCAATGCCCCATGATGCTCACCCCATGGGTGTTCTTGCCAGTGCTATGAGCACCCTTTCTGTCTTTCATCCAGATGCAAACCCTGCTCTACAAGGTCAAGATCTTTATAAATCGAAGCAGGTGAGGGATAAACAAATTGTGCGAGTACTTGGGAAGGCACCAACAATAGCAGCTGCTGCCTACTTGAGATTAGCAGGAAGACCTCCCGTCCTTCCTTTAAATACTCTATCTTATTCAGAGAACTTCTTGTACATGCTGGACTCTTTGGGTGACAGAACATATAAACCAAATCCTCGACTTGCTCGAGCTCTAGATATTCTTTTTATTCTGCATGCTGAACATGAAATGAACTGCTCCACTGCTGCTGTTAGGCACCTTGCTTCAAGTGGTGTGGATGTATTTACTGCTCTTTCTGGTGGTGTTGGAGCTCTATATGGTCCTCTGCATGGCGGCGCAAACGAGGCAGTACTTAAAATGTTAAATGAGATTGGAAGCATGGAAAATATTCCAGATTTCATTGTAGGAGTGAAGAACAGGAAGAGGAAGATGTCCGGTTTTGGGCACCGTGTGTATAAAAACTATGACCCTCGTGCTAAAGTCATAAGGAAATTGGCAGATGAGGTGTTCTCAATTGTTGGACGGGATCCACTTATTGAGGTGGCCATTGCCCTAGAAAAGGCAGCGCTGTCAGACGAATATTTTATCAAGAGGAAGCTGTATCCAAATGTGGATTTCTACTCTGGGCTAATTTATAGGGCAATGGGATTCCCTACAGAATTTTTTCCTGTGCTGTTTGCTATTCCTCGCATGGGTGGCTGGCTAGCGCATTGGAAAGAGTCACTCGATGATCCTGACACTAAGATTATAAGGCCCCAACAGGTATACACCGGCTTCTGGCTTAGGCACTATACCCCCGTCAGAGAACGAGTGCTATCAAGCCAGAGTGAGGAACTTGGTCAGGTTGCCACCTCAAACGCAACTAGGCGCCGCCGTGCTGGTTCTGCCCTGTAG
>TRINITY_DN21456_c0_g1_i1.p1
CTAGCTTCTGTTTGGCTGTTGCCTTGCGGGTGGCGGCTGCTTTGGTGCGCTGCGCAGTGCGCTCCGTCCGTCGACCGGCCGGCCGTCCCCTGGCCCCTGCTCGTCGTCTTCCTCGGGCGCTCGTCTTCCTCCGAACGCGCGCGGGCCGCCGACCTGCTTGTTCTCCTGGAGGAGCGCGCCCGGCGGGCAGGCGACGCAGTCCAGCGGCGGGTTGAGGAAGAAGGCGAGCGACCGGTGGATCCCCGTCCAGCCGTCCCCTGCTCCTCTTCCTCGGGTCGGGCGCTCGTCATCCACTCTTCCTCCAGCCCTCCATCTGATCCCCGTACGACCGTCCCCTGCTCGTCTTCCTGGTGCTCGGCTGCTCCAGTGCTCGGCCCCTGCTGCAGTGCTGCTCGGTCGCGTCGGCACCTGCTGCAGATCTGCTCGACCTCGGCTGCTCGGCTTCCTGGTAACCTGGTTCCTGCTGAAGTGCTGATTCTAGAGTCTGCTGCGTACGTTTAG
>TRINITY_DN21456_c0_g1_i1.p2
CCCACACAAAATGACAAAACACTAGCCATCTGCTGCTTGCAGCTCATTGGAGCAGGAAAAACACATAGGATCGTTAATCATCTGTCTAATAACGGCATAAAGGTTTCTGGTCGCAAAAGGTTGACAACTTATTACAGTTCTGCATTGTGGAGAAACAAGATCTCACTTCATCTTCGCTTCGGTAAACAGAACATGCTTGTTCACACGGGGATCATACTTTCTAAACTCAAGCTTCTCGGTGATGCGACGAGGATTCTTGCGCTTCACGTAGAAGAATCCAGTGCCGGCTGCAGAAACCAGCCTGATGAAGATCGAGGCACGCTTTGCCTTCCCCATCAGTGA
>TRINITY_DN21445_c0_g2_i1.p1
TCGCGGAGCAAGTCTGTCTGCATTCCAAGGTCCAGGGTTAGTGAGCTGCCCGGGTCCATGGGGGTGTGCTTGTGGGTTGTGGCGGCAATCATGGCCCTGTGCAAGCTTTTAAAAGAATTCATTTATCCTGAAAACATGCCGATGCCAGCTTTGCTGCCGGATAGAGTGGGCTTCACTAGTTTTTTTTATTTCTTTTTTTTTCTCCTAAATTCTTTTCCTGTAAATCCTCTAGCTGTATGTAATGTGCTTTGGGCTTCTGGAATGATGGAGGGTGTTGGGTGTGTGCATAGCAATAGCATGACTATTGTTCGATAA
>TRINITY_DN21490_c0_g1_i1.p1
GCCGCGCGGCGCCACTGCCTTGCCCTCAACCCCTCACCCAAACGCCTCGCTTTGGCCGCCCCCCACAAGGCCACTCACCCAAAAAATCTCCACTCCTCGACCGCACCGAGCAGAGGATCACATGGCATCCGCCGTTTCGCTTCTCCTCTCGCCCCCGCGCCTGCTCCACCGCGACGGCACATCCCGCCTCCTCAGCATCCCGCACCGGCGGGTCCTCCTCGCCGCCCCCAACAACGCGACCCCTCGTCGGCTCCTGGCCCCCGCGCCGCGCGCCTCCAACAAAAACGACAACAGCGGGGCCGTGGAGGCGCCCGACCGCCTCGTGGCCGCGGTCGCCTACCTATACCCGTTCCTCGACGGCGCGCACCACGGGCGCTTCCTTCTCACGCAGTTCCCCTTCTTCGGCGCGCTGCTCCGCCCGCTGGCCCCCGCGGCTCGGCTCTTCCACTCATCGCCGCTCACGCCCTTCCTCCTCTTCCTCACGCTCTACTTCGCCGTTGTGCGGAACCAGCAGGCGTTCTCCCGCTTCGTCCGCTTCAACGCGATGCAGGCCGTCGTGCTCGACGTGCTGCTCATCTTTCCCGACCTGCTCGCGCAGTCGTTCGCGCCCTCCGGTGGGGTTGGGTTCGAGATCTTCCAGAGCATGGAGAGCACGGTCTTCCTCTTCCTGCTCGTCTCCTTGGTGTACGGCGGTGGCGCCTGCCTGCTCGGGAAGACACCACGTCTGCCCATTGTCGCAGATGCAGCGGAGCGCCAGGTGATGTGACTACAATTCGTTTCCTGCGGACCATGTTGATGGAAAGGGAATCTGATGATATGCAGAAAACATCCCAATGGTTCGTTGGCGCTTGCAGCAAATCACAAGCTTAG
>TRINITY_DN21490_c0_g1_i1.p2
CCGCGCGGCGCCACTGCCTTGCCCTCAACCCCTCACCCAAACGCCTCGCTTTGGCCGCCCCCCACAAGGCCACTCACCCAAAAAATCTCCACTCCTCGACCGCACCGAGCAGAGGATCACATGGCATCCGCCGTTTCGCTTCTCCTCTCGCCCCCGCGCCTGCTCCACCGCGACGGCACATCCCGCCTCCTCAGCATCCCGCACCGGCGGGTCCTCCTCGCCGCCCCCAACAACGCGACCCCTCGTCGGCTCCTGGCCCCCGCGCCGCGCGCCTCCAACAAAAACGACAACAGCGGGGCCGTGGAGGCGCCCGACCGCCTCGTGGCCGCGGTCGCCTACCTATACCCGTTCCTCGACGGCGCGCACCACGGGCGCTTCCTTCTCACGCAGTTCCCCTTCTTCGGCGCGCTGCTCCGCCCGCTGGCCCCCGCGGCTCGGCTCTTCCACTCATCGCCGCTCACGCCCTTCCTCCTCTTCCTCACGCTCTACTTCGCCGTTGTGCGGAACCAGCAGGCGTTCTCCCGCTTCGTCCGCTTCAACGCGATGCAGGCCGTCGTGCTCGACGTGCTGCTCATCTTTCCCGACCTGCTCGCGCAGTCGTTCGCGCCCTCCGGTGGGGTTGGGTTCGAGATCTTCCAGAGCATGGAGAGCACGGTCTTCCTCTTCCTGCTCGTCTCCTTGGTGTACGGCGGTGGCGCCTGCCTGCTCGGGAAGACACCACGTCTGCCCATTGTCGCAGATGCAGCGGAGCGCCAGGTGATGTGA
>TRINITY_DN21490_c0_g1_i1.p3
CGCGCGGCGCCACTGCCTTGCCCTCAACCCCTCACCCAAACGCCTCGCTTTGGCCGCCCCCCACAAGGCCACTCACCCAAAAAATCTCCACTCCTCGACCGCACCGAGCAGAGGATCACATGGCATCCGCCGTTTCGCTTCTCCTCTCGCCCCCGCGCCTGCTCCACCGCGACGGCACATCCCGCCTCCTCAGCATCCCGCACCGGCGGGTCCTCCTCGCCGCCCCCAACAACGCGACCCCTCGTCGGCTCCTGGCCCCCGCGCCGCGCGCCTCCAACAAAAACGACAACAGCGGGGCCGTGGAGGCGCCCGACCGCCTCGTGGCCGCGGTCGCCTACCTATACCCGTTCCTCGACGGCGCGCACCACGGGCGCTTCCTTCTCACGCAGTTCCCCTTCTTCGGCGCGCTGCTCCGCCCGCTGGCCCCCGCGGCTCGGCTCTTCCACTCATCGCCGCTCACGCCCTTCCTCCTCTTCCTCACGCTCTACTTCGCCGTTGTGCGGAACCAGCAGGCGTTCTCCCGCTTCGTCCGCTTCAACGCGATGCAGGCCGTCGTGCTCGACGTGCTGCTCATCTTTCCCGACCTGCTCGCGCAGTCGTTCGCGCCCTCCGGTGGGGTTGGGTTCGAGATCTTCCAGAGCATGGAGAGCACGGTCTTCCTCTTCCTGCTCGTCTCCTTGGTGTACGGCGGTGGCGCCTGCCTGCTCGGGAAGACACCACGTCTGCCCATTGTCGCAGATGCAGCGGAGCGCCAGGTGA
>TRINITY_DN21421_c1_g1_i1.p1
GTCGGTACCGGGAGGCACCCGCACGACGTCCAGTCCGTGCCAGACTCGCCGATGCTGGATAAGAACTCCTCGTTCGGGTCTACCTCCTCGGCCCCGTCGCTATCGAATCTTCCGCCTATACGCGTGCGGCCGGAGGACCGCCCGTCGGACGCCCGCATCATGCAACCTACCGCCGTCGAGGACCACTTCGCGCAGATGGGAATCTCCGAGCAGCAGCTGCCCATGTATATGCAAGCTCAACAGCAGGTGCCGATCCCTGCTATGACCGGCATGTCGCCATCTGAGGCGTCCAGCCGATTGTTCTCTGACGATGATAAGTCCGATCACGGTGGTGGCGGAGGTCGGAAACAACAACCTCCCAAGCAGGACGTTCCGCCGGTTGTTGATCCCACCAATAGAGCTGTGTACTATAATGATAGATCTCCTCCGGCTGAATTGAAGCGAGACATGCCGGTGGGAACTGAAGCTGCCAGCTACCGCCTCCCCGTTTCAGCTCCGGACGCTGCTGCGGCAGCTGCAGCCACCGCCGCGACACAGGCCCCTCCTGGATATGTCCTTGCCCAGATGCATGCGCCTCCGCCACCGCAGCAACCACCACAGCAGCAACCACAACAGCCAGCTCCTCAGCAGATTGTTGCTGCTGGGAATCAACATTTCATC
>TRINITY_DN21466_c0_g1_i1.p1
TCCAGCCGCCACTACGCCGGTCGCAGAGTCGCCAGCTGCCTAGACGCCCGGAGGCCCGCGGGCGCTCCCTCCTGGGCTGCTGGCCTCCTTCACATTATTGGAGCCAGAGGAGCGGGCGGCGGCTTGCACTCCATCCCATCGCTTGGGTGCGTCGCCCCGAATCCAATCGCCTGGTCAAGTCTGTTGCTGCCGGAGGTAGACGGACGCCTTATCGTGCTCGTGGCCGCAGCTAGCGCGCCGGAGCCACAGCTGGAGCGCTCGCCGGCGACGAGTCGCCGCCCCGCAAGGAGCCTACGCAGGCACGCACCGCCACGTCTAGGCGCCAGGCGGAGACGATGTGGACATGGGGAGTGGTAG
>TRINITY_DN21468_c0_g1_i2.p1
CAAACTGATAATCATGCACTGTCTGTTGGTGTGACGGGCTCCAGCAGTTCTGCAATGCCTGAGCAAGAGCTTGCAGCTACCCAAGCAAACTCCAATGGAGATGCAGCGGTACCTAAGCAAGAGCTTACAGTTACCCAAGCAAACTCCAATGGAGATCAACCTGTGCCTAAGCAAGAGCTTGCAGCTACCCAAGCAAACTCCAATGGAGATAAACCAGTGCCTGAGCAAGAGCTTCCAGCTACCCAAGCAAACTCCGATGGAGATAAACCAGTGCCTGAGCAAGAGCTTCCAGCTACCCAAGCAAACTCCAGTGGAGATAAACCAGTACCTAAGATAGAGCTTGCAGCTACCCAAGCAAATTCTAATGGAGATAAACCTGTGCCTGAGTTTACAGCTACCCAAGCAACCTCCAATGGAAATAACAGACAAATAGAAGCAAGCAAGCAATCCGAAGTTAGTATGACAGATGAAGCCTCTCCTTTGGCGGAGGATGACAAGCGAACAATTCTAGGGAAGCGTCCCAGGGATGTTAGTATGACTGATGAAGGGTCAGCTTTGGCGGAGGATGACAAGCGAACAATTATAGGGAAGCATCCCAGGGATGAAGAAGGTAATGCTGAACAGAGATGCAACGGGGAAGTAGGTGTAGTCGTTAGCAAGACATGA
>TRINITY_DN21449_c0_g1_i1.p1
CCTGTTCTCTATCAAGCATTTTCACCAAGAAAGAGTATAATCCACAGGCAGGCTGTTCAGGTCGATGTTCTTTGTCCGGCCTGTAAATCTAGTTCATTGCTCCAATTGAAGCCAATGCAAATAGAAATAACGCACACAGTGAACACTGATCAATTCATTCCAGAAAAACCGAGGCCGAGGCCGAGGCCGAGGCCATACAGTCTGGGGCGCATCGTATCTTTAACATCTTACACGGGTCGTAAGAGATTTAATTTTATTCGGCTGCTGCAGAGGAAGTATGCCGCACAAACTGAAGATGGCCGAAGTTCATTGAGGAGCTCAGATCTGGTCCAAGATCACCTCCGCACCAGAAACCTTAAAGTCGGACGGTGCTTCCTCAACATTGAAAGACTTGATCTTACCATCGTCAACAAAGGCGGACCACCTGTGAGAACGGCGGCCAAGCAAAGCAGCAGAAAGGTCTATCTCCAAATCCAAGCTTTTGTGGAAACTCCCATCAAAGTCACCATAGAACTCAATTGTATCTTTAGCGTCTAG
>TRINITY_DN21449_c0_g1_i1.p2
ACCAAGTTCTCTACCACGCCTCTCAAGGACATCTTCTACGGGAAGAAGGTGGTCATCTTCGGCTTGCCCGGTGCATATACAGGGGTTTGTTCACAAGCGCACGTTCCTAGTTACAAGAAGAATATTGACAAGTTGAAAGCAAAAGGAATCGACTCTGTTATCTGTGTAGCTGTGAATGATCCGTATGTCCTGGATGGATGGGCAAAAAAGCTAGACGCTAAAGATACAATTGAGTTCTATGGTGACTTTGATGGGAGTTTCCACAAAAGCTTGGATTTGGAGATAGACCTTTCTGCTGCTTTGCTTGGCCGCCGTTCTCACAGGTGGTCCGCCTTTGTTGACGATGGTAAGATCAAGTCTTTCAATGTTGAGGAAGCACCGTCCGACTTTAAGGTTTCTGGTGCGGAGGTGATCTTGGACCAGATCTGA
>TRINITY_DN21449_c0_g1_i2.p1
TCTGTCCTCCAATTGACCCCAATGAAATTAGAAATCCCCCACACCGTCAACACTCATAAATACATCCCACAAAAACCGCGCCCGCGGCCGCGGCCGCGGCCGAGGCCATACAGTCTGGGGCGCATCGTATCTTTAACATCTTACACGGGTCGTAAGAGATTTAATTTTATTCGGCTGCTGCAGAGGAAGTATGCCGCACAAACTGAAGATGGCCGAAGTTCATTGAGGAGCTCAGATCTGGTCCAAGATCACCTCCGCACCAGAAACCTTAAAGTCGGACGGTGCTTCCTCAACATTGAAAGACTTGATCTTACCATCGTCAACAAAGGCGGACCACCTGTGAGAACGGCGGCCAAGCAAAGCAGCAGAAAGGTCTATCTCCAAATCCAAGCTTTTGTGGAAACTCCCATCAAAGTCACCATAGAACTCAATTGTATCTTTAGCGTCTAG
>TRINITY_DN21423_c0_g1_i4.p1
ATGGAGCCGATGAACGAAGAAGAATGGGAATACGAAGAAGAAGCTGATGAGGACGGATCACTCTTAGATGAGGCGGAGGAACAGTTTCCGATTGGCTATACGATCGATTTCGGTGCGGAATCGGAAGATTTTTGGGAGCACTCTGGGGAGGGAGGAGCGGGTCATGATGTACCCCGAGGCGGCCTCGGCTCACAGGCCTTGCCCGTCTCCGACTCCCTCAGAGCCGATTGGGACGGCATCCCCGCCGACGGCGCCGAGTATCTCTTCACCGTACGGTCCGTACACATATCTCCTTCTTCCTCGCTCTCGATTTCCTTTCTCGTTGGTACATGGTCTCGCTCTCTCTCTCTCTCTCTCTCTCAACAGGAGCTGTGGTTCTCTTGTAGACGCGAAGCTAGGGCTAGACCTCGGGTCGTAGCCAAACACAACCCTTTCAAATCTTCTTCCTCATCCCGCCCTTCATCCGTAAGACTGCCGCCTATCACCATCCCCTCCACGCCCTACGATTCCTGGAGAAAGAGGTTCATCGAACGGTTCACCAACATGCGGCAAAGCTTCCAAGCTCTCGATCCTCTCCATTGGCAGCTCGACGACCTCTTTCGTAGACCTCCTCCCGATAATGATCTCTCCAATTGGAAAATCTTCATCGCCGGTAAAAAAAATTCTCCCCTCGAGTTTCCCCCAAGACAGCCCATCCCTCTCTTTCTCAAAGCCTTGGAACAGACGACGGTGATCGCGGTATTATCGCACTACCAAGTATGGATACAAGAGCGGATTGGGGCGTTAGCGCGGATGGTAGAGTTGGGGGAGGGGAGGGAGGAGGAGAGAGGA
>TRINITY_DN21423_c0_g1_i4.p2
ATGAGGCGGAGGAACAGTTTCCGATTGGCTATACGATCGATTTCGGTGCGGAATCGGAAGATTTTTGGGAGCACTCTGGGGAGGGAGGAGCGGGTCATGATGTACCCCGAGGCGGCCTCGGCTCACAGGCCTTGCCCGTCTCCGACTCCCTCAGAGCCGATTGGGACGGCATCCCCGCCGACGGCGCCGAGTATCTCTTCACCGTACGGTCCGTACACATATCTCCTTCTTCCTCGCTCTCGATTTCCTTTCTCGTTGGTACATGGTCTCGCTCTCTCTCTCTCTCTCTCTCTCAACAGGAGCTGTGGTTCTCTTGTAGACGCGAAGCTAGGGCTAGACCTCGGGTCGTAG
>TRINITY_DN21423_c0_g1_i1.p1
ATGGAGCCGATGAACGAAGAAGAATGGGAATACGAAGAAGAAGCTGATGAGGACGGATCACTCTTAGATGAGGCGGAGGAACAGTTTCCGATTGGCTATACGATCGATTTCGGTGCGGAATCGGAAGATTTTTGGGAGCACTCTGGGGAGGGAGGAGCGGGTCATGATGTACCCCGAGGCGGCCTCGGCTCACAGGCCTTGCCCGTCTCCGACTCCCTCAGAGCCGATTGGGACGGCATCCCCGCCGACGGCGCCGAGTATCTCTTCACCGTACGACGCGAAGCTAGGGCTAGACCTCGGGTCGTAGCCAAACACAACCCTTTCAAATCTTCTTCCTCATCCCGCCCTTCATCCGTAAGACTGCCGCCTATCACCATCCCCTCCACGCCCTACGATTCCTGGAGAAAGAGGTTCATCGAACGGTTCACCAACATGCGGCAAAGCTTCCAAGCTCTCGATCCTCTCCATTGGCAGCTCGACGACCTCTTTCGTAGACCTCCTCCCGATAATGATCTCTCCAATTGGAAAATCTTCATCGCCGGTAAAAAAAATTCTCCCCTCGAGTTTCCCCCAAGACAGCCCATCCCTCTCTTTCTCAAAGCCTTGGAACAGACGACGGTGATCGCGGTATTATCGCACTACCAAGTATGGATACAAGAGCGGATTGGGGCGTTAGCGCGGATGGTAGAGTTGGGGGAGGGGAGGGAGGAGGAGAGAGGA
>TRINITY_DN21423_c0_g1_i2.p1
ATGGAGCCGATGAACGAAGAAGAATGGGAATACGAAGAAGAAGCTGATGAGGACGGATCACTCTTAGATGAGGCGGAGGAACAGTTTCCGATTGGCTATACGATCGATTTCGGTGCGGAATCGGAAGATTTTTGGGAGCACTCTGGGGAGGGAGGAGCGGGTCATGATGTACCCCGAGGCGGCCTCGGCTCACAGGCCTTGCCCGTCTCCGACTCCCTCAGAGCCGATTGGGACGGCATCCCCGCCGACGGCGCCGAGTATCTCTTCACCGTACGGTCCGTACACATATCTCCTTCTTCCTCGCTCTCGATTTCCTTTCTCGTTGGTACATGGTCTCGCTCTCTCTCTCTCTCTCTCTCTCAACAGGAGCTGTGGTTCTCTTGTAGACGCGAAGCTAGGGCTAGACCTCGGGTCGTAGCCAAACACAACCCTTTCAAATCTTCTTCCTCATCCCGCCCTTCATCCGTAAGACTGCCGCCTATCACCATCCCCTCCACGCCCTACGATTCCTGGAGAAAGAGGTTCATCGAACGGTTCACCAACATGCGGCAAGTAAGCCCACGCGCGGGTCTGGGCTCTATCACTCCATCTGATGTGTTCATATGTCGGCGCCAAGTTATGGATGAATCCAGTAGTTAA
>TRINITY_DN21423_c0_g1_i3.p1
ATGGAGCCGATGAACGAAGAAGAATGGGAATACGAAGAAGAAGCTGATGAGGACGGATCACTCTTAGATGAGGCGGAGGAACAGTTTCCGATTGGCTATACGATCGATTTCGGTGCGGAATCGGAAGATTTTTGGGAGCACTCTGGGGAGGGAGGAGCGGGTCATGATGTACCCCGAGGCGGCCTCGGCTCACAGGCCTTGCCCGTCTCCGACTCCCTCAGAGCCGATTGGGACGGCATCCCCGCCGACGGCGCCGAGTATCTCTTCACCGTACGACGCGAAGCTAGGGCTAGACCTCGGGTCGTAGCCAAACACAACCCTTTCAAATCTTCTTCCTCATCCCGCCCTTCATCCGTAAGACTGCCGCCTATCACCATCCCCTCCACGCCCTACGATTCCTGGAGAAAGAGGTTCATCGAACGGTTCACCAACATGCGGCAAGTAAGCCCACGCGCGGGTCTGGGCTCTATCACTCCATCTGATGTGTTCATATGTCGGCGCCAAGTTATGGATGAATCCAGTAGTTAA
>TRINITY_DN21425_c0_g1_i1.p1
ATGCCGTCAAACAAGTCCAAGTCAAAGTACTCACGCACCGATCCCAGTCTCGCTACCACTTCCATCTTCGAGGTTGACACCACCGGATCAGCCTCCATCAGACACTCCGTAATCCATGGCGCATTCGCATCCAGGGCTCGAAAGGGAGTCCAACGCACCCTCCGAGTCGATCAGATACTCACCGAATCTGCCAGCCAGGGTCCGCCGCCTGTTTCTGGAAGGGTACGCGGTGCGACTCAGGATGTGGCCAAGGCCAAGCTGTTGACCGCCAACGAGAAGAAGCGGCTCGAACAGATGGTCGTCCGAAAGAGGCATGATACCGGAATCGATCCTGTCAAACGCAACGGCACCGCTGTCGCCCTCAAACCTCCTCAGCCACCCGCCACTGATATATGGACCCAAGGTGTTTCGGCGGCCACTGTCTCCCCTGCTAATACTGCCAATACTGTCGTGTCGATCAAGCCACCATCTAGCCTCATGCCCAACCAAGTATTGAGCCAAGTCATCAACTCCCTTCCCGCCCCCGGTCTAATGGCCATCCCTCTTCCACACCCGGGTCAGAGCTATAATCCCGCATTGAATGACCATCAAGCCATCCTTCGTCAGACGCTAGAGAAACTAGAGGAGGAACAACGGGAAGCTGATCAAGCTGCCGAGATCAAGGAGCGTGTCACGGCAGGATTGAAAATCACTCAAGCTAAATCTCCCTGGGAAATCTGCGAGGAAGCCGTCGGCGATGGTGAAAGTGATGATGAACAGACCCAAACCTCATCTCCCAAATCACTCGCTCAGAGAAAGGCTTCAAAGAAGAAAACCAAGGCTCAACGTCGTCGTCAGGAGAAGGAAAGAGAACAGATGCGCATGCATGCTCTACGGAAGGAAGCCAGACGGGTAGCGCATACGTTACACGAGCTACCGAAGCTAGTCCGAGGCCTAAGCGCGGCGGAGCGAGAAGCACGACAGGCAAGGTTGGTAGCAAAAGCACGACGTGCGGCGCTGGTGGCAGAATACGGGCTGCGGGCGGTGCGGGGAGGGAAGCCGAAGGGCCTGCAATCAGTCGAGGATAGACACGAGTACCAGCTTACGGAAGACCTCAGCGAGGCCGGTCTCAGGGGCCTCAAGCTCGAAGGCAACCTCTGGAGAGACTGGGCCCAATCTAACACCCGCAGAGGCAGACTAGACGCTAGACCCAGGATTGGCTTAGTCAAGGGCCAACGCTTCCAAAAAGGTAGAATGTTTAAGGAGGTCGAAAAACACGCCTGGAAAAACTTTGAAGCTTGA
>TRINITY_DN21425_c0_g1_i1.p2
ATGGGAGCTCAAGCTTCAAAGTTTTTCCAGGCGTGTTTTTCGACCTCCTTAAACATTCTACCTTTTTGGAAGCGTTGGCCCTTGACTAAGCCAATCCTGGGTCTAGCGTCTAGTCTGCCTCTGCGGGTGTTAGATTGGGCCCAGTCTCTCCAGAGGTTGCCTTCGAGCTTGAGGCCCCTGAGACCGGCCTCGCTGAGGTCTTCCGTAAGCTGGTACTCGTGTCTATCCTCGACTGATTGCAGGCCCTTCGGCTTCCCTCCCCGCACCGCCCGCAGCCCGTATTCTGCCACCAGCGCCGCACGTCGTGCTTTTGCTACCAACCTTGCCTGTCGTGCTTCTCGCTCCGCCGCGCTTAGGCCTCGGACTAGCTTCGGTAGCTCGTGTAACGTATGCGCTACCCGTCTGGCTTCCTTCCGTAGAGCATGCATGCGCATCTGTTCTCTTTCCTTCTCCTGA
>TRINITY_DN21489_c0_g1_i2.p1
GAGCAGGTGGTTCTGTATTGCTTGCTTGCTAGTTCTTACTCTGTCGCCTTTGTGTTTTCGTGGCAGGGGCTGGCCCTGACTAGAGTCCCGAAGGTCAAGTACCTCATCATCATCGGTGGCGCTAAGTTCCAGTCACCCACGGTGGCCGGCAAGGCGTACGCCAACAAGATCGCATGCCCCTCGCTTCACTTCATCGGTGAAAACGACTTCCTGAAAGTCCATGGTGAAAAGCTGATAGAATCATGCGTGGACCCATTCGTAATCCGTCACCCAAAGGGCCACACAGTTCCGAGGCTCGATGACGAGAGTTTAGTGGTCATGCACCGTTTCCTTGAGAAGATTGAGGGGGAGGTACTTGAGTATTCGTCCAAAGATGTCAACGAAACCGAAGTGGGCATGTGA
>TRINITY_DN21455_c1_g2_i1.p1
TGGATTCTTGATCAATTCCCAAAGTGGTTCCCTATAGAGAGAGAGACTTACCTAGACCGGCTGTCACTGAGGTTCGATAAGGAAGGCCAGCCGTCTCAACTTGCCCCAATCGATTTCTTTGTCAGTACAGTTGACCCCTTAAAGGAACCTCCTTTGGTCACAGCAAATACTGTTCTATCTATCCTTTCAGTGGATTATCCAGTTGATAAGGTTTCGTGCTACGTTTCTGATGATGGTGCTGCCATGCTGACATTTGAAGCATTGTCTGAAACATCTGAATTTGCAAAGAAATGGGTTCCTTTCTGCAAAAGATATAGCCTTGAGCCTCGTGCTCCAGAGTGGTACTTCCAACAGAAGATAGACTACCTGAAAGACAAGGTGGCGCCAAACTTTGTTAGAGAACGGAGAGCAATGAAGAGAGAGTATGAGGAATTCAAG
>TRINITY_DN21448_c0_g1_i1.p1
TTGTGCAAGCGGCTGGCGAGGGACGTGGTGGCCATGGCCGCGGGAGAGCCGGCGGCGCCTCAGGCTGCCAACGAGGAGCTGACCGAGTTCGTCGACGCGTTGAAAAAGGAGTGGGACAGGATCGAGGACAAGTACGCGGTGACCACGCTCGCCGTCGCCGCCACGCTTGGCATGTGGAGCGCCGGTGGAGTAGTGTCGGCAATCGATAGGCTCCCCGTGGTTCCTGGTCTGATGCAGGCCGTTGGAATTGGATACAGCGGGTGGTTCGCGTACCGAAACCTGCTATTCAAGCCTGACAGGGATGCTTTCTTTGCGAAGGTCAGGGAGATCTACGAGGATATTATCAGCGCTTAA
>TRINITY_DN21428_c0_g1_i1.p1
GAGCCTACCAGAGCGGCAGGTGCTGACTCAATTGATCCTACATTTTTGGAGGCTCTTCCTGAGGACTTGCGAGCTGAAGTTCTTTCTTCACGTCAAAATCAAGTGACTCAGACTTCTAATGACCAACCTCAGAATGATGGTGATATTGATCCTGAATTCCTTGCTGCACTCCCCCTTGATATAAGAGAGGAGGTGCTAGCTCAACAACGTAGTCAAAGGATACAACAACAATCACAAGAATTAGAAGGACAACCAGTTGAAATGGATGCTGTTTCAATTATTGCAACATTCCCTTCAGAAATTCGGGAAGAGGTCCTTTTGACATCTCCT
>TRINITY_DN21412_c0_g1_i1.p1
GTGCACTTCGAGGCCTTCCAGATGAGTGAGATTTGTGTCAAGCTGTTCAAGGATGGGGTACTGGAAACTGAGGTTCAGGATGCTGATGATCCCCGTCTGTCAAAGATGCGGAAAGAGGTGGTGGCTGGGGGGAAGGATACTATGAAGGTGGATAATGACTTCTTCCTCGTGCCTGTCAAGATCTCTGATCACCAGGGTCCACTCTCAGTAGGCTTTCCTATAGAGAACCGTGGAAATCCTGTGAGCATCAGCGCGTTGAGAAGTCACCTGGAGCGGATGAAGCATTTGGCATTTGTGAAGCGGATCTCGGACTTCCATTTGCTCCTCAAGCTTGCTACTTTCCTAGATGTAAAGGCAGACATGCCTACTATAGCTGCATGTGTGAAAACTCAGAGCAGGGTGCCCGAGGGGTACCAGCTTCTGATCGAGTCCTTTGCTAGCCAGGGATAA
>TRINITY_DN21434_c0_g1_i1.p1
ATGTCTTGGATGCATATTATTATAAGAAACCATCAGTCGGACTTCTTCATCTTCAGTACCAAACGCCGCAAACAGAGCTCGCCGACGCGCGGTACGGTACCCTGCTACGCTCCAGAATTTCTAGGCGTCGGAGGCGGTGGTGCTTCCCTGTGCCGGTTCGCCGATGAGGAGGACCGCGGCGCGAGGGACATCTGCGCGCGGGGGTGGAGGGATCCAGCCGTCGGCCACCACGACGTCGGATCAGGGGGAGCTTCTGGAGTGCTGGAGTTGGGGGCTGGACGGGGCTGCAACGCTCCGCCCCATCCGTCA
>TRINITY_DN21472_c0_g1_i1.p1
ATGGAAAATTACAACAGGCTCGAGAAGGTCGGTGAAGGAACGTATGGTGTCGTGTATAAGGCGAAGGACCTCCGAACAGGCGAGATTGTAGCATTGAAGAAAATCCGACTTGAGGCTGAGGATGAAGGCGTACCCAGCACAGCAATCCGCGAAATTAGCTTGTTGAAAGAAATGAATGATGACAACATTGTACGACTTTTGGATATCTGTCATGCCGAAGCAAAGCTCTTCCTTGTCTTTGAATTCCTTGATCTCGATCTCAAGCGTTACATGGATAAAGTCGGAGATGGGGATGGAATGGGCCCTGCGATTGTCAAGAAATTTTCTTATCAACTGTGTCGCGGCGTGTGTTATTGCCATGGCCATCGAATCCTGCACCGTGATTTAAAGCCGCAAAACTTGCTCATTGACAAGGATGGTAACTTGAAGCTAGCCGATTTCGGTTTGGCGCGAGCGTTTGGGATCCCTCTTCGAAGCTACACTCACGAAATTGTTACCTTGTGGTACCGTGCTCCAGAAGTGTTACTAGGAAGTAGACATTACTCCACTGGTGTTGATATGTGGTCGGTAGGATGCATTATTGCCGAGATGATTTCTAGGCAGCCCCTATTTCCAGGTGATTCGGAAATCGATGAAATTTTCCGTATCTTTCGACTGTTGGGTACTCCAAACGAAACCACCTGGCCGGGGGTGCAAACTTTACCAGATTACAAACCTGGATTTCCGCAATGGTCGGCGAAAGATATCGGCTCCCATGTCCAAAACTCCAACACAGTCAGCGTGGATTTAATAGCTAAAATGTTGGTATACGATCCCGCAAAACGAGCGTCTGCCAAGTCTTCCTTGAAACATCCATACTTCGACGGAACGGAAACATAA
>TRINITY_DN21472_c0_g1_i1.p2
ATGGCCATGGCAATAACACACGCCGCGACACAGTTGATAAGAAAATTTCTTGACAATCGCAGGGCCCATTCCATCCCCATCTCCGACTTTATCCATGTAACGCTTGAGATCGAGATCAAGGAATTCAAAGACAAGGAAGAGCTTTGCTTCGGCATGACAGATATCCAAAAGTCGTACAATGTTGTCATCATTCATTTCTTTCAACAAGCTAATTTCGCGGATTGCTGTGCTGGGTACGCCTTCATCCTCAGCCTCAAGTCGGATTTTCTTCAATGCTACAATCTCGCCTGTTCGGAGGTCCTTCGCCTTATACACGACACCATACGTTCCTTCACCGACCTTCTCGAGCCTGTTGTAATTTTCCATGTGAGGTTCTTTTCTCTCGGAAAACGGAGGTTCTTGAGACTGTTTGTAAGGGAGAGGGTGCTGGACTGA
>TRINITY_DN21472_c0_g1_i1.p3
ATGCTACAATCTCGCCTGTTCGGAGGTCCTTCGCCTTATACACGACACCATACGTTCCTTCACCGACCTTCTCGAGCCTGTTGTAATTTTCCATGTGAGGTTCTTTTCTCTCGGAAAACGGAGGTTCTTGAGACTGTTTGTAAGGGAGAGGGTGCTGGACTGAGGAGTGTGATGGGTGGGTGTTGTTTTATATGGAAGAGAAGAAAGAGGTTGACGAGAGAAAAATGTTTGTTGTGTTTTCTATGCTTCGACGCGAAATTGCCCCTTTTAAAAAAAGGAGCCGCACTGAGCCCTCTCTTTGCTCAGTGGGCCAGCCTATCCACTTCTCTCTCTCTCTCACTCTGA
>TRINITY_DN21478_c0_g1_i2.p1
ACAAACATGGATGGTGCCATGAAATCAATGAGATCAACAGGAGCTGGTAACTATGGAAGAATGCAACAGATTATGCACATGGAGAAAGATTGGCATGTGGAATTCTCGAGGCAGTATAGCAGAGAGCACAGTTATTCAGGTGATTTAAAGGGAACTACTGTTCAGATTATGTCAAGGTCATTGGAAGGAAAGCTAACAGTCTGCAGCTGCATGTTCCAGGAAAAGGGCAATGATGCCACTATAAGTAATGCCTCAGCAGACGGCACCATGGATGAAAGCAGAACTAGGAGGACTATTATCTTCAGTCCAAAGATATGTAACAATGTAGATCTTCTGGTTGGAAACATAATTCATATCTTCCCACCATGGAAGGAAGTTAAAATACAAGAAGAGCATGTGATTATTTGCACCTACTTCTCGCACCACCACCGGACTTGA
>TRINITY_DN21470_c0_g1_i1.p1
TTTACCATGACCACACCTGCAGATGTTCCTCCAGTTGCTGAGCATGACAGCGGAGATCCGGAAGGACTCGCCGAGAGGAGAGCCGGGGACGAGGCGCCAGCCATCTCCGGGGCGCAGCGACGATCACCGACGGGCGTAGCGGATCAAACGACGAGAGCATCGGATGATGATAGGCCAGGAGACGACGAGGGTGTGTCGACGAAGAAGGACCAGGCAGAGTGCCGACCGTGTGGACGGACGTTTGCCGGGAAGAAGGACTACGAGAACCATCTGTGGCATTCGAAGCGGCACTTCTATTGCAAGCCATGCAAGCGGGACTTCAGCACATCCGAGGCCAGACTGGCCCACCAGACCCATGCCCTCGCCCATCGCGCCTGCAAATGGTGCCCCTCCCAGCCCTCCGCCACCCTCGCCATACACTATCAACTCGTCCATCGGGAATGCCCAAGATGCGCTATCGTCTTCCGCGATCTCGACCAGTTTCACGCCCATTGTCGCGCCACTCACCCCAAGATCTATTGCGAGAACTGCAACAAACTTTTCAAGACTAGAAACAATCTCGTCATCGTCAGTCACACACATACACATATATATATATACCCACATCACATCCGCACCTTACGTCCGGTCTTCTTTCTTGCATGTATGAAGAGGTAG
>TRINITY_DN21470_c0_g1_i1.p2
ATGATGATAGGCCAGGAGACGACGAGGGTGTGTCGACGAAGAAGGACCAGGCAGAGTGCCGACCGTGTGGACGGACGTTTGCCGGGAAGAAGGACTACGAGAACCATCTGTGGCATTCGAAGCGGCACTTCTATTGCAAGCCATGCAAGCGGGACTTCAGCACATCCGAGGCCAGACTGGCCCACCAGACCCATGCCCTCGCCCATCGCGCCTGCAAATGGTGCCCCTCCCAGCCCTCCGCCACCCTCGCCATACACTATCAACTCGTCCATCGGGAATGCCCAAGATGCGCTATCGTCTTCCGCGATCTCGACCAGTTTCACGCCCATTGTCGCGCCACTCACCCCAAGATCTATTGCGAGAACTGCAACAAACTTTTCAAGACTAGAAACAATCTCGTCATCGTCAGTCACACACATACACATATATATATATACCCACATCACATCCGCACCTTACGTCCGGTCTTCTTTCTTGCATGTATGA
>TRINITY_DN21470_c0_g1_i1.p3
ATGTGGGTATATATATATATGTGTATGTGTGTGACTGACGATGACGAGATTGTTTCTAGTCTTGAAAAGTTTGTTGCAGTTCTCGCAATAGATCTTGGGGTGAGTGGCGCGACAATGGGCGTGAAACTGGTCGAGATCGCGGAAGACGATAGCGCATCTTGGGCATTCCCGATGGACGAGTTGATAGTGTATGGCGAGGGTGGCGGAGGGCTGGGAGGGGCACCATTTGCAGGCGCGATGGGCGAGGGCATGGGTCTGGTGGGCCAGTCTGGCCTCGGATGTGCTGAAGTCCCGCTTGCATGGCTTGCAATAGAAGTGCCGCTTCGAATGCCACAGATGGTTCTCGTAGTCCTTCTTCCCGGCAAACGTCCGTCCACACGGTCGGCACTCTGCCTGGTCCTTCTTCGTCGACACACCCTCGTCGTCTCCTGGCCTATCATCATCCGATGCTCTCGTCGTTTGATCCGCTACGCCCGTCGGTGA
>TRINITY_DN21470_c0_g1_i1.p4
ATGATTGACCAGATGATGGAGACGCACGACCCGCGGCAAGTGTTCCTGCGACGGGCCCGCCTCGCCAGGCCGGCCGATCCCCCGACGCTCCCCGCAACCCCAACCGGCCTCTACCAGTGTCCCCTCTGCCCTAAGAAGCTCCAGAATATCGCCGCCCTTCGACAGCATCAAGCCTCCGCTAAACACGCCAACAACGGCCGCGACCCCTACAAATGTCCCGCCTCTTCTTGCAATAAGGCTGCCTTCCCCTCCCTCAGCTCCCTCTTGCTCCATAAGGAAAGGGGCAAATGTACCTTAGATCGCGATGTTGCTAAAATTTCTAACCTCGATCGGTGCATCTACCTTCTGTTCACTCAAATTCGTAATATGTAA
>TRINITY_DN21470_c0_g1_i1.p5
ATGGAGCAAGAGGGAGCTGAGGGAGGGGAAGGCAGCCTTATTGCAAGAAGAGGCGGGACATTTGTAGGGGTCGCGGCCGTTGTTGGCGTGTTTAGCGGAGGCTTGATGCTGTCGAAGGGCGGCGATATTCTGGAGCTTCTTAGGGCAGAGGGGACACTGGTAGAGGCCGGTTGGGGTTGCGGGGAGCGTCGGGGGATCGGCCGGCCTGGCGAGGCGGGCCCGTCGCAGGAACACTTGCCGCGGGTCGTGCGTCTCCATCATCTGGTCAATCATCCCTTGGTCCGCGCCCGACACACAGCTCCCTGA
>TRINITY_DN21470_c0_g1_i1.p6
ATGGCTTGCAATAGAAGTGCCGCTTCGAATGCCACAGATGGTTCTCGTAGTCCTTCTTCCCGGCAAACGTCCGTCCACACGGTCGGCACTCTGCCTGGTCCTTCTTCGTCGACACACCCTCGTCGTCTCCTGGCCTATCATCATCCGATGCTCTCGTCGTTTGATCCGCTACGCCCGTCGGTGATCGTCGCTGCGCCCCGGAGATGGCTGGCGCCTCGTCCCCGGCTCTCCTCTCGGCGAGTCCTTCCGGATCTCCGCTGTCATGCTCAGCAACTGGAGGAACATCTGCAGGTGTGGTCATGGTAA
>TRINITY_DN21470_c0_g1_i2.p1
TTTACCATGACCACACCTGCAGATGTTCCTCCAGTTGCTGAGCATGACAGCGGAGATCCGGAAGGACTCGCCGAGAGGAGAGCCGGGGACGAGGCGCCAGCCATCTCCGGGGCGCAGCGACGATCACCGACGGGCGTAGCGGATCAAACGACGAGAGCATCGGATGATGATAGGCCAGGAGACGACGAGGGTGTGTCGACGAAGAAGGACCAGGCAGAGTGCCGACCGTGTGGACGGACGTTTGCCGGGAAGAAGGACTACGAGAACCATCTGTGGCATTCGAAGCGGCACTTCTATTGCAAGCCATGCAAGCGGGACTTCAGCACATCCGAGGCCAGACTGGCCCACCAGACCCATGCCCTCGCCCATCGCGCCTGCAAATGGTGCCCCTCCCAGCCCTCCGCCACCCTCGCCATACACTATCAACTCGTCCATCGGGAATGCCCAAGATGCGCTATCGTCTTCCGCGATCTCGACCAGTTTCACGCCCATTGTCGCGCCACTCACCCCAAGATCTATTGCGAGAACTGCAACAAACTTTTCAAGACTAGAAACAATCTCGTCATCAGGTAG
>TRINITY_DN21470_c0_g1_i2.p2
ATGCGCCCACCTCAGTATCTACCTGATGACGAGATTGTTTCTAGTCTTGAAAAGTTTGTTGCAGTTCTCGCAATAGATCTTGGGGTGAGTGGCGCGACAATGGGCGTGAAACTGGTCGAGATCGCGGAAGACGATAGCGCATCTTGGGCATTCCCGATGGACGAGTTGATAGTGTATGGCGAGGGTGGCGGAGGGCTGGGAGGGGCACCATTTGCAGGCGCGATGGGCGAGGGCATGGGTCTGGTGGGCCAGTCTGGCCTCGGATGTGCTGAAGTCCCGCTTGCATGGCTTGCAATAGAAGTGCCGCTTCGAATGCCACAGATGGTTCTCGTAGTCCTTCTTCCCGGCAAACGTCCGTCCACACGGTCGGCACTCTGCCTGGTCCTTCTTCGTCGACACACCCTCGTCGTCTCCTGGCCTATCATCATCCGATGCTCTCGTCGTTTGATCCGCTACGCCCGTCGGTGA
>TRINITY_DN21470_c0_g1_i2.p3
ATGATGATAGGCCAGGAGACGACGAGGGTGTGTCGACGAAGAAGGACCAGGCAGAGTGCCGACCGTGTGGACGGACGTTTGCCGGGAAGAAGGACTACGAGAACCATCTGTGGCATTCGAAGCGGCACTTCTATTGCAAGCCATGCAAGCGGGACTTCAGCACATCCGAGGCCAGACTGGCCCACCAGACCCATGCCCTCGCCCATCGCGCCTGCAAATGGTGCCCCTCCCAGCCCTCCGCCACCCTCGCCATACACTATCAACTCGTCCATCGGGAATGCCCAAGATGCGCTATCGTCTTCCGCGATCTCGACCAGTTTCACGCCCATTGTCGCGCCACTCACCCCAAGATCTATTGCGAGAACTGCAACAAACTTTTCAAGACTAGAAACAATCTCGTCATCAGGTAGATACTGA
>TRINITY_DN21470_c0_g1_i3.p1
TTTACCATGACCACACCTGCAGATGTTCCTCCAGTTGCTGAGCATGACAGCGGAGATCCGGAAGGACTCGCCGAGAGGAGAGCCGGGGACGAGGCGCCAGCCATCTCCGGGGCGCAGCGACGATCACCGACGGGCGTAGCGGATCAAACGACGAGAGCATCGGATGATGATAGGCCAGGAGACGACGAGGGTGTGTCGACGAAGAAGGACCAGGCAGAGTGCCGACCGTGTGGACGGACGTTTGCCGGGAAGAAGGACTACGAGAACCATCTGTGGCATTCGAAGCGGCACTTCTATTGCAAGCCATGCAAGCGGGACTTCAGCACATCCGAGGCCAGACTGGCCCACCAGACCCATGCCCTCGCCCATCGCGCCTGCAAATGGTGCCCCTCCCAGCCCTCCGCCACCCTCGCCATACACTATCAACTCGTCCATCGGGAATGCCCAAGATGCGCTATCGTCTTCCGCGATCTCGACCAGTTTCACGCCCATTGTCGCGCCACTCACCCCAAGATCTATTGCGAGAACTGCAACAAACTTTTCAAGACTAGAAACAATCTCGTCATCCACGAATTATCGCACCACCACCAAGCGCGAAGTATCGTGTGTCCATGGGCGGAATGTGGAGCGGAGTTTCTGAGCGAGTCGGGAGTGGTAGCCCACCTGGAGTCAGGGAGCTGTGTGTCGGGCGCGGACCAAGGGATGATTGACCAGATGATGGAGACGCACGACCCGCGGCAAGTGTTCCTGCGACGGGCCCGCCTCGCCAGGCCGGCCGATCCCCCGACGCTCCCCGCAACCCCAACCGGCCTCTACCAGTGTCCCCTCTGCCCTAAGAAGCTCCAGAATATCGCCGCCCTTCGACAGCATCAAGCCTCCGCTAAACACGCCAACAACGGCCGCGACCCCTACAAATGTCCCGCCTCTTCTTGCAATAAGGCTGCCTTCCCCTCCCTCAGCTCCCTCTTGCTCCATAAGGAAAGGGGCAAATGTACCTTAGATCGCGATGTTGCTAAAATTTCTAACCTCGATCGGTGCATCTACCTTCTGTTCACTCAAATTCGTAATATGTAA
>TRINITY_DN21470_c0_g1_i3.p2
ATGATGATAGGCCAGGAGACGACGAGGGTGTGTCGACGAAGAAGGACCAGGCAGAGTGCCGACCGTGTGGACGGACGTTTGCCGGGAAGAAGGACTACGAGAACCATCTGTGGCATTCGAAGCGGCACTTCTATTGCAAGCCATGCAAGCGGGACTTCAGCACATCCGAGGCCAGACTGGCCCACCAGACCCATGCCCTCGCCCATCGCGCCTGCAAATGGTGCCCCTCCCAGCCCTCCGCCACCCTCGCCATACACTATCAACTCGTCCATCGGGAATGCCCAAGATGCGCTATCGTCTTCCGCGATCTCGACCAGTTTCACGCCCATTGTCGCGCCACTCACCCCAAGATCTATTGCGAGAACTGCAACAAACTTTTCAAGACTAGAAACAATCTCGTCATCCACGAATTATCGCACCACCACCAAGCGCGAAGTATCGTGTGTCCATGGGCGGAATGTGGAGCGGAGTTTCTGA
>TRINITY_DN21470_c0_g1_i3.p3
ATGGGCGTGAAACTGGTCGAGATCGCGGAAGACGATAGCGCATCTTGGGCATTCCCGATGGACGAGTTGATAGTGTATGGCGAGGGTGGCGGAGGGCTGGGAGGGGCACCATTTGCAGGCGCGATGGGCGAGGGCATGGGTCTGGTGGGCCAGTCTGGCCTCGGATGTGCTGAAGTCCCGCTTGCATGGCTTGCAATAGAAGTGCCGCTTCGAATGCCACAGATGGTTCTCGTAGTCCTTCTTCCCGGCAAACGTCCGTCCACACGGTCGGCACTCTGCCTGGTCCTTCTTCGTCGACACACCCTCGTCGTCTCCTGGCCTATCATCATCCGATGCTCTCGTCGTTTGATCCGCTACGCCCGTCGGTGA
>TRINITY_DN21470_c0_g2_i1.p1
GGCCGGTTGGGGTTGCGGGGAGCGTCGGGGGATCGGCCGGCCTGGCGAGGCGGGCCCGTCGCAGGAACACTTGCCGCGGGTCGTGCGTCTCCATCATCTGGTCAATCATCCCTTGGTCCGCGCCCGACACACAGCTCCCTGACTCCAGGTGGGCTACCACTCCCGACTCGCTCAGAAACTCCGCTCCACATTCCGCCCATGGACACACGATACTTCGCGCTTGGTGGTGGTGCGATAATTCGTGCTGAACAATATGCGCCCACCTCAGTATCTACCTCTTCATACATGCAAGAAAGAAGACCGGACGTAAGTCTTGAAAAGTTTGTTGCAGTTCTCGCAATAGATCTT
>TRINITY_DN21499_c0_g1_i1.p1
GGCGCGGCTGTCCGGCGGGACGAAGACGGGCGCGTGCTTGGACGGCCTGAACGAGCTCGCGTCGGGCCTGGACGACGCTCTCGCGGCCCTGCTCGCCAGCCTCGCCTCCCGCCTGCCGGGCTTCACCTACTCGCTCGCCGACTACTACGGCTTGTCGATGGCCACCTTCGACGACCCGGGGGCGTCGGGGTACACGGACGTCGCCGACGCGTGCTGCGGGGGCGGGAGGTTCGGCGCCGAGGCGGACTGCCTGCCCAACGCCACGGTGTGCAGCAACCGCGACCAGCACGCGTTCTGGGACAGGGTGCACCCTTGCCAGCGCGGGGCGATGCTCACCGCGCAAAACTTCTACGACAGCCGCCCTGGCCGATACACAGCGCCCATCAACTTCAAGCAGCTGGCTTCCACCAGTTTATGATGATCTTCATATGGATAGAACAAAGGAAAACCACCGTACGTCGAGTATATACACAGGGCCTATCCTTAATTATTAGCCCTTAA
>TRINITY_DN21499_c0_g1_i1.p2
GCGCGGCTGTCCGGCGGGACGAAGACGGGCGCGTGCTTGGACGGCCTGAACGAGCTCGCGTCGGGCCTGGACGACGCTCTCGCGGCCCTGCTCGCCAGCCTCGCCTCCCGCCTGCCGGGCTTCACCTACTCGCTCGCCGACTACTACGGCTTGTCGATGGCCACCTTCGACGACCCGGGGGCGTCGGGGTACACGGACGTCGCCGACGCGTGCTGCGGGGGCGGGAGGTTCGGCGCCGAGGCGGACTGCCTGCCCAACGCCACGGTGTGCAGCAACCGCGACCAGCACGCGTTCTGGGACAGGGTGCACCCTTGCCAGCGCGGGGCGATGCTCACCGCGCAAAACTTCTACGACAGCCGCCCTGGCCGATACACAGCGCCCATCAACTTCAAGCAGCTGGCTTCCACCAGTTTATGA
>TRINITY_DN21465_c0_g1_i1.p1
ATGGGTGGAAGCCAGTATGATGATGACTGGGTGTTGCCCAGTGCCGATATCACTCTTGTTCTGGTTGGGAAACTTGGCTATGGCAAGAGTGCAACTGGAAATAGCATCCTTGGACGGGAAGCATTTGTATCAGAATATTCACATGCCAGTGTTACTAATACTTGTCAGTTGGGAAGCACTACCCTGAAGGACGGCCGCACCATCAATGTTATTGATACACCAGGGTTATTTGATATGAGCATTACATCGGACGAGGCTGGTAAAGAGATTGTTAAATGCATGAACATGGCTAAAGATGGGATACATGCAGTTCTA
>TRINITY_DN21465_c0_g1_i2.p1
ATGGGTGGAAGCCAGTATGATGATGACTGGGTGTTGCCCAGTGCCGATATCACTCTTGTTCTGGTTGGGAAACTTGGCTATGGCAAGAGTGCAACTGGAAATAGCATCCTTGGACGGGAAGCATTTGTATCAGAATATTCACATTCTGGTGTTACTAATACTTGTCAGCTGGGAAGCACTACCCTGATGGACGGCCGGACCATCAATGTTATTGATACACCAGGGTTATTTGATATGAGCATTGCATCAGACGATGCTGGTAAAGAGATTGTTAAATGTATGAACATGGCTAAAGATGGGATACATGCAGTTCTA
>TRINITY_DN21495_c0_g1_i1.p1
TCAATCGAGGAACTTGTTGCTGCGTTAGTTGAGCTTGAAGAAAATGAACGCTCAGCCCCAGTAGAAAAGGTTGAAAATGAAAGACACTCGGACAATGAATCTCATAAAAGACAGGCACGAGATGCTGGTCCATCTGTGAATGGTGGAAGCGCTGCAAATGGAATTGAGGAAAATGGCAAGGATCATGAAATAGCAGATAGTGAGAGCTATTCAGATAGTGGCAGCATTGATGGACGGGAAGATGAGGATATATTATCTGAGGATAAATCAAATGATGGCTCAGATAACGAAGGCGACGATGAAGATGATGGCATTCCTGTTGTTTCTGATGAAGATGAAAATGTTGAGGTTAGACAGAAAGTTATGAAGGTTGATCCTAAGGAGCAAGAAGACTTTGATCGAGAGCTCAAAGCCCTTCTTCAGGAGAGCTTGGAGTCCCGCAAATCAGAGGCCCGTTCAAGGCTCCCTCTGAATATGATGGTACCGATGAATGTCCTTGAAGGTTCATCAAAAGACTCGAGGGCCACAGAATCTGAGAGCGGA
>TRINITY_DN21488_c0_g1_i1.p1
AGACAAGGTGAGAAAAATCAGTCTGCTTGCAGCGATGGATCTAAATGCGTAGATAAGCCAAATTGCTGCTTGACAAAGGACACTGTTAGGACAACAAATTTAACCAGTTCAGACAGCTTTTCGTGTCTAAGTGAGGGAGATAGAGACAGCAGCATGAGCAGCATGACCTCACTGAGTGCTCAGAATGTAGAATCTTCATCTACATCTGATTCAGATGAGTATTCAGACAGGAACGATAGCAGCCCAGGCGATCCACCAGCGAAGAATGTTTCTCGTTCATTACTTGAGATGTGTGCAGGAAATGGTTTCAGAGAGTACCAACCAAAAGGCTTGAACCCTCCTAATGGTAACCAATTTGGATTTATGGTGGCCCCTTCACAGGAGCAGATGTTATACCAACAGAAGGTCCATGCACCGCCGTACTCGTCACCATTCATGGGGTTCCACAATCACCCCTTGGCAGTTCCAACAAATGGG
>TRINITY_DN21471_c0_g1_i1.p1
GAGATGGAGGTGTTAGTCAACAGGGGTATGGGAGATATTGACTGGGCTAGCGAGCAAGAACACAGGACTGACCCTAATGTATGTACTATTAGTGCGAAAGATGTATTGGAAAGCAGTGTAAAGTTATTTTGTGAGATTAAGAGTGTTGGAACCAAACCTAGGCAACAGAAGTGGCAGGACTTCTGGGAGAGCAGGTGGGAGTGGGCACCGACAGGTGTTTTTCATACGCAGTATGAGGCAGATAACGAGTATCTTGACGAGGTAAAGGAGTGTCGCAATAAGCTAAATGCCCTAAGTAGGATGGGAGATAAAGAATCGCAG
>TRINITY_DN21471_c0_g2_i1.p1
GATCTTGACTTAACCCCTTTCTTTGAAATGGAGGTGTTGGTCAACAGGGGCATGGGAGATATCGATTGGGCTAGTGAGCAAGAACATAGGACTGACCCTAATGTATGTACTATTAGTGCGAACGATGTATTGGAATGTAGTGTAAAATTATTTTGTGAGATTAGGAGTGTTGGAACTAAACCTAGGCAACAGAGGTGGCAGGACTTCTGGGAAAGCAGGTGGGAGTGGGCACCGACTGGCGTTTTTCATACACAGTACGAGGCAGACAATGAGTACCTTGACGAGGTGAAGGAGTGTCGCAATAAGCTAAATGCCCTAAGTAGGATGGGAGATAAAGAA
>TRINITY_DN21431_c0_g1_i2.p1
ATTTTCTTTAGTTTTGCTGTCGACTCCGACTATGAAGACATTTCAAAGGACCACAAGCCAGATTGCCAAAATGGGTCCAGCAGAAGCACCAAGGTTTCCTCCCCAGATGTGATAACTAAGCCAGATGCAAACCATGGCAAATCTGCTGAGGTAGTTGATTCAAAATCTGAAGAGGCACAACTCGCAGATAGTGAGCAGGCGACATATGCTTCTGCAAACAATGACTTAAAAGGAACTAAGGCCTATCAAGAAGCTGATGTTTCTGGCCTTCACAATCTTGCGATGGCAATAGTTGATTACAGAGGTCACAGGGTTGTAGCTCAGAGTATAATACCTGGTATTCTTCAAGGAGACAAGTCC
>TRINITY_DN21477_c0_g1_i1.p1
CGCACTCCGCAAGACGCAAGACCACCTCACCAGCCTCCTCGTCCCCGATCTCCTCCCACCCGCATCCAAGGGTTTCCTTCTCGACCGTGCGGAACGAGCCAGAGAACAGGTATGGCGGCGGCGCGGCACCTCAGATCCGGCCTCCCCCTCCTCCGCGCCCACCTCGCATCCTCCGAATCCGCGGCCGTCGCTCAGGTTTCGAGGGGCTTCGCGTCGCAGGCCGCCAAGCCCACCGGGAAGGAGATCAAGGTTCCAAAGGCTCTGTTTGGCGGCACAGGCAACTATGCCAGTGCACTGTTCCTCACAGCAGCTAAATCTAATGCATTGGACAAAGTTGAATCTGAGATTAAAGCTATTGTAGAGGCTTCCAAGAAGAGCCCGTTGTTTTCTCAATTCATAAAGGACTTGTCAGTTCCAAAAGCGACCAGGGTGAAGGCTATAGCCGAAATATTTGCTGACGCTGGGTTTTCAGATGTTACAAAGAATTTCTTGGCTGTCCTGGCGGACAATGGCAGGCTGAAATATATTGAACGCATTGCGGAGAGATTTGTTGATTTGACTATGGAACATAAGGGGGAGATGAAGGTTGTGGTCAGGACAGTTATTTCACTCACCAAGGAGGAGGAGAAAGAACTCAAGGAAACCTTGCAGGATATCCTTGGGGAAAACAAAACTATTTTGGTTGAACAGAAGATTGACTACAGCATCATGGGAGGATTAGTGATTGAATTCGGGCAGAAGGTGCTTGATATCTCAATCAGGAACAGGGCGAAGCAAATGGAGGCGTTCTTGAGGCAACCACTTGACTTCTAA
>TRINITY_DN21477_c0_g1_i1.p2
GCACTCCGCAAGACGCAAGACCACCTCACCAGCCTCCTCGTCCCCGATCTCCTCCCACCCGCATCCAAGGGTTTCCTTCTCGACCGTGCGGAACGAGCCAGAGAACAGGTATGGCGGCGGCGCGGCACCTCAGATCCGGCCTCCCCCTCCTCCGCGCCCACCTCGCATCCTCCGAATCCGCGGCCGTCGCTCAGGTTTCGAGGGGCTTCGCGTCGCAGGCCGCCAAGCCCACCGGGAAGGAGATCAAGGTTCCAAAGGCTCTGTTTGGCGGCACAGGCAACTATGCCAGTGCACTGTTCCTCACAGCAGCTAAATCTAATGCATTGGACAAAGTTGAATCTGAGATTAAAGCTATTGTAG
>TRINITY_DN21477_c0_g1_i1.p3
TCGCACTCCGCAAGACGCAAGACCACCTCACCAGCCTCCTCGTCCCCGATCTCCTCCCACCCGCATCCAAGGGTTTCCTTCTCGACCGTGCGGAACGAGCCAGAGAACAGGTATGGCGGCGGCGCGGCACCTCAGATCCGGCCTCCCCCTCCTCCGCGCCCACCTCGCATCCTCCGAATCCGCGGCCGTCGCTCAGGTTTCGAGGGGCTTCGCGTCGCAGGCCGCCAAGCCCACCGGGAAGGAGATCAAGGTTCCAAAGGCTCTGTTTGGCGGCACAGGCAACTATGCCAGTGCACTGTTCCTCACAGCAGCTAA
>TRINITY_DN21477_c0_g1_i1.p4
ATGACTTTCAAAAACTTTCCATGGCATGCATCCTTCATGTTCTTAGTGCATGCTTCTTTAAGAAAAGAAGAAATGAACATAAATTGTTCAGCAGGCATCTGTGGCCCACGAGACAATAAAAACAGTGCCCTTCACTTGTTAGAGGAAACATTTTATTCAAAAGGCCAGATTAAAATTGCAGACACAGGAAAACCTTCAACAGGACAGCCTCTGCATTCCGATGATGCTTCTTTTATCCAAAAGGCTGTTAGAAGTCAAGTGGTTGCCTCAAGAACGCCTCCATTTGCTTCGCCCTGTTCCTGA
>TRINITY_DN21409_c0_g1_i1.p1
GGGGGCGAGGAGGCGGCGCGGCGCGAGACGCCGGAGGAGACGCGGAAGCGGCTGGAGGAATTGGACGCGCTGCTGGAGGGGCTGGTCGAGCCCAAGATGCGGCCGCCAACGCCACCTCCTCCTCCGGATCCGTACCTGGACCGAGCCACGATGATAACTGGGCGGGGATCATCAGCCGACGAGCTGCCAGAATTTTCTCCGACATACGTGGCGTTCTCGACGCTCGGACTCGTCATCCTCACCATCTTCACCAACGTCATGTTCAACCTGTACATAAAACCCTCCGTGGACGGCGTCGATCCACCGCCTGAAAGAATCCAGAGAACGGCCCTAGTCAATCCAGCAGACAGGCCGTCCGAATAG
>TRINITY_DN21409_c0_g1_i1.p2
GGGGGGCGAGGAGGCGGCGCGGCGCGAGACGCCGGAGGAGACGCGGAAGCGGCTGGAGGAATTGGACGCGCTGCTGGAGGGGCTGGTCGAGCCCAAGATGCGGCCGCCAACGCCACCTCCTCCTCCGGATCCGTACCTGGACCGAGCCACGATGATAACTGGGCGGGGATCATCAGCCGACGAGCTGCCAGAATTTTCTCCGACATACGTGGCGTTCTCGACGCTCGGACTCGTCATCCTCACCATCTTCACCAACGTCATGTTCAACCTGTACATAAAACCCTCCGTGGACGGCGTCGATCCACCGCCTGA
>TRINITY_DN21435_c0_g1_i1.p1
TCACCTCCATCACCAGCTTCAGTAAATCTCGCACGACATATTGGAGAGTGTCCCAATTTGTTTCCTCAGATACTGAAGACTCTTTTTGAGATCATGCTCTTTGAGGATGCTGGTAATCAGTGGAGTCTGAGTCGACCAATACTGAGCCTGATAATGACCAGTGAACAGATGTTCAGTGAACTCAGAGCGCACATATTAGCATCACAGGCTGTGGACCAGCAACAACGCCTTTCACAGTGCTTCGATAAGCTGATGACGGATGTCAACAGGAACTTGGAACCTAAGAATCGTGACAGATTCACTCAAAACCTGACAGCATTTAGACGTGATTTTCGACTGAAGTAA
>TRINITY_DN21401_c0_g1_i1.p1
ATGCCATACGACAGGCAGTGGGAAGTGACGACGAAGACGCAGATAGTTGGAGTGATACATAAATCCCCCACCGTTTGCCCTACCCTCTTGGTGCTTCTTTCCATGGCAGAAAGGTACCGATTCATCAAGAGCATTGGGGACAGGATGGGGATGCACAACCATGTCATCGTTTTTGTTAGTAATATAATGCTAGTCTTGTGTATAGTATACGCCCATAATCCTTTTCATTTTTTGTATGTGTATTCTTTCGACCGATTGTTTGTATACCTGCCTCTCTCTCCCACAGCAGCAAAGGCTGTTGCGGTTGGCATGATCCTAGGATAG
>TRINITY_DN21401_c0_g2_i1.p1
GGAAATAGGTGCTACCAGCAACCTCAGCATGGTGAATCGTCCTCAGAGACTTCAGACCATAAAGAGCATATTACAAATGCATCAGAGGATGGTGTTAAGCATCAGTCAGGTACAAGTGAGGCACCTTCAGACACAGCAAAGCATTCTGCACCAGGCACGCTGTTGAAAGGGAATGTCCAAGAGAGTCAAATTTTACAGGAACATAATGTGGGGAGTTCCGAGGACGATCAACCAGGAGGCCTGTTGTACAGCTTAGAACCAGTGGCACCTCAAGGGGAAAACAAAAACCAGGTTAACAACCCAGGCCTGTTACTGGAATGGCCTGGAGATACAAGTGAGTTGGTCACTGGCCTTGAAAAAAGTTGCTATGCGCATGCTGAGCAGCCACCTGTGATGGGATGGACTGTTGGACCTCAGATGCTTCATCCA
>TRINITY_DN21417_c0_g1_i1.p1
AGAGGCAAAGTTGCAGCTCTTCTCAAACGCCAGGGCTTAAATGTTAAGGGTTTGATGAAAGCTGCTCCTACACAAGAAGAACCTCAATCCTATATTGATTCCACTGGCAATCTGCAGGTTTGGCGTGTAAATGATAAAGACAAGGTTCAACTCTCACCCTCTGACCAATCCAAATTTTACACTGGCGATTGCTACATATTTCAGTATACTTATCCTGGAGATGATAAGGAGGAATGTCTTATTGGAACCTGGTTTGGGAAAAAGAGTATTGAGGAGGATAGGCTAATAGCAGTTTCACTTGCAAGCAAGATGGTTGAATCTGCTAAGTTTCAGGCTGTCCAGGCGCGCTTTTATGAGGGGAAACAACCGATTCAGTTCTTTGTGATTATCAATCAGTGCGGG
>TRINITY_DN21417_c0_g1_i2.p1
AGAGGCAAAGTTGCAGCTCTTCTCAAACGCCAGGGCTTAAATGTTAAGGGTTTGATGAAAGCTGCTCCTACACAAGAAGAACCTCAATCCTATATTGATTCCACTGGCAATCTGCAGGTTTGGCGTGTAAATGATAAAGACAAGGTTCAACTCTCACCCTCTGACCAATCCAAATTTTACACTGGCGATTGCTACATATTTCAGTATACTTATCCTGGAGATGATAAGGAGGAATGTCTTATTGGAACCTGGTTTGGGAAAAAGAGTATTGAGGAGGATAGGCTAATAGCAGTTTCACTTGCAAGCAAGATGGTTGAATCTGCTAAGTTTCAGGCTGTCCAGGCGCGCTTTTATGAGGGAAAAGAACCGATTCAGTTCTTTGTGATATTTCAAAGCTTCCAAGTGTTTAAGGGTGGTCTTAGTTCTGGATACAAGAGATTTATTGCTGAAAATGGCATCGATGATGAAAGTTATTCTGAA
>TRINITY_DN21446_c0_g1_i1.p1
AATGTTGCGCTAACTCGTGCACGTTATGGCATAGTTATTCTTGGTAATCCAAAAGTACTAAGCAAGCAGCCACTTTGGAATAGCTTGTTGACACATTACAAGGAGCATGAGTGCTTGGTAGAAGGACCTCTGAACAACTTAAAGCAGAGCATGGTGCAGTTTCAGAAGCCCAAAAAGATATATAATGATCGGAGATTGTTACTGGGCGGTGCTCAAGGCATGCATGGAGCTAACTTCGGGGCTGGGGCCTCAAGCCAAGCAGCAGATAAGAGAAGTGGCAGAGGGAAAGGACAATCGTTTGCTCCTTATGGCCCTCCAAATGGGGTGCATAAGCCTGGTGTGCACCCGGTTGGCTATGCTGTACCACGTATGCCTTTTCCTCCATTTCCTGGGGCTCCACATTCTCAACCATACGCAATTCCAACCCGG
>TRINITY_DN21446_c0_g1_i2.p1
AACTTAAAGCAGAGTATGGTGCAATTTCAGAAGCCAAAAAAGATATATAATGACCGGAGATTGTTCCTGGGCGGTGGTCAAGGTGTTATGCATGGAACTAACTTTGGGGCTGGGGCCTCAAGCCAAGCAGCAGATAAGAGAAGTGGCAGAGGGAAAGAAGGACAATCGTTTGCTCCTTATGGCCCTCCAAATGGGGTGCATAAGCCTGGTGTGCACCCGGTTGGCTATGCTGTACCACGTATGCCTTTTCCTCCATTTCCTGGGGCTCCACATTCTCAACCATACGCAATTCCAACCCGG
>TRINITY_DN21411_c0_g1_i1.p1
AAGTTCACGGTGCAGACGGACCTGGGCGCCACGGTGGGCGGGTTCAAGGAGGTCGTAGCCGGGAGCTGCGACGTGCCGGCGCCGCAGCAGCGTCTGATCTACAAGGGCCGCATCCTCAAGGACGAGCAAACCCTAGAAAGCTACGGCGTTGAGACAGATCACACAATTCACTTGGTGCGTGGTGTTGCCCCACCAGCTGCATCCAGTGCACCTGCTGCTGCCAGCTCCCTTGCTTCATCTACTCCTAGTAGCGTCCCGGCAGGTGGCCTGGGAGATCTATTTCCAGGTGTTGGTGCTCCAGGAAGTGGCAGGTCATCAGGTATATTTGGGCCAGGATTTCCAGAGTTAGAGCAAGTTGAGCAGCATTTAAGCCAG
>TRINITY_DN21411_c0_g2_i1.p1
GTTCTTCTTCCCTCAATCCATTGCAAGCAACAGGAGGAGAAAAAAACAAGGAGCGAGACCTCGCAGCTGACGCGCACAAGGCAAAACCCAATCGGAGCCGTGGACCGGGCCGGAGATAGGGCTCGAGGCCATGGCAAGCGGAGGCGAGGGCGCAGGGAGCGGCGAGTCCCCACCCGCTGCCTCAGTGGAGGCGGCAGCGGGGGAGGCGACGCTGCACATCCGGTGCGCGAACGGCTCCAAGTTCACGGTGCAGACGGACCTGGGCGCCACGGTGGGCGCGTTCAAGGAGGTCTTATCCGGTAG
>TRINITY_DN21438_c0_g1_i1.p1
TCGGGGCTTGGCTACTCGAGCAAATCCAGCTTTGATCTGCCGTCTGGTAAAAGAAGCGCCAACAAAGAGGGTGGAAACCTTTTCGGCACACTCAGTCACAATAGCATCAATGGCTCTTTGACCGGTAATCGGTACTTAAATAGTAACAATGCTACAGATTTGGATGTCCACCTTCTCAAAGAAGAATGCCTCGAATTTATCCGACCATCCTTGGTCAAATTACCCAATATCGATTTGGCTGCTGGAGGGTTTACCAAAGAGGCAATCAGGACGAGAAAGAATTACATGGAGATTTTGATCAGGTCGATATCAAACTTATTGTTTACCTCTTAA
>TRINITY_DN21467_c0_g1_i1.p1
TCTTTGCACGTGGAAGACTATGGCGCCTTTGATCCCAACAGGGCTTATGTGTTCGGTTATGAGCCTCATTCTGTTTTGCCCATAGCTGTTGGGATCCTCGGGGACCTTGTTGGATTCATGCCGCTACCAAAGATGAAGATTCTTGCAAGCAGTGCGGTGTTCTACACCCCGTTCCTAAGGCAAATATGGACATGGTTGGGGTTGGCTCCTGCGTCGAGAAAGAGTTTCTACTCCTACCTTGGAGCTGGTTATAGCTGTATTATAGTGCCAGGAGGTGTGCAGGAAATACTTCATATGGATCATGATTCAGAGGTTGCTTTTCTTAAACCAAGAAAAGGTTTTGTTAAGATAGCTATTGAGATGGGTTGCCCTGTAGTCCCCGTTTTTGCTTTCGGACAGAGCTATGTTTACAAATGGTGGAGGCCAGGTGGCAAGTTAATTGTCAAGATTGCTAGAGCAATCAAATTTTCTCCAATAATCTTCTGGGGAAAACTGGGGACTCCCATCCCTTTTGCAACACCAATGCATGTGATTGTTGGAAGGCCAATTGAGGTTGTAAAGAATCCTCAACCTACCATTGATGAGATAAACCAAGTCCACGGACAGTTCGTTGTTGCGATGCAAGATCTGTTCGAGAAATACAAGAGCAGAACTGGATACCCTGATCTTCAGTTAAGAGTTCTTTGA
>TRINITY_DN21467_c0_g2_i1.p1
CCTATCACTCTGCATGTGGAGGACTACAAGTCCTTGGATCCCAGCAGGGCTTACGTGTTCGGTTATGAGCCGCACTCAGTGCTGCCGATAGGTCTGTCGGCTCTTGCTGACCTTGTTGGCTTTCTGCCTCTCACTAAGATCAAGGTCCTTGCGAGCAGTGCGGTGTTCTACACCCCGTTCTTGAGACAGATTTGGACATGGCTTGGCTTGGTACCTGCGACAAGGAAGAATTTCTACTGCTACCTTGGAGCTGGTTATAGTTGTATCGTAGTCCCTGGTGGTGTACGGGAAATGCTTCATATGAACAATGATTCAGAGGTTGCTTTTCTTAAATCAAGAAAAGGTTTTGTCAAGATAGCTATACAGTCT
>TRINITY_DN21433_c0_g1_i1.p1
CGGAGTAGAACAGAAGGGAAACGACACTTGGTACAGCACTTTGAGACGGAGATTGAGAAATTATCCATCCGATCCAGCCCACTTGGTAAAGACAGGCAGTACAATAGGTACTGGTTTTTCAAGCGTGAAGGAAGGCTTTTTGTTGAAACTGCAGATTCCAGAGAATGGGGTTACTACAGCACTAAGGAAGAGCTTGATGCGCTCATGGACTCATTGAATGTCAAAGGTATAAGGGAGAGAGCTTTGAAACGGCAACTAGAGAAGTTCTATAGTAAGATAAGTAATGCCCTAGAGAAACGATCAAAAGACATCGCAAACAAGACGTTACTTGAAGAGGGTGTGCTGCGCCGTTCCACACGTGTCCGGGCCCAGCCAAAGGACAATCCGTCCATGGCATTCCTCAAGTATGTCAACAAGTGGAGGGATAACTGA
>TRINITY_DN21408_c0_g1_i1.p1
GTGGACACCGGCAGTGATATCCTCTGGGTCAACTGCATCCGCTGCGACGGCTGCCCCACCAGGAGCGGCCTCGGGATAGAGCTGACGCAGTACGATCCGGCTGGGAGCGGGACCACGGTGGGGTGCGAGCAGGAGTTCTGCGTTGCCAACAGCGCGGGCGGCGTGCCCCCCACGTGCCCCTCGACGTCGTCGCCGTGCCAGTTCAGGATCACCTACGGAGATGGGAGCACAACCACCGGCTTCTACGTCACAGATTTCGTGCAGTACAACCAGGTGTCCGGCAACGGCCAGACCACCACGTCCAATGCCAGCATCACCTTTGGGTGTGGTGCTCAGCTTGGTGGGGATTTGGGATCCTCGAACCAGGCCCTTGATGGGATTCTTGGGTTCGGCCAGTCGGATTCGTCGATGCTATCGCAGTTGGCTGCTGCTCGTAGAGTGAGGAAGATTTTTGCTCACTGCTTGGACACTGTGCGTGGTGGTGGCATCTTCGCTATCGGGAATGTGGTACAGCCCAAAGTAAAGACGACGCCGTTGGTGCCCAACGTGACACACTACAATGTCAATCTGCAAGGAATTTCTGTTGGTGGTGCTACACTTCAGCTTCCAACAAGTACTTTTGATTCGGGTGACAGTAAAGGCACTATCATTGACAGTGGGACAACACTGGCATATTTTCCGAGGGAAGTTTATAGGACTTTGTTGGCTGCGGTCTTTGATAAGTACCAAGATCTGCCCTTACATAATTATCAAGACTTCGTGTGTTTTCAATTTTCTGGAAGTATAGATGATGGATTTCCCGTAATCACCTTTAGTTTTGAGGGAGACCTTACACTGAATGTTTACCCAGATGATTACCTTTTCCAGAACGGGAATGATTTATACTGTATGGGGTTCCTGGATGGTGGTGTACAGACTAAAGATGGGAAAGATATGCTCCTCTTAGGAGACTTGGTCCTCTCAAACAAACTAGTAGTTTATGACTTGGAAAAAGAAGTTATTGGATGGACAGACTACAACTGCTCCTCGAGCATTAAAATTGAGGATGACAAGACTGGCTCAGTGTACACTGTCGACGCACAAAACATCTCCGCTGGGTGGAGATTTCAATGGCACAACTCCTTAATTCTGTTGATATTAATAAGGACAATCTGGAGCTGTTTGGTTATAGCCTAA
>TRINITY_DN21415_c0_g1_i1.p1
GGAAGAGCTGAAGCCGCATTCGCTCATTACGATGTTGCAACTGTACTAAAGAAGTTCTACTCCATTGAAATAGATGAACTCACTGCTCCTCCTGGAGTGGAGATCATAGACTTTCTCGAGGCATCTCCATCACCACTTCCTTGGATCAGCGAGGAAGAACTGGGCCAGTACGCCGAAAAGTTTCGGAAGTCTGGGTTCACTGGACCCCTCAACTACTACCGCATGTGGGAGACGAATTGGAGACTTCTTGCACCCTGGAACGAGGCCAAGATTACAGTGGCCGTCAAGTTCATAGCTGGTGATTAG
>TRINITY_DN21440_c0_g1_i1.p1
TTAGTAAACGACGTAGTCTTACGTCTCCTTTCTAACGGTCTCGATGTAAATTCGGTATTCGACGCGATCTACGTACCGGAAATACAGAAGCTATTAGGCCACATGTATTCCGCTCTTAAGCGCAGAATATCGAAATCGACCATGTGTAGAGGTACCACAACTATCACCAAATTGGTAAACGGCTTCGCCGGATGTGGTAAAACACATATGCAGGTAATGAACTACATATCAGATCTCAGCAAAGGTCACAAACCTGCGATATTTTCTGCGACTATCGCTGCTGCGCAACAAGCCAAAGATCGCTTAGTTCAAAATGGTTTTGATGTTGCTGAAGGTTCAGTTAGCACGGTCGATTCGTTTTTGATGCATCGTTCTTGA
>TRINITY_DN21436_c0_g1_i4.p1
ATGGTGACTATGGCATCAACTTCCACTGACAAGTTACCCTACGCGGCCGATATCTCGCTAGGATTATCACCCGAGGAACTGGCGGTTTTAAGAGAGCAATACCAGAATGAGCAAGCCAAGGGGTGGATATCGACCCAAACCAAATTCAATCTTGCGTGGGGACTCGTCAAAGGAAACGTACGGCAAGGACAGGTTTCCGAAGGAATCGCTATCCTTATGGATGTCTATCGAACGGATGCAAATCGACGCCGAGAATGTCTGTATTACCTTTCACTGGGACACTACAAATTAGGAAACTACAGTGAAGCAAAACGCTTCAATGACTTATTGTTGGAAAAAGAACCCCGTAACCTCCAAGCGAAATCGTTGGGACAACTAATCGAAAAAGCAGTGACACAAGAAGGGTATCTCGGTCTCAGCCTGGCAGGTGGTGCTGCGCTCGTTGGTGGAGTCCTTTTAGCTAGCTTGTTCTCCGGCCGACGGCGTTGA
>TRINITY_DN21436_c0_g1_i1.p1
ATGGTGACTATGGCATCAACTTCCACTGACAAGTTACCCTACGCGGCCGATATCTCGCTAGGATTATCACCCGAGGAACTGGCGGTTTTAAGAGAGCAATACCAGAATGAGCAAGCCAAGGGGTGGATATCGACCCAAACCAAATTCAATCTTGCGTGGGGACTCGTCAAAGGAAACGTACGGCAAGGACAGGTTTCCGAAGGAATCGCTATCCTTATGGGTACTTTCACCATTCTCTTCCTTTTCTCAAGTGGTTTAACTGAGTGTTTGATTTTGTCGTTTCTGATTTCCCTCGTTTCCCCACTTTCGCAGATGTCTATCGAACGGATGCAAATCGACGCCGAGAATGTCTGTATTACCTTTCACTGGGACACTACAAATTAG
>TRINITY_DN21436_c0_g1_i3.p1
ATGGTGACTATGGCATCAACTTCCACTGACAAGTTACCCTACGCGGCCGATATCTCGCTAGGATTATCACCCGAGGAACTGGCGGTTTTAAGAGAGCAATACCAGAATGAGCAAGCCAAGGGGTGGATATCGACCCAAACCAAATTCAATCTTGCGTGGGGACTCGTCAAAGGAAACGTACGGCAAGGACAGGTTTCCGAAGGAATCGCTATCCTTATGGATGTCTATCGAACGGATGCAAATCGACGCCGAGAATGTCTGTATTACCTTTCACTGGGACACTACAAATTAGGAAACTACAGTGAAGCAAAACGCTTCAATGACTTATTGTTGGAAAAAGAACCCCGTAACCTCCAAGCGAAATCGTTGGGACAACTAATCGAAAAAGCAGTGACACAAGGTCAGCACCAACAGACATAG
>TRINITY_DN21452_c0_g1_i1.p1
GACGCGGCCTCCTCGGTGCCGGTAGTTGACCTCGCGAGGCTCCTGGACCCGTCGTCGCACGGAGACGAGGAGTCCGCCAAACTGAAGGCGGCCTGCGAGGAGTGGGGCTTCTTCCAGGTGATCAACCACGGGGTGCCCGACGCAGTGGTCGCGGACGTGAAGGCAGACCTGCAGGCCTTCTTCCGCCTCCCGCTCGCCGACAAGCGCGCGGTGGCGCAGGAGCCCGGCGGGATCGAGGGGTACGGGCAGGCCTTCGTGGTCTCCGAGGACCAGAAGCTGGACTGGGCCGACATGCTCTTCCTGTCCACGCAGCCGCCCGAGTACCGGGCCCCGCGCTTCTGGCCGGCGCGCCCGGCCACGTTCGGGGACTCGCTAGCGCAC
>TRINITY_DN21452_c0_g1_i1.p2
TGCGCTAGCGAGTCCCCGAACGTGGCCGGGCGCGCCGGCCAGAAGCGCGGGGCCCGGTACTCGGGCGGCTGCGTGGACAGGAAGAGCATGTCGGCCCAGTCCAGCTTCTGGTCCTCGGAGACCACGAAGGCCTGCCCGTACCCCTCGATCCCGCCGGGCTCCTGCGCCACCGCGCGCTTGTCGGCGAGCGGGAGGCGGAAGAAGGCCTGCAGGTCTGCCTTCACGTCCGCGACCACTGCGTCGGGCACCCCGTGGTTGATCACCTGGAAGAAGCCCCACTCCTCGCAGGCCGCCTTCAGTTTGGCGGACTCCTCGTCTCCGTGCGACGACGGGTCCAGGAGCCTCGCGAGGTCAACTACCGGCACCGAGGAGGCCGCGTCG
>TRINITY_DN21404_c0_g1_i1.p1
ATGGCCATGCCAGTGAAGCTGACTCCTGCCTCCCTCTCGCTGAAGGCGGTCTGCTGCCGCTTCAGCTCCGGAGGGCATGCGCTGCGCTTCGGCTCGTCGCTACCGTGCTGGAGGAGGACGCCGACGCAACGGAGCACGTCGTCGTCTACGACGCGCCCTGCGGCTGAGGTTAGCTCTGGCAAAAGCAAGCAGCACGATCAAGAAGCATCGGAGGCTACGATAAGACAGCAGCTCCAGCTAGTCGATGTGCTTGAGAACATGGGGATTTCTCGGCATTTTGCTGCTGAAATCAAATGCATCCTTGACAGGACATACAGAAGTTGGTTACAGAGACATGAGGAAATTATGCTGGACACAATGACCTGTGCGATGGCATTTCGTATTCTAAGGTTGAATGGATACAATGTCTCTTCTGATGAGTTGTATCATGTTGTTGAAGCTTCCGGGCTCCATAATTCA
>TRINITY_DN21404_c0_g1_i1.p2
CTTGCTCGCCGAGTTTCCTGCGGCGGCCGGCGGGCACCTACATCTCCTCTACCTGACTGGCTACTCATTAGCACAGCCAGTACGTACGTAGCTCGCCCGGCCGGTGCTCGACGACACAGTGAATTGGCGACGCACGTAGCTAGGAGGCCAGCAGCTGGGGTCGGAGATGGCCATGCCAGTGAAGCTGACTCCTGCCTCCCTCTCGCTGAAGGCGGTCTGCTGCCGCTTCAGCTCCGGAGGGCATGCGCTGCGCTTCGGCTCGTCGCTACCGTGCTGGAGGAGGACGCCGACGCAACGGAGCACGTCGTCGTCTACGACGCGCCCTGCGGCTGA
>TRINITY_DN21459_c0_g1_i1.p1
GACATACGCTCTCCTGATAGGGTTGTCTATACGGCCAGGCCACACGCACCAAGAACAGAAAAGGTTGTAGGCATAGGGTTTCAACCTGGGTTTGATCCTTACAAGATTGTAAGCGCATCTCAAGCTGGAGACATTCAGTTTCTTGATGTTAGAAGGTCAGCAGAACCCTACCTGACTATTGAGGCACACAGGGGTTCACTTACAGCATTGGCGGTTCACCGGCATGCCCCAGTTGTTGCTAGTGGCTCAGCCAAGCAGATGATTAAAGTGTTTAGTCTTGAAGGAGAGCAGTTGACAATAATTCGCTACCAGCCATCTTTTATGGGCCAAAGAATAGGCACTGTGAACTGCCTTTCTTTTCACCCATACAAATCACTCCTATCTGCTGGTGCTGGTGATAATGCTCTTGTCTCTATCTACGCCGAGGAAAATTACAAGTAA
>TRINITY_DN35046_c0_g1_i1.p1
GCTTATGGAGCAGTAGGAAGAATGCATAAGGTTCTTCCAATTCTACAATCTTGTTTCGACAAGATTTTGCTTGATGCCACCTCATGCTCTATTTTAGTAACATCGTTGGTTCAAAATTCTTTACTGGAAGAAGCTTTGTATATTCTGCGTGAAAAGAAGTGGAAAGATTCTGCTTTTGAAGACAACTTATACCATATATTGATATGTTCTTGCAAAGAGGGTGGCAATTACAATGATGCTGTTAGGATATACAATCAGATGCCTAAGTCTGAAACACATCCGAATCCTCGTATCTCTTGCACTATGATTGATGTTTTCAGCACGATGGAAAGGTTTGCCGATGCTGAAACTATTTTGCTTGAACTGAAGGCTTCAGCTTCTGTACTTGATATGATTGCTTACAGTGTCATTGTGAGGATGTACATTAAAGCACGACGACTAGAGGATGCTTGTTCAGTTTTGGCAGAAATGGAGAAACAAAAAGAAATAATTCCTGAA
>TRINITY_DN35069_c0_g1_i1.p1
CTAAATTGGGTCTCTCCCCATGAAATCTGGATCGGTGCGCCGTTCAACTACTCATGTCTCAGAGTCTTTGGCTGTCTGGCCTACACAAACATTCCCAAAGAACGTTGCTCTGGCAAGTTTGGCGACACTGCAAAGAAGGGTATTCTTGTTGGCTATTGGCAAGGAATCCATAGCTGGCGGATTCTGTATCCAGGGAACAGGATTGAGTACAGTCATGACATCATCTTTGATGAGTCTGTGTTCCCAGGGATCTCCCCATATTCCCCTGCCGATAGCCTTGCGGAGCTGAATCTGGAT
>TRINITY_DN35090_c0_g1_i1.p1
GCGCGGCAGGGTGCCCCTGTATCCGAGCTCATTCCCGGGCTGAGTAATAAGGTGGCCAGGTATGGCGAAATCCGCGGCGAAGTCTCGTCAATCGCAGGTCTGGACCTGCTCGAGCAAGCCATCTCCACTGAGAAACGGGATGGTCAGGCCGGCGTTGTTGATAACGAGGACGACGTGGAGGGCTGGGAAGTGGCGTCGAGCGATGACAGTGATTCGGACTCTAATGGGTCCGGAGGGTGGATCGATGTTAGCAGCGACGGAGGCAGTGATCTCGACGTTTCAGACTCAAGCGACGAG
>TRINITY_DN35018_c0_g1_i1.p1
AAGTTGGAGCTGACATCTCCTAAAGAAGTCTTAATTGAAAGACGAGCAATCAAGAAACTGCTTGGAAAAGTTAGTGGTAATGATGCAAAAAAGGAGGGGGTCCTTAAGTTTTTCATGTACCTCATTAAGAAGTATGGAAAGATCATCAGACAGGACTCTGGCGAACAGAATGAGAATTTGCAATCTGAAAGTCAATCTTTAACTCTGAGCACACCTTCCTGTGATGCCAGTGCTCCTGGAAAATGTTACACACCAACAGACTTTCAGATTTATGAGGATCACAGTAATATGTCTGGTGCAGCTACTCCACCT
>TRINITY_DN35060_c0_g1_i1.p1
GCCGCAGAGGGCCCACATGACAGGGACTGCGACTTCGGTGGCGTTGGGTCGCTCGGCTTGCGCAGCCATTTCCATCATGCGGGCGGCGCTGCTGGAAGAGCTGGAGGAGTTGAAGCGCATGGCGGTGGGAGTGACGCGCTTGGCTGCGAAGGCAGCGGTGATAGGGGCGCGGGTGGCAATGCGGGCGAACATGTTTGGATTTGTGCGTGTGTTTTTTTGGTTGTTTTGGGTGGAGTGGTGTACAAGAGCGAGGGGTTTATATATATATATATGTATATAAACAATGGGGGCCACGTATGA
>TRINITY_DN35092_c0_g1_i1.p1
GACAACGCCGAACTGACTATGTTACTCCTGGCGAAGATGGACAGTGTGACTCACAACAACGTGGTCACACCGGACAATGCAGAATCTGCACAAAAATTTTGGAGCTCAATTAAGGACAGATTTGCTTCATCTCAATCGTCGAATCAAGCAAGAATGTTCAACGACTTCTTGTATGTGAAATTTCAAGAAGATTCAGTGGAGAGCTTCGTAACAAACATCAAAGTTTCGATCAAGAAAATGGTGGACGTGGGCATCGAATTACCTACCAATATTCTTGCATACCTGGTGCTTTTCAAGTTTCCAAACTCATTACAAAATCTCAAGAGGCAAATAATGCACTCCAACAAGGATCTCACTGTCGAATTTGTGGTTAATCACCTGGTTCAGTTCAACAACGAATCAAGAGCAGAGTTAGTTGAATCGACAAAAACAACCACTGAAGCGGCA
>TRINITY_DN35052_c0_g1_i1.p1
CTTGATACTGAACATACTGTGTTACCAGAGCCTGAGAACTTGAAAGCAATTCAAGGGTCTGACAACAAGCTTGAGACTTCGGAACACGTGAGTGTTCAACCGGTTTCTGCACGTAATGGTTCAAGGCAAACCAAATCTGTTAAAAGGAAAGAACGAAATGCAGAGGTCAAATCCAAGAAGCGTAAAACCAGTTCTGCTGTGACTCGTGTTCGAGCGTCGCCCCGCTTAGCTGCATTAAATGCTCATCTTGATGTAAGCATCGAACATGAAGATGACATGGTTAGCACAAATCATGTG
>TRINITY_DN35098_c0_g1_i1.p1
ACAATGCGTGCAATACATCCGATTTACTTTGCCAAATGTTTGACAAAGGCCATTCATAATAATAATGGGGAGAAGATGGATAGTCCATCAAACGGTCTCTCTATTGTAGGATATCTGAGACCTGCTTTCATAGAGGAAGAGTCTTACTTGAGGAGCATGTTTCATGGTGACAATGGTGGTTATTCATCTGACTGGAAAGTAAATGAAACCGATGAATACAACAGAGAAACTCGGCCAGTTTCTGGAACCAATCGCCTCATTGATGATGATAAATCAAGATTTGACTTCAATCATGCTGAAACTAGAACTGATTCAATGATCTACAAGCTGGAGATAATGACA
>TRINITY_DN35014_c0_g1_i1.p1
AGAAGATCAAGCCTATTCGATATGGTGATTGATGACCCGTCTGATCAACTTCCGCTCTCGCGTTCATCTTCACAAGAAATGGAGCAGCAACATTTAGATGATCCACAGCCTGTTGCAGCCCTGCCTGCACCTGTGGTCTCTCCAGCTACTGTGGTACCTCCTGTGCCTGTGGAAGTGTCTGCTTCAGTTCCATCGCCAGTTCAGGTCCCAGTTCCAGTTTCAGCCCCAGTGATGACATCTCAGCCTATGGAACAGGACTCAGATACCACAAGTTCAATTGCTGGAGAGGCAGGAACGGTGATGCCAGGAGCCATGCCCCCCTATCTTTATCCAATGATGATTCCTCCTCCATACTACCATACTGCTTTTGTACCAATGCCCTGCTACGGTTATGTTCCTTTTTACTGT
>TRINITY_DN35079_c0_g1_i1.p1
CTCTCCGACCGCTTCTCCATGTTCCCGATCCGTTTCCCGCAGATCTGGGAGTTCTACAAGAAGGCGGTGGCCTCCTTCTGGACGGCGGAGGAGGTTGACCTCTCTGCCGACGCCCGGCACTGGGACGAGGCGCTGTCCCCCGACGAGCGGCACTTCATCTCCCACGTGCTCGCCTTCTTCGCTGCCTCCGACGGCATCGTGCTCGAGAACCTCGCTTCCCGCTTCATGACCGACGTGCAGGTCGCCGAGGCGCGGGCCTTCTACGGCTTCCAGATCGCCATCGAGAACATCCACTCGGAGATGTACTCGCTGCTGCTCGAGACCTACATCCGCGACGACGTTGAGAAGGAC
>TRINITY_DN35079_c0_g1_i1.p2
GTCCTTCTCAACGTCGTCGCGGATGTAGGTCTCGAGCAGCAGCGAGTACATCTCCGAGTGGATGTTCTCGATGGCGATCTGGAAGCCGTAGAAGGCCCGCGCCTCGGCGACCTGCACGTCGGTCATGAAGCGGGAAGCGAGGTTCTCGAGCACGATGCCGTCGGAGGCAGCGAAGAAGGCGAGCACGTGGGAGATGAAGTGCCGCTCGTCGGGGGACAGCGCCTCGTCCCAGTGCCGGGCGTCGGCAGAGAGGTCAACCTCCTCCGCCGTCCAGAAGGAGGCCACCGCCTTCTTGTAGAACTCCCAGATCTGCGGGAAACGGATCGGGAACATGGAGAAGCGGTCGGAGAG
>TRINITY_DN35058_c0_g1_i1.p1
CATTCAAGGGAGCTACAGGAAATCAAGCGTATTTCAGGTGAGCTAGAGGAAAGCATTGCAGAGCTTGAGGAAAGTCAAAGGAAGTTGGTTGTGCTCCAGTTGCAGAGGCATGGTTCTGTAATGGATGCATCTGGGGCAAATGCTGTGAATGGTGGTATTTCTACTCATAAATCTTCAGATAAAAGTATGAGCTGGCAAGACCTCAAAGATGCTGTTGACGCAGCTAAGACCCTCGCAGGAAACCGTCTATTAGAACTCCATCAGACTCAAGAGGATAATCTGATACTATCCAAGGAGCTGGGAGTTCTTGAGGGGCAATTGAAAGATGAGAAGTATGTCTTGGTATCCAAACCGTACATGATTCTTAATGATAAACTACAACATTTGAATGCTGAGATAGAGCGTTATAGA
>TRINITY_DN35065_c0_g1_i1.p1
ATGAATGGCGGTGAGTTGAAGGAAGCACGTCCTCGAAACTCTAACTCTCGTGCTGGTCGCCCCCTCCCCTCTACGGTACTTTTCAGGGATGTGGAGGCTCAGGCGATTGCCGCGAATGCTGCCTTATGGGAGGCTGGTCGCCAATCCCAAGGCAGGAAAACACGGTCCCCCAAGAAGAAGTCCATATCGTTGGCACAGATTGGTGCACCCAAACTGTTGTCCGCATCGGTCGACATCAATGCCTTCCCATTGGAACAAACAGAAACCGAGTGCCAACGACAAAATCTTCCCCAGAAAACCAAAGCCTTCTCCAAG
>TRINITY_DN35032_c0_g1_i1.p1
ATGTCAAGGCAAGTTGTGGTTCGCCAGTGCTGTCAGGTTTGGCTGGTACTCAACGGCAAACACATCTCCACCAGCAATGATCACCTGGAATATAGTGAAAATATAGGATATGGAGGGGGGAGCTCAGGTATTTTGGCATCTATACATGAGCTAGGTGAGGAATCTGACGGCTACGTGACACCACGAAGTGATCTTGTAGACGAAACCATGGATGAGGAGTCGGCTGAAATGAATGATTCTGATCAATTAGTAACGCCTGCGGAAGAGGGGGGAAACCTCACCGGAGAAGACGGATCAAGACTA
>TRINITY_DN35039_c0_g1_i1.p1
GGGGTCATGCATCGGGACCTCAAGCCCGAAAACTTCCTCTTCCTTAACAAGAGGGAGGACTCGCCGCTCAAGGCCACGGATTTCGGACTCTCCGTCTTCTTCAAGCCCGGCGAGCAGTTCAGGGATCTTGTCGGCAGCGCTTACTACGTCGCCCCAGAGGTGCTCAAGCGGCGATACGGAGCTGAGGCAGACATATGGAGTGCCGGAGTTATCCTCTACATCCTGCTATCCGGCGTCCCTCCTTTCTGGGCCGAGAACGAGGATGGCATATTTGATGCTGTTTTGCGAGGTCATATTGACTTCGCATCTGATCCCTGGCCTTCCATATCGAATAGC
>TRINITY_DN35039_c0_g1_i1.p2
GGGTCATGCATCGGGACCTCAAGCCCGAAAACTTCCTCTTCCTTAACAAGAGGGAGGACTCGCCGCTCAAGGCCACGGATTTCGGACTCTCCGTCTTCTTCAAGCCCGGCGAGCAGTTCAGGGATCTTGTCGGCAGCGCTTACTACGTCGCCCCAGAGGTGCTCAAGCGGCGATACGGAGCTGAGGCAGACATATGGAGTGCCGGAGTTATCCTCTACATCCTGCTATCCGGCGTCCCTCCTTTCTGGGCCGAGAACGAGGATGGCATATTTGATGCTGTTTTGCGAGGTCATATTGACTTCGCATCTGATCCCTGGCCTTCCATATCGAATAGCG
>TRINITY_DN35050_c0_g1_i1.p1
CAATCACCTTTTGAGGAGATTAAGTCCGCAGCATCCTATGCACTTGGAAACATTGCTGTTGGCAACCTCTCCAAGTATTTACCATTTATTTTGGATCAGATTGACAATCAACAGAAGAAGCAATATCTGTTGCTCCATTCACTTAAAGAGGTAATCGTGCGACAATCTGTTGATCATACTGGCCAGAGTGAGCTACAGGATTCAAACATTGAGAAGATATTGGCATTGCTCTTCAATCACTGTGAAAGTGAGGAGGAGGGAGTTCGGAATGTTGTTGCAGAGTGTTTAGGAAAAATTTCTTTAATTGAACCAAAAAAACTAGTCCCT
>TRINITY_DN35096_c0_g1_i1.p1
CAGCCACCTTTGAGAATGCCAGGCATTCCTGGTAGCATGCAGCCAAACACACTAGGACCCCCTGGCACCCCGACTATACCTTATTCTCCACATGCTGGAACCCAGGTATCAACCCCGTCCAAAATTGATCCTAATCAAATTCCACGTCCCATGCGTGAATCATCAGTCATCATTTATGAGACCCGTCAAGGTGGCCAAGCAACCATTCCCCCGGCTGCATCTAGTGAATTTATTGTGAAGGACACTGGGAACTGTAGCCCCCGTCTAATGCGCTGCACTGTGAATCAAATACCATGTACTGGGGATCTCTTGACTACTTCG
>TRINITY_DN5752_c0_g1_i1.p1
GCCCAGCTCGATGGTCATGCTCACGTCCACCGGCGCCGGCACCGCGGGCGCGCCCAGGCCCCTCAGCCCGAAGTAGAAGGCGTTGGCCGTCCCGGAGTCGGAGCTGGACGGCATGGCGGGCATCGCGGGCGGGTTGGTGGACGACGTGCCGTTGTACTGGAGGATCGCGGTGGCGGTGGTCGTGTCCGACGCCGCGAACGCGAGCGGGCTCATGGTGTCGTGCGCCAGCACCGCCATGTAGTAGCTCCCGGGCGCGGCGGCGGTGGTGACGAGCGCGTCCACGGTCTGGCCCGGCGCGAGCACGAGCGTGTCCGTGTTGAGGTTGGAGGTGTAGCCCGCGTCCACGGCGACGACGGTGAAGTTGTGGCCGGCCAGCTTGAAGAAGAGGTGCGAGTTGAGGCCGGCGTTGACGACCCGGAGGAGCACCCTCGTGCTGGGCTCCACCACCGCCGTGAACGTCTCGTTCGCGCACTGGTACAGCAGGCCGGTTTTGCCGTTAACTGTGAACGCGTCGGACTGGGCGGGAAGCTGACCGGCCAAGATGGCGTCGCTCTCGACGTCGACTACATTGCGGTTCCACCACTCGCCGAGCACGATGGGGACTTCCTTGTCCGGCGCCGGGAAAGGGTAGGCGTTGCCGCGCCTCGGGCGGATGATGAAGGCGCC
>TRINITY_DN5752_c0_g1_i1.p2
GGCGCCTTCATCATCCGCCCGAGGCGCGGCAACGCCTACCCTTTCCCGGCGCCGGACAAGGAAGTCCCCATCGTGCTCGGCGAGTGGTGGAACCGCAATGTAGTCGACGTCGAGAGCGACGCCATCTTGGCCGGTCAGCTTCCCGCCCAGTCCGACGCGTTCACAGTTAACGGCAAAACCGGCCTGCTGTACCAGTGCGCGAACGAGACGTTCACGGCGGTGGTGGAGCCCAGCACGAGGGTGCTCCTCCGGGTCGTCAACGCCGGCCTCAACTCGCACCTCTTCTTCAAGCTGGCCGGCCACAACTTCACCGTCGTCGCCGTGGACGCGGGCTACACCTCCAACCTCAACACGGACACGCTCGTGCTCGCGCCGGGCCAGACCGTGGACGCGCTCGTCACCACCGCCGCCGCGCCCGGGAGCTACTACATGGCGGTGCTGGCGCACGACACCATGAGCCCGCTCGCGTTCGCGGCGTCGGACACGACCACCGCCACCGCGATCCTCCAGTACAACGGCACGTCGTCCACCAACCCGCCCGCGATGCCCGCCATGCCGTCCAGCTCCGACTCCGGGACGGCCAACGCCTTCTACTTCGGGCTGAGGGGCCTGGGCGCGCCCGCGGTGCCGGCGCCGGTGGACGTGAGCATGACCATCGAGCTGGGC
>TRINITY_DN5762_c0_g1_i1.p1
CCAGAAGGTACTCTCCGGCAGCTTGCGGGTGCTGCTAAAATGTGCGGCCTTCCTCTTAATGGTGAGAATTCTATGACAAGGCTGGATGATGCATCACTGAATCAAGTCATAAGAAGCTCAAGGCTATACTCAGGCCGTACTTCAGGAACATCCTTTTCCTTTAACTATGTTAGGATGAACAAAAGCTTGTTTGAATTTCACAATTGGAATCGATTTACAAAGTTTGTTAGGCAGATGTCAGATGCTAGGACCTTTCTAGCAAGACTGTATGTCAGGAGAGGGCAGCAATGCTTGTCTTCAATGTCGGTTGTTTGGGTGGTTAGTCGGGCTTGTGTATATACATGA
>TRINITY_DN5757_c0_g1_i1.p1
GGGAACGTCTGGGATGCAAAAGGCGACCATGAAAAAAATGTTGCATTTGGCCCCCCATATGCATTGCTTCAAGGAACACTGGAAGTTGATGGTGTGCCCTTCAAGAAGATACCAAGAGAAGCATGTCCGGCGGTGAAAAGAGGGTCCGTTGCCTGGGTAGGGTCAGGGCCAGAGTTCCTGATCAGCTTAGCGGACCACGAGGAGTGGAGGGACGCCTACACCGTGTTCGGGAATGTGCTTCCCATGGACATGGCGATCGCTGAGGAGATGACACTGCTGCCGACAAGCACAGACGTGTGGAGCAACGTGAAAGTGAAGGTGCTGAAAGATCCTGTCTACTTCAAGGTCAAGAGAAGCAGCAATGCTAGCGCTGTCTAG
>TRINITY_DN5780_c0_g1_i1.p1
CGCAACTACTCTGACAAGTGTATTCTACTTGCTGTCAATAAGTGTGAATCTCCACGGAAAGGGCAAATGCAAGCATTAGACTTTTGGTCACTCGGGTTTTCTCCTCTGCCAATTTCTGCTATCACTGGCACAGGAACTGGAGATCTCCTTGACCTGGTGTGTTCAGAGTTGAGAAAATTTGAGGTATTGGATGCCGTTGAAGAAGAGAAAAATAAGGTTCCTGCTATTGCCATTGTGGGAAGACCAAATGTGGGTAAAAGTAGCATTCTAAATGCTTTGGTTGGAGAAGATAGAACTATTGTCAGCCCAGTTAGTGGGACAACACGTGATGCCATTGATACTGAGTTTACTACAGCAGATGGGGAGAAGTACAAACTC
>TRINITY_DN5780_c0_g1_i1.p2
AGTTTGTACTTCTCCCCATCTGCTGTAGTAAACTCAGTATCAATGGCATCACGTGTTGTCCCACTAACTGGGCTGACAATAGTTCTATCTTCTCCAACCAAAGCATTTAGAATGCTACTTTTACCCACATTTGGTCTTCCCACAATGGCAATAGCAGGAACCTTATTTTTCTCTTCTTCAACGGCATCCAATACCTCAAATTTTCTCAACTCTGAACACACCAGGTCAAGGAGATCTCCAGTTCCTGTGCCAGTGATAGCAGAAATTGGCAGAGGAGAAAACCCGAGTGACCAAAAGTCTAATGCTTGCATTTGCCCTTTCCGTGGAGATTCACACTTATTGACAGCAAGTAGAATACACTTGTCAGAGTAG
>TRINITY_DN5710_c0_g1_i1.p1
GAACATATAAATTGGTATCATCATGGGAAACGCTGGACTGACAAGTTCAACCATGTTGTTGGTGTAGTTCATACAAACTACCTGGAATATATCAAGAGAGAGAAGAATGGAGCTCTTCAGGCCTTTCTAGTTAAACACATCAACAATTGGGTGACCAGAGCATACTGCGACAAGGTCTTACGTCTTTCTGCAGCAACTCAAGATTTACCAAAGTCTATTGTTTGCAATGTTCATGGTGTTAACCCAAAGTTCCTGAAGATTGGAGAAGAAATAACTGCCAATAGGGGGAGTGGGGAGCCTCCATTTTCCAAGGGAGCATATTTTCTTGGGAAGATGGTTTGGGCCAAAGGTTATAGGGAACTCATAGATTTGATGGCTAAACATAAAAGCGACTTAGAAGGATTCAAGTTAGATGTATACGGAAGTGGTGAGGACTCGCAAGAAGTTCAATCCACTGCCAGGAGGTTAGATTTGAGTCTCAATTTTTTCAAGGGAAGGGATCATGCTGATAATTCACTCCATGGGTACAAGGTTTTCATAAATCCGAGCATTAGTGATGTCCTGTGCACAGCAACGGCAGAGGCTCTTGCAATGGGGAAATTCGTGATCTGCACAGAACATCCATCAAATGAGTTTTTCATGTCATTTCCGAACTGTTTGACATACAAGACTTCAGAGGAGTTTGTTGCGAGAGTGAAAGAGGCAATGGATAGAGAACCCCAACCGCTAACCCCTGAGCAAAGATACAACCTTTCGTGGGAGGCAGCGACTGAGAGATTCATGGAGTACTCAGACCTTGACAAGGTTCTGAACAATGAGGCTGCTCAGCCTGGACAAGGTAGGAAAAGAAAGAATAAAAGAACCTCACAGCCTAATTTGTCCGACATAATGGATGGCGGTCTAGCGTTGGCCCATCGATGCTTAACTGGCAATGAGGTTCTCAGGCTGGCAACCGGAGCCATTCCTGGTACCCGGGACTACGATAAGCAGCACTGTGTGGATATGGGTCTCTTGCCTCCTCAAGTACAGCACCCTGTATATGGCTGGTGA
>TRINITY_DN5703_c0_g1_i1.p1
CGAGGAACACCAGCCCCGCGATGGGGAGCATGGCGAGGAGAGAGAGGGAAGGGAAGAGGCGGGGAACCATCGCCACGGCGAGCTGCGAGAAAAGCACTAGGCCGCATGACGCGAGCGCGCACCACAGCACCTCGCACGGCGACAACGACCTCCGCGGGCGCTGGAGCCCCGACGCAAGCCTGCTCATCGCCTCGAACTCCACCCCGGACCGACCCCAGGGACCATCAAGGCGGCCCGAGCCAGGAGATCCAGTCGGGCGCTGGGACGCCTAGGAACCGGGCTCCGACGTGTCTCGTCGATCTCGAGTAG
>TRINITY_DN5741_c0_g1_i1.p1
ACCAGTACATCTAGCGACAGCTGGTTGAAGAGGTTGACGCCGTCGTCCTCCATGTGGAACCGGACGCTGCGCTGCTTGCGCAGGGTGCGCGTCGGCGAGTGCGGGCTCCGGGAGCCCGGAGTCGGCGAGACGGCGACTCTCTTCCGCCCAAAAATTATTGCGCCGCTCCCGCAGTTTGAGCAGCTCAAGCTCCTGGCAAGGGAGCCCTTCTTCTCGTCGCCCTGTCCAATTGCCATTTCACCTGTTGCTCTCCGCTCTCCGCGTCTGGCGATTCAAAAAAAAAAGGATCACTTATCCAGCCGGAAGTCGGATTACCTATTCTGCCGCTCTCAACCCAAAACTCTGCCTCCTCCTCCTCCTCTTCCTCTCGATAGTGTTCAAACAAAACAACAACCTGCGATGTTTCCCCCTGATGCTAAGCAACCAAACCTGCGGCCAATGCGGGAAGAA
>TRINITY_DN5790_c0_g1_i1.p1
CTCCTCCATCTCCGTGTTCGCCCCTCGGTTCGCCACTCGCCGCCGCCGAGTCCTCCTCCTCGCCGGCTACTCCTGACCCCACAGATGCAGCGCTCGGAGGTGGCCCTCTGTCGGGTGGGCTGGTGGACACATCCGCGCCCATGGCCAACTGCAGCGCCGCGGCCGGCAAGCTCACCGTCGCGGAGACCTTCTCCAACCTCAGGGAGCAAGGCAAGGGTTGGATTGCTGGCGCCATGGTGGCCGATACCCAATGTTGGTCCCGGTTGGTTGCAGGGAATACCTAATTTTGGTCCCATTTAG
>TRINITY_DN5789_c0_g1_i1.p1
ATGTCGTTCCGTCAATTAGAACAAACCTTAGGATCTATCCAAGCCTACACTGCTGGTAACCCCAAAATACCGGCTCACGTTAAATACGGTACGTCATACAAGGTCAAGTACGATTTCAAGTCTCTTGGTATGGCTAAAGGTAAGCGTGAAAATGCTTATTTTTCCAACTGTGCGAGCATCCTGGGTGTGCTCAAAGTTAAACTCCACCCTGATGTTTCCGTCTTTGATGGTTACAACACTGAAATGATTTCTGTGGATGGACAACCCGCTGTGGAGCTTGTTTCCAAACACATCAATGCCATTTTCGACATTGATAAGCGTTCAATGGCTCACAGGGTGAAAGCACTCACGATGAATAATCGTGATAACGTAGTTTCTGTACTCTACAATATGCTTAGGCTATATTACATTAAGGGTATACAGCAGACAAACCCAGAGCTAGTAATCAGGAAAGATGGCATGTACTATGATGACGGGCACGTGGCTATAAAGAATAAAGTCATATACCCTGACACGAGG
>TRINITY_DN5720_c1_g1_i1.p1
TCCCATACGTTGCTCTCCTCCGCCTTCGCTCCGCGCCACTACCACCGCCGCCTGACCCGGACCGCGTCCGTGGGGCCGTGCCGGGCCGCCCCGGTGGGACTGGCCGTGCGGTGCGAGAAGAGCGACAAGCAGAAGAGGCAGCCGCTCGCCGCGCTCGTGCCCCGCGAGCAGCGCTTCATGTTCGAGGGAGACGAGCTCTGCGGCCCCGACATATGGAATACAACCTGGTATCCTAAGGCTGCAGATCATGTAACTACCGAGAAGACATGGTATGTTGTTGATGCAACAGACAAGATCCTAGGCAGGCTAGCATCCACCATTGCAGTACATATCAGGGGAAAGAATGAACCCACTTACACTCCCAGTGTAGACATGGGAGCTTTTGTTATTGTGGTCAATGCAGATAAGGTTGCTGTTTCTGGTAAAAAGCGGTCACAAAAGCTTTATAGTAGG
>TRINITY_DN5781_c0_g1_i1.p1
ATGATTTGTGAGCAGGACATCGATCGATCCACAATGGGGGAACTACCATGTGGTCACCCATATCACCGATCGTGCCTGGAAAGGCCGCCCGATACTCCGCAATCTTCCGGAAGTGCAGGCACCTGCCCGTTGTGTATTCCAGCCGGACACCAACCGGAATCAGCGATTTCGGGAGAAATTGCAGTTATTAAATGTCCACAATGCATGCAAAAAACCCTGCGTATTGAGACATCGCCAGACTTCGTTTCCTTTACATGTGATTCGGGATGTGGATACAGGAAAACGATTCCTGTAACGAAAGAAGTGCACTAA
>TRINITY_DN5797_c0_g1_i1.p1
GAAAGACACGAACCCGATCGTAGTGCCAAGGAGAGCAGTAAGGGCACACCGACCTCTCCAGACGAAAAGGGTGATGTAACAAAGAAGACTGGTGCGGGTGAAGGCTTGGAAGCGGACGATGATGAAGCGGAGCTACCGGAGGAAGTGCAAAAAATTATCAAAGAGATCCCGATCCAAATGAAGCACAACCTGATGATCGCCTTGACCTCACTCGGCGAACGAGTGATGGAGAACCCTCCAGATGGCTCGACGCAAGACAAAGATAGTGGCCGATCTCGTGTGGAACAAATTCGAGACGCCTTGATCAAGCATTACGAAGAGCACTATTCTAAAGAAGGTGCTGTTCCGGAGCCGACCACCTACCTGACAGAGTCT
>TRINITY_DN5730_c0_g1_i1.p1
ATGAAGGTGGCAGGGGTGGTGGCTATGAAGGAGGCAGGGTCGGCGGCGGCTATGAAGGTGGCAGGGGTGGTGGTGGTCCTGGTGGAAGGGGATATGGTGGCCGAGGAAGGGGTAGAATGGGTGGCGGCGGACGAGCGAACTAAGTGCATGCAGACTTCTGGCGTTTCCTTCAATGCATGCCTTATCAATATATCAGGGAAAATACGAGCATTTTATGTTGGAAGCAGTTCAGTTACGTGTGAGGTCTGTTGTTTTTTTCCCTGGGCGCGAGGTTTGGTTGTGAGCATAATGCATATGCAAGTTTTATCATGTAAGTCATCTTTCAATTTTCCTGCTGCAGAGGTTGTTTTCCACTTTTTCCCATGA
>TRINITY_DN5713_c0_g1_i1.p1
ACTGGACCCTATGGGCAGATCTTCCGCCCTGACAACTTTGTGTTTGGGCAATCTGGTGCTGGTAACAACTGGGCGAAGGGGCATTACACTGAGGGCGCTGAGCTCATTGACTCTGTTCTCGATGTTGTGAGGAAGGAAGCTGAGAACTGTGACTGCTTGCAAGGATTCCAAGTATGCCACTCCCTTGGTGGTGGTACTGGATCTGGTATGGGTACGCTGTTGATCTCAAAGATCAGGGAAGAGTACCCTGACCGCATGATGCTTACATTCTCAGTTTTCCCCTCACCGAAAGTATCTGATACCGTGGTTGAGCCATACAATGCCACTCTTTCTGTC
>TRINITY_DN5719_c0_g1_i1.p1
GCTATGGATGAAGTTGAGTCTCACTGGTCTAATGAGATTTCAGAAATTGGTGATGACATTGATAAGTGTAATAAGAATCATGTGGAATCACCAGAGCATGCTGCAGTCATAGAAAATGATTCTTCTGTCGAGAAGTCTGTAGATGTGGTTATGGCTGATAATCCTGTACATTCTGAATGTTTCAAACACTTTGATGTTCTGCAATGTCCTCTAGACCACCACTACCTTGAAAACACAACCCAGGGTACAGGTGGAAAAAAGTGGGTCAAAAAGGTACAACAGGAATGGAGCATACTTGAGAAGAACCTACCAGACTATATTTATGTCAGG
>TRINITY_DN5793_c0_g1_i1.p1
ATGCCACACACACTGACACACAAACGAACGAGAACTTGTGGGCACACACACACAGCTGCATCAGTCGATGGATCTTCGGTGGCAGCTACTCGAAACGATCATCTCCGCAGTCCGCGCCCGATGGCCATTGCGAACGATCAGGCCACGAACCCGAGGAAGCTGATGGGCCTGGCGACGGCGTGGCGCGGGGCGAAGAGCGCGCGGAGGAAGAGGCTGGCGCCGTGGAGGAGCACCACCACGCCGCTGCACCCCACGAGCAGGAGCTCCAGCATGCTCGATGTGATGCTGATGCCTCCGCTTGGCCGGCCTTCTTGCTCCTCCTTCCCTCCCGCTCAATAA
>TRINITY_DN5793_c0_g1_i1.p2
CTCCCACCCACCAGTGAAGAAAAAGAGAAGCCCACACGCGACGCGAGGTTATTGAGCGGGAGGGAAGGAGGAGCAAGAAGGCCGGCCAAGCGGAGGCATCAGCATCACATCGAGCATGCTGGAGCTCCTGCTCGTGGGGTGCAGCGGCGTGGTGGTGCTCCTCCACGGCGCCAGCCTCTTCCTCCGCGCGCTCTTCGCCCCGCGCCACGCCGTCGCCAGGCCCATCAGCTTCCTCGGGTTCGTGGCCTGATCGTTCGCAATGGCCATCGGGCGCGGACTGCGGAGATGATCGTTTCGAGTAGCTGCCACCGAAGATCCATCGACTGA
>TRINITY_DN5705_c0_g1_i1.p1
ATATACTCGATCACTTTTAATCAGAGCACATTGCCTGGATGGGTCATGTGCATTGCTTGGCTTATTTACTTACTGTGGCTATGGTTTACATTCAAGGAGCCGGAACACTTCACTAAAACTTTGGTCAATGAACATCCATCAGAATCTGGTCACCAAGGAAATTCTAACTTGGAGGAAGGTCTAGCTCAACCATTGCTTCTAGGTGTAGAACAGAGGCAGGATGAGAACTCAGACGATAATGATGATACTGAAGTGTCCTCAGAAAGATCTCATGAACCAGCAACATCAATTGCTTCGGCATACAGATTGCTAACTCCATCTGTGAAGGCCCAGCTGTTGATATACTTCATGCTCAAG
>TRINITY_DN5760_c0_g1_i1.p1
GCCGGGTTCGCGGACGCCGAGGCGGCCAAGGCCTTCTTCCAGAGGCTGGACCAGCAGCTCAACAAGGTGAACCGGTTCTACGAGAGGGAGGAGCGGGAGTTCCTGGAGCGCGGCGAGTCGCTCCGGCGGCAGCTGCAGATCCTCCTCGAGCTCAAGGCTGCCGTCACCCAGCAGCAGCAGGCACGGCGCGGGGGGAGCGCTGCCGACACGGATGACCCCTCCGTTTCTTGGTCCATTCAGCTCGGAGGCCAATCTCTCAGGGTAATTGCAGAGAAAGAAGAAGAGTGTGAAGAAAAGCTCAACGGCGGCGATGCTACCGCCAAGATAAGC
>TRINITY_DN5760_c0_g1_i1.p2
GCTTATCTTGGCGGTAGCATCGCCGCCGTTGAGCTTTTCTTCACACTCTTCTTCTTTCTCTGCAATTACCCTGAGAGATTGGCCTCCGAGCTGAATGGACCAAGAAACGGAGGGGTCATCCGTGTCGGCAGCGCTCCCCCCGCGCCGTGCCTGCTGCTGCTGGGTGACGGCAGCCTTGAGCTCGAGGAGGATCTGCAGCTGCCGCCGGAGCGACTCGCCGCGCTCCAGGAACTCCCGCTCCTCCCTCTCGTAGAACCGGTTCACCTTGTTGAGCTGCTGGTCCAGCCTCTGGAAGAAGGCCTTGGCCGCCTCGGCGTCCGCGAACCCGGC
>TRINITY_DN5736_c0_g1_i1.p1
GAGAAATCTGCCCAAAGTGAAGAAGCCTCAAAAGTTCCCCAGGACCTCCTCTACAAGAGAATTGCAGAAGTCAAAGAGAAGGAAAGGCAAAATGCCTTAGAAGAGATTATCTACTGTTGGGTTACATATAGGTTCATGGAAAATGACATATATATGACACCTGCATTATCACCAGGGGGTGGCCCTGTACGTGACATATCCGCGTTGCCTAATCAAGAAGACAAATTGCGAAACATACACTCCGCAGACGCCTTTGAGATGATACAAAACCATCTCAATCTTATCATGGGAGAAAAGATAGCATCACCGCCCGATACTGTTGTTGAG
>TRINITY_DN5774_c0_g1_i1.p1
GCCGATCACTGCCCGCTAGTTTACTTCTTGGTTTCTCGTCCCCAGCTCCTGATCGCCGTGGCGTATGTAACTGCTGCCGTGCGTGTGCAGGTGGGGTTGCCCGCCGGGGAAGTTCCCGGTGAAGTTCGACGCGCGGCAGACGTGCTACCTGCTCAAGGGCAAGGTGCGGGCGCACATCAAGGGGTCGTCGGAGTGCGTGGAGTTCGGCGCCGGCGACCTCGTCGTCTTCCCCAAGGGTCTCAGCTGCACCTGGGACGTCGCCGCCGCCGTCGACAAGTACTACAAGTTCGACTCGTCCTGACGGCTGACGCACATCGCTCCCGGCCCGGCTCCGCTGATTTGGTCCCGATTATTGGTTCGGCTGCTCGCTTAATTGTGATGATTAGCTTAATTTCCTAG
>TRINITY_DN5712_c0_g1_i1.p1
CTACACGCCGCCGCTTGTGCTGCAGCCATGTCTCTAGTGATCCCTGAAAAGTTCCAGCATATTTTGCGAGTACTCAACACCAACATCGATGGGCGGCGGAAAATAGCCTTTGCCATCACTGCCATTAAGGGTGTGGGCCGAAGATATGCTCATGTGGTGTTGAGGAAAGCAGACATTGACCTCACCAAGAGGGCGGGAGAACTCACTGAGGATGAGGTGGAACGTGTGATCACCATTATGCAGAATCCACGCCAGTACAAGATCCCAGACTGGTTCTTGAACAGACAGAAGGATGTAAAGGATGGAAAATACAGCCAGGTCCTAGCCAATGGTCTGGACAACAAGCTCCGTGAAGACCTGGAGCGACTGAAGAAGATTCGGGCCCATAGAGGGCTGCGTCACTTCTGGGGCCTTCGTGTCCGAGGCCAGCACACCAAGACCACTGGCCGT
>TRINITY_DN5754_c0_g1_i1.p1
AGCAACAAACAGTTTGACAAGAAAACCTTGGAAGCTGTCTGGGTCTTTCTCGTCATCAAGAGATTACCCCCTTCCTTCTCAGTATTCCGTACCCTCAAGTTTGCCTCCTTCAAGGATCCCGACACCCAAATCTCAATGTCCTCGTTTCTCAATGATTTAGAGCTTGAATTACGCCATCAGCACGAAAGCCAGGACCTGTTGCCTGCTTCCTCCTCTGCACTTGAAGTGACCCATCTCTCCCGACCAGCTGCCTCTACTCCTGGTACTTCCACTTCCCATCAGAAGAAACCTCCTTGCAGGGCAGTGTGCTCAAATGGTGTGCACAATCCTGCCACCGCGCACTCGGAAGATGACTGTCACCAACTCCATCTGGAGAAGGCCATTGCCTTCCACCAAGCTGCCATTGATCGTGCTAATGCCGCCAACTCCAAACGGGCCCTCCTCAGTGCCAATTTGGGCTTGTCTGATGAGATTGTGCTAGACAGCGGGGCTTCAGGGCATTACCTAAAGCACCAAGAATATTTCATTTCATTCAAA
>TRINITY_DN5704_c0_g1_i1.p1
CCGGCGCCGGCGCCGGCATCCGCGTCGTCCTCCTCGAGCCCGACCGCCTCCCCTCCGACCCTAGCCCCGTCGTCGCCACCATCGGGGAGATCTCCGCCACGCCGCCCGACCCCACGCGCCGCCGGGACTGCGTCACGCAGGACGACCCGGCCACGCTGCTCTACTCCTCGGGCACCACGGGGCCCAGCAAGGGCGTCGTCGCCACACACCGGAGCCTCATCTCCATGGTGCAGATCATCATGTCGCGCTTCCGCCTCGAGGCCTCCGACAGGACCGAGACCTTCCTCTGCACGGTGCCCATGTTCCACGTCTACGGCCTCGTCGCCTTCGCCACGGGGCTGCTCGGCTGCGGCGCCA
>TRINITY_DN5704_c0_g1_i1.p2
GGCGCCGGCGCCGGCATCCGCGTCGTCCTCCTCGAGCCCGACCGCCTCCCCTCCGACCCTAGCCCCGTCGTCGCCACCATCGGGGAGATCTCCGCCACGCCGCCCGACCCCACGCGCCGCCGGGACTGCGTCACGCAGGACGACCCGGCCACGCTGCTCTACTCCTCGGGCACCACGGGGCCCAGCAAGGGCGTCGTCGCCACACACCGGAGCCTCATCTCCATGGTGCAGATCATCATGTCGCGCTTCCGCCTCGAGGCCTCCGACAGGACCGAGACCTTCCTCTGCACGGTGCCCATGTTCCACGTCTACGGCCTCGTCGCCTTCGCCACGGGGCTGCTCGGCTGCGGCGCC
>TRINITY_DN5704_c0_g1_i1.p3
GGCGCCGCAGCCGAGCAGCCCCGTGGCGAAGGCGACGAGGCCGTAGACGTGGAACATGGGCACCGTGCAGAGGAAGGTCTCGGTCCTGTCGGAGGCCTCGAGGCGGAAGCGCGACATGATGATCTGCACCATGGAGATGAGGCTCCGGTGTGTGGCGACGACGCCCTTGCTGGGCCCCGTGGTGCCCGAGGAGTAGAGCAGCGTGGCCGGGTCGTCCTGCGTGACGCAGTCCCGGCGGCGCGTGGGGTCGGGCGGCGTGGCGGAGATCTCCCCGATGGTGGCGACGACGGGGCTAGGGTCGGAGGGGAGGCGGTCGGGCTCGAGGAGGACGACGCGGATGCCGGCGCCGGCGCC
>TRINITY_DN47363_c0_g1_i1.p1
CACACACACCAGCAACACCTTCCTGACTGTCAAGTTGCGCCCATTTTCCGACTCTCAGTTCAGCCACATTTAAAAAACCCCTTCTTAAAAGTTCACAAAACAACAACCTTATATAGAGTTGGGAAAGTAGTGCAAAGGAGACCATGCAATCTAAGGCCATGCATGTGTTCAAGGATTCCCACAACTTCACATATTGTGTTAAAAAATCTTGGACATTTTTTTTCCTTTCTCTTCCTTCTTTATGCATTCAGAATGTGTGTTATTGGCTGGATTTTTGCCCAATCTAGTTTTTCTGCAGCC
>TRINITY_DN47334_c0_g1_i1.p1
ATGATCTCAGGTTTTGTGCACAATGTTCTTGGTGAAGAAGCAATAGATTTTTTTGAACGGTTTAAGCAGACAGGGGACAAGCCAGATCATGGCATGTTCAGACATGTTTTCTTGGCATGTGGAATTTTGGGATCTGTTAATGAAGGAATGTTGCATTTTGAATCCATGCAGAAAGATTTTGGCATACATCCCACTACAGAGCATTATGCAAGCATTGTTACTATGCTTGGACAGTCTGGCTACATTGTCGAGGCTTATGAATTCGTGGAACGGATGCCTGTGGAACCAAGCATTGAGGTATGGGAAAATTTGATGAACATGTGTCGA
>TRINITY_DN47334_c0_g1_i1.p2
TCGACACATGTTCATCAAATTTTCCCATACCTCAATGCTTGGTTCCACAGGCATCCGTTCCACGAATTCATAAGCCTCGACAATGTAGCCAGACTGTCCAAGCATAGTAACAATGCTTGCATAATGCTCTGTAGTGGGATGTATGCCAAAATCTTTCTGCATGGATTCAAAATGCAACATTCCTTCATTAACAGATCCCAAAATTCCACATGCCAAGAAAACATGTCTGAACATGCCATGATCTGGCTTGTCCCCTGTCTGCTTAAACCGTTCAAAAAAATCTATTGCTTCTTCACCAAGAACATTGTGCACAAAACCTGA
>TRINITY_DN47380_c0_g1_i1.p1
AACACACTGATTTCAAGGCTATTGCGTATGCATAAATTTAAAGAACAGATTTGCTCCTCCTGGTTTGCTCCAGTTGGTTCTGCTAGTGATTACCCTCTTCTCTCTAAATGGGCCATTTATGGAGAATTGTCTTCAAATGGATCAGGTTCCTCCAATGAAATTTCACCAGTCTACTCTTTGTGGGCTACATTCATGGGTCTTTACATTGCCAATTATGTCATAGAGCGTTCAACGGGATGGGTTTTAACTCATCCTTTGACAATTTCGGAGTATGAGAAATTGAAGAAACAGTTGAAACCAGATTTTGAGGACATGGTTCCCTGGTACTCTGGGACATCAACTGATTTATTTAAAACTGTCTTTGACCTCATGATATCTGTGACTCTGTTTGTTGGTCGATTTGACATGCGTATGATGCAGGCTGCTATGAATAAAACTCCTGATGAAGCTAACAGCCATGACCTTTTGTATGATCATCTTGATGGAAAAGATGAGCTTTGGTTTGACTTCATTGCAGATACTGGTGATGGTGGCAACTCTACATATGCTGTAGCACGATTACTTGCTCAACCCTTGTTAGTTATAAACTCTGATGACTCGAGGCTAACATTTCCTCGTGGGCAACTGCTTCTCGTTGGTGGTGACCTTGCGTATCCCAAT
>TRINITY_DN47307_c0_g1_i1.p1
ACGGAGGGGGAGAGCGGGGTGCGGCGGTGGCTCGTAGACATCAGCCGCTGGCGCCCTTCCCCCGCCCAGTTCGACGCTGCAGCCGCCCTCCTACCGCGGCACGAGCGCCCCGCCATCTCCAGGTTCGTGAAGGAGGACGACAGGAAGCGGGCGCTCGTCAGTCGTCTGCTGCAGTACTCGCTCGTGCACCACCTCCTCCGCATCCCGTTTCACCTGATCAACATACGCCGCACAACCGAGGGGAAACCGTACCTACAGAATAATTCTTCAGGCTTCCCGAACTTCAACTTCAGCACCTCGCACCATGGGGACTACGTCGGTATTGCATCCGAGCCACTTTGCCTTGTCGGCCTGGACATCGTGTCCGTTTCCGAG
>TRINITY_DN47395_c0_g1_i1.p1
ACAGTTGTTGGAGCAGGTGCCACAAATGGTGCAATGGATGCTGGTAATCTTCTCAAACCAATGCTTGGGAGAGGAGAACTACGGTGTATTGGTGCAACAACCCTTGATGAATACCGCAAATATATTGAGAAAGATCCAGCACTGGAGCGGCGCTTCCAACAAGTTTTTGTTGATCAGCCTTCAGTTGAAGATACAATTTCAATACTCCGAGGGCTAAGAGAGAGATATGAGTTGCACCATGGTGTACGAATATCTGACAGTGCCCTTGTAGCTGCAGCTGTTCTTTCAGATCGCTATATCAGTGGACGATTCTTGCCTGACAAAGCAATTGATCTGGTTGATGAATCAGCTGCCAAGTTAAAAATGGAGATAACATCAAAACCTACTGCTCCG
>TRINITY_DN47300_c0_g1_i1.p1
GGGATACAACACTTGACGCCGTCGCCATACACTCCTCAGCAAAATCCACTCGCCGAGCAGGGCAACCGGACAACCATCGAGAAGACCCGTGCCCTGCTGTCTACGAGCGGTCTCTCCTTAGACTGGTGGGGTGAAGCTGTTCAACTCTCGGTCTACCTAGAGAATAGGTCCCCCGACAGTTCCATCCAGTTTGCCTCACCCTATGAAAGGTGGCATGGTGAGAAGCCTGACCTCACTCGACTGCCGTTTGGGTGCAGGGCAGTAGTTCATCAAGACAGACGAAACATGCCCTCAAAGATGTCGCCAAGTGGGGTG
>TRINITY_DN47368_c0_g1_i1.p1
CCACTCATCGACACAAACATGACGAGCTCTCATGATCCGCCTATCGACGCAACTCAATTCCAATCCTATATCGGCTCCCTCAACTATCTCGCTTTGGGAACACGCCCGGACATATCCCATTCAGTCAACTTCCTTGCACGATTTAGTTCGAACCCGGGGCAATCCCATTGGAATGCTCTACACCACCTTATTCGATATGTCCGCACCACAAAAAATAACAAACTCAACCTAATTCCTGATAACTCCCACTTGTCGACGTGGTCTGATGCCAGCTGGGGCGGGGAATTCCAACGATCGACATCAGGTTTCATCATCAAATGTTTTGGGTGCCCCATTGCGTGGGGGTCTCGCCGGCAAAAATCGGTTGCAAAATCTACTTGCGGCGCCGAGTTCATTGCACTCGGTAGCGCTGTGGACTTTACCCTATTCCTCTTA
>TRINITY_DN47368_c0_g1_i1.p2
TGTAAGAGGAATAGGGTAAAGTCCACAGCGCTACCGAGTGCAATGAACTCGGCGCCGCAAGTAGATTTTGCAACCGATTTTTGCCGGCGAGACCCCCACGCAATGGGGCACCCAAAACATTTGATGATGAAACCTGATGTCGATCGTTGGAATTCCCCGCCCCAGCTGGCATCAGACCACGTCGACAAGTGGGAGTTATCAGGAATTAGGTTGAGTTTGTTATTTTTTGTGGTGCGGACATATCGAATAAGGTGGTGTAGAGCATTCCAATGGGATTGCCCCGGGTTCGAACTAAATCGTGCAAGGAAGTTGACTGAATGGGATATGTCCGGGCGTGTTCCCAAAGCGAGATAG
>TRINITY_DN47344_c0_g1_i1.p1
CAAGCGGTTGGTGATTTGGTGGTGAAGGAGGCTATGGGGTCGTCGTCGAAGGTGGTGCGGCCGGAGGAGGTGCTGGAGTCGCTGAAGAACGACGGCAGCATCGACGCGCTCCGCATGAAGATCATCGCCCAGCTCAAGGCCAACGAAGATATGAAGAAAAACACTATGATGATGGTGGAGCAAAGCAAGGTACTGAATACTCCTGGAGCTGAGAAAAAGACAAAGAGGGAGTTGTTTGATGCACTTCGACAGGAACTGGAGACCCCAGTCCTTGAAAAAGCCTCCAAGGCAGTTTGGGAGCTGATTCTAGACAATGGTGGGTTAGGGAAAGAGATAACTGAAACGGTTGAGAAA
>TRINITY_DN47344_c0_g1_i1.p2
TTCTCAACCGTTTCAGTTATCTCTTTCCCTAACCCACCATTGTCTAGAATCAGCTCCCAAACTGCCTTGGAGGCTTTTTCAAGGACTGGGGTCTCCAGTTCCTGTCGAAGTGCATCAAACAACTCCCTCTTTGTCTTTTTCTCAGCTCCAGGAGTATTCAGTACCTTGCTTTGCTCCACCATCATCATAGTGTTTTTCTTCATATCTTCGTTGGCCTTGAGCTGGGCGATGATCTTCATGCGGAGCGCGTCGATGCTGCCGTCGTTCTTCAGCGACTCCAGCACCTCCTCCGGCCGCACCACCTTCGACGACGACCCCATAGCCTCCTTCACCACCAAATCACCAACCGCTTGC
>TRINITY_DN47319_c0_g1_i1.p1
CTTTTGACAGGCCAAATGATGTGGATAGCATGGGCGGTTCTCTTACTTGTTCTGACTGTTCCCTTAGTGACGCTCCACCTGAAGACGCTGAAGGGCACAATCCGAAAGATCGCCAGCGAATCGGAACTAGATTTGGGCCAGAAAGCCCTCAACTTCTTCGAGTTTCAAGCCGAGGATGACGAGCCATTTTGTGGGCCAAACTTGTGCAGTAGTTCGGTCAAACAGCAGAAGTCTGCCGATCTCCTGAGGCGCTTCCGCCAAGAAAGGAGGGCCAACAAGATCTCATTGGCCATCTTTCTGTCGTATCTATCGGTTTACTTGTTGCTCTGCATTGCCAGTAAAGCAACGAGTAGTATGAGCCAACACAACAACGGGGCCAAATCGGCCATCATGTTCTTAGTAGCGGGAAAAGCGAGTGCGGCGATACTTGGGCTAGTGATCACGGTGCAGTTCTATCTCCAGATCCGGTACGGCTCCAAAGACGCGTTGGCCCAGGGCTCTGGTAGTGCCTTTGGGGCTGGCATGCAGTTCCACAAGGAGGTCTCCATGATCATCGAAGATGCCGCCTTGAAGAGAGTAGCCGGTCACAACCATACAAACTTTGCCAAGTATGCCGAATGGTGA
>TRINITY_DN47342_c0_g1_i1.p1
AGTTGGGATTCAGCAAAATCAATAATGCATGGTAACTCATTTGAAAGGAGGTTATCTTTAGTGAAGGATGGAGTAAAACCAAGAGCAGATAAACCAAAAAGAAGGTCAACAACATCAACACACACTGGAAGGTCGAGTGTACCTGATAAATCCCAACGTTCCAGAAGCATGTCATTCAGTCCTGATCGTATAAGAGTCAGAGGAAGGTCGCCTGCTTTCAATGCATTGGCTGCTAACTTTGAGAACCCAAACGCTCGAAACCTATCAACTCCTCCACCTGTTGTTAGGAAACAAGTTCCGAAGCCTGTATCTTCTGATTCTTCAAAGCCACCTCCAAGGACAGCTTCAATCGCTGCGATTTCTGCTTCTTTTGAGCGGCCTAAAGCAACTCTAATACCAAAGTCAATTAAAGCGAGCCCTGATGCAAGCAAGCCCCAAATTGAAGCGAACAAG
>TRINITY_DN47342_c0_g1_i1.p2
TTGTTCGCTTCAATTTGGGGCTTGCTTGCATCAGGGCTCGCTTTAATTGACTTTGGTATTAGAGTTGCTTTAGGCCGCTCAAAAGAAGCAGAAATCGCAGCGATTGAAGCTGTCCTTGGAGGTGGCTTTGAAGAATCAGAAGATACAGGCTTCGGAACTTGTTTCCTAACAACAGGTGGAGGAGTTGATAGGTTTCGAGCGTTTGGGTTCTCAAAGTTAGCAGCCAATGCATTGAAAGCAGGCGACCTTCCTCTGACTCTTATACGATCAGGACTGAATGACATGCTTCTGGAACGTTGGGATTTATCAGGTACACTCGACCTTCCAGTGTGTGTTGATGTTGTTGACCTTCTTTTTGGTTTATCTGCTCTTGGTTTTACTCCATCCTTCACTAAAGATAACCTCCTTTCAAATGAGTTACCATGCATTATTGATTTTGCTGAATCCCAA
>TRINITY_DN47398_c0_g1_i1.p1
TACAATTACACATGGATTCTCGCGGACTTCAGCACTCCAGCTCGCGAGCACAGTTTACTAGTCCAGCACAATGGAGGGGAGAACCTACAACGCTGTGGTTTCATGAACGCAGAAGTGCTCCATCCACTACAAACCAATGGCATTACAGAGCATAGCAAAAGAGAGGGTTTAGGGGATGCAGGACAAGGCGACGTTTGTGTGATCTCTCCCCCCTTCCAGGCTCAGGCTTCAACGTGGCCGCCGGCTGGCTACCGGATGGTGATGTACCGGTTCGTGCCATGCTTGGCCCAGTGGTCCTTGAGGTCCACCGGAGTCGAGAGGTCATGA
>TRINITY_DN47341_c0_g1_i1.p1
CGTAGGTTGGGGTTCTCCAAGGCTGCTGCAACTCTCTCCTTGTCGTTCAGTTGCTTGTTTACTGATTCTTCATTAGCAAGAGATCCTGGAGCAACTTTGATGTCAACCTTGAAATGTGGAGGGAAGTTCTGCATCAACTTAAGTCGGAGGCACAGGCCAATGACTGTGGCCATACTGCAGTGCTGCACAGTTGGAGTGAAGGTTATCTGGATGCGTCCGAGCGTCTCGTCAACGGAGACGGACTCCTCCGACAGCACGCTGAGCTGCTCCAGGGAGTACGGGTGCTCCGGGTCCTTG
>TRINITY_DN47372_c0_g1_i1.p1
CTCACCAAGGTCGCCATAGAGTGCGGCGTTGGCATCTTCACTAAGACTGCTGCAGAGTATGAGAAAAGGAGGGAGAACTTTGTCAAAGAGCTTGACTTTGTGATTGCAGATGTGGTCATGGCAATAGTTGCAGATTTTATGCTTGTATGGCTTCCTGCTCCAACCGTGTCTTTACAGCCACCACTAGCGATGAATTCTGGAGCCATTGCTAAGTTCTTCTACAACTGCCCAGATAATGCCTTCCAGGTTGCTTTGTCTGGGACATCATACTCACTTTTGCAGAGAGTAGGAGCAATTTTGAGGAATGGTGCAAAGCTTTTTGCTGTCGGAACTAGTGCCTCTCTGATTGGCACTGGTGTGACCAATGCACTGATAAAAGCAAGGCAGGCTGCCAGCAAGGATTTTGCCGGTGAAGTTGAGAATATTCCAATTTTATCAACTAGCGTTGCATATGGTGTGTACATGGCAGTTTCCAGTAACCTCAGGTACCAGGTTTTAGCTGGAGTGATTGAACAGCGGATGCTCGAGCCACTACTGCACCAGCACAAACTAGTATTGAGTGCA
>TRINITY_DN47372_c0_g1_i1.p2
GCACTCAATACTAGTTTGTGCTGGTGCAGTAGTGGCTCGAGCATCCGCTGTTCAATCACTCCAGCTAAAACCTGGTACCTGAGGTTACTGGAAACTGCCATGTACACACCATATGCAACGCTAGTTGATAAAATTGGAATATTCTCAACTTCACCGGCAAAATCCTTGCTGGCAGCCTGCCTTGCTTTTATCAGTGCATTGGTCACACCAGTGCCAATCAGAGAGGCACTAGTTCCGACAGCAAAAAGCTTTGCACCATTCCTCAAAATTGCTCCTACTCTCTGCAAAAGTGAGTATGATGTCCCAGACAAAGCAACCTGGAAGGCATTATCTGGGCAGTTGTAG
>TRINITY_DN47332_c0_g1_i1.p1
GCGCCGCCGCCGCCGCCGGTGCACGGACGGAAGCGCGCCGTGGTGTGCGGGATTTCGTATCGGTACTCGCGGCATGAGCTGAAGGGCTGCATCAACGACGCCAAGTGCATGCGCCACCTGCTCATGACGCGCTTCAACTTCCCCGACGACTCCATCATCATGCTCAACGAAGAACAAACGGACCCCTACAAAATCCCAACAAAGCATAACATAAGGATGGCCATGTATTGGCTTGTGCAAGGTTGTCAACCTGGAGATTCATTGGTGTTCCATTATTCTGGGCATGGATCACAACAAAGAAATTACAGTGGAGATGAGGTTGATGGGTTCGATGAAACCCTCTGCCCGTTGGATTTTGAGACACAAGGGATGATTTTGGATGATGAGATAAATACAGCATTAGTTCGACCACTTCCTCATGGAGTTAAACTTCATGCACTCATTGATGCTTGTCATAGTGGG
>TRINITY_DN47339_c0_g1_i1.p1
AACTCCCAACAACGCAACAGTAACGCTAAAAGCTGTCAGTTTCCAGGATGTGTGAAAGGAGCAAGAGGGGCATCAGGGCGTTGCATAGCCCATGGCGGCGGTAGGCGTTGCCAGAAACCTGGTTGTGAGAAGGGCGCTGAAGGGAGGACAATCTATTGCAAGGCCCATGGTGGAGGCAGGAGATGTCAATTTCTCGGGTGTACAAAGAGTGCTGAAGGGCGCACAGACCACTGCATAGCTCATGGTGGTGGCCGCCGCTGCAGCCATGAAGGTTGCTCCCGAGCTGCTCGTGGAAAATCTGGC
>TRINITY_DN47316_c0_g1_i1.p1
GAGAAAGAGAACTTGTGCCTTTATGGTTTGCCAAATGAGACTTGGGAGGTCACTCTTCCAGCTGAGGAAGTACCTCCTGAGCTTCCAGAACCAGCACTGGGGATAAACTTTGCCCGTGATGGAATGGTCGAAAAAGACTGGTTGTCTCTAGTTGCAGTTCATAGTGATGCATGGCTCCTGTCTGTTGCATTCTACTTTGGAGCTCGTTTTGGATTTGACAAAGATGCCAGGAGAAGGCTCTTCACCATGATTAACAACCTGCCCACTGTTTATGAAGTTGTGACGGGGGTTGCTAAGAAGCAATCGAAAGCCCCCAACGGCAGCAGCAAAAGCAGCAAG
>TRINITY_DN47350_c0_g1_i1.p1
TTCTCTAGCCTCGAACAGCTCACTCTATTTAGCATGGCTTCCAACAACCTCACCGGCTCGATCCCGGCATGGGTGTGGCAGCATCAGAAGCTCCAGTACATCTACCTGTTCCACAATGTCCTCTCTGGCGAGCTGACGCGCAGCGTGACGGCCTTGAACTTGGTTCATATCGATTTGTCGTCGAATCAGCTAACCGGAGAGATACCGCAAGACTTCGGCAATCTCAAGAACCTCACAACGCTGTTTCTATACAATAACCAGCTCACGGGCACCATCCCGGTGAGCATCGGGCTTCTACCACAGCTGAGAGACATCCGGTTGTTCCAGAACGAGCTGTCCGGAGAGCTCCCGCCGGAGCCG
>TRINITY_DN47362_c0_g1_i1.p1
CGGTCGCCATGTCAACGAGATAACCATAATGATTCTCTAGCCAGCAAAATAATGAGAACTAGAATCCCAGATCTTCCTGAGGACATTTGGTCTCATGTACATTCCCTAATGCCAATGCGTGATGCTGGCCGTGCTGCTTGCCTATCTCGTGCCTTTTTACGTTCCTGGAGACGTCATCCTAATCTTATCTTTAATAAGGATACGATTGGCATGAAAAAAAAATCATATGGAGAGAATTTCCACCACAAAATTAGCCGCATTCTCAGGAATCACTGTGGCATTAGTTTGAAAACATTCAAGCTTGACTACAGTGGCATGTGTGGGTCC
>TRINITY_DN47367_c0_g1_i1.p1
TCGGATTGGCAGCTAGAGCTTTCTATCGGGGACAAGCAGCAGCTGAAGCACCAAGCAGATTGGCTGTGCAACGATGCTCGCCCAGCGAAGGTAGCTAGAGAACTGTCTGGCGGGCACGGTCTGTCGCTTGACCTCAATTTAGCGGTCGGGGCGTCAGACGACACAGAGGGCTCGCGGAACTCCAGTGACCTCTCCGTGGAACAAGAGCAGGAGAAAGGGCACGTCGCGGTCAAGTGTTCGACGCCAGCCCCCGACAGCGACCTGTTGAACCTCGTCGACGATGCCATCGTGTTCCGGCCAGTCGACTTCGCGCCGTTCAGGAAGGCTGTCACAGACTGCGTATCAGCGAAATTCGACTCGGTCACCAGGGGCAGCAGCTCGTTCAGAGTCGACGAGGACGCCGTCGACCGGATGGCTGCCAGCGTCTGGCTCACGGACGAGAAGCTCGAGGACTGGGCCGAGGAAGTGCTCACGCCCAGCATCGAACGGCTGTGGCGCAACGTGAAGCGTTGCAGCGGCCGTGCTGTTGTCCGTCTCGCAGCG
>TRINITY_DN47367_c0_g1_i1.p2
GCTGCGAGACGGACAACAGCACGGCCGCTGCAACGCTTCACGTTGCGCCACAGCCGTTCGATGCTGGGCGTGAGCACTTCCTCGGCCCAGTCCTCGAGCTTCTCGTCCGTGAGCCAGACGCTGGCAGCCATCCGGTCGACGGCGTCCTCGTCGACTCTGAACGAGCTGCTGCCCCTGGTGACCGAGTCGAATTTCGCTGATACGCAGTCTGTGACAGCCTTCCTGAACGGCGCGAAGTCGACTGGCCGGAACACGATGGCATCGTCGACGAGGTTCAACAGGTCGCTGTCGGGGGCTGGCGTCGAACACTTGACCGCGACGTGCCCTTTCTCCTGCTCTTGTTCCACGGAGAGGTCACTGGAGTTCCGCGAGCCCTCTGTGTCGTCTGACGCCCCGACCGCTAAATTGAGGTCAAGCGACAGACCGTGCCCGCCAGACAGTTCTCTAGCTACCTTCGCTGGGCGAGCATCGTTGCACAGCCAATCTGCTTGGTGCTTCAGCTGCTGCTTGTCCCCGATAGAAAGCTCTAGCTGCCAATCCGAG
>TRINITY_DN47318_c0_g1_i1.p1
GGAGTGACAGCCGCCCGCAGGATGCCGACACTAAACCTGAGCACCAACGTGCCGGTGGACGCGGTGGTCGCCGCCGACATCCTCAGGGACTGCTCCAAGGCCGTCGCCAGGATCATCGGCAAGCCCGAATCCTATGTCATGGTGTCGGTCAACGGGTCGGTGCCCATGTCGTTCGCGGCCAGCGAAGAGCCGGCGGCGTACGGCGAGCTCGTGTCCATCGGCGGCATCGGCCCCGGCGTCAACGGCAAGCTGAGCGCCGCCGTCGCCGAGGTACTCGAGGCCAAGCTCTCCGTCAGCAGGTCCAGATTCTACATCAAGTTCGATGACGTGCGGGGACACAACTTCGGCTTCAACGGATCCACATTCTAA
>TRINITY_DN47318_c0_g1_i1.p2
CGGAGTGACAGCCGCCCGCAGGATGCCGACACTAAACCTGAGCACCAACGTGCCGGTGGACGCGGTGGTCGCCGCCGACATCCTCAGGGACTGCTCCAAGGCCGTCGCCAGGATCATCGGCAAGCCCGAATCCTATGTCATGGTGTCGGTCAACGGGTCGGTGCCCATGTCGTTCGCGGCCAGCGAAGAGCCGGCGGCGTACGGCGAGCTCGTGTCCATCGGCGGCATCGGCCCCGGCGTCAACGGCAAGCTGAGCGCCGCCGTCGCCGAGGTACTCGAGGCCAAGCTCTCCGTCAGCAGGTCCAGATTCTACATCAAGTTCGATGA
>TRINITY_DN47324_c0_g1_i1.p1
GATAACGGCGGAGAATTTGTCAATTCTCAGTTCAACAACCTCTTCAGCACTCGAGGAATCATCCATCACACGACCGCTCCTTATACACCTCAACAAAATCCATTTGCGGAGTGTGGAAGTCGAACCACAGTTGAAAAGGTCCGAGAAATGCTACTAACGGCTGGCCTGGACTTACAGTGGTGGGGAGAGGCCGTGTCCGCGGCAGTCCACCTGGAAAACAGATCTCCCGACAGCTCCATTGAAATGAAATTGCCGTACGAGTTATGGACTGGAACACCGCCTGATCTCTCTCTTCTACATCTGTTTGGTTGC
>TRINITY_DN47357_c0_g1_i1.p1
GATCTGGAGGACAAAGATGAAACAGAAAAAGAAGAGAAGGAAGGACAGGAAAGAAGCAATGGCCAATGCAGAGGAGATGAGTCAACCAAAGCTAGTGAAAAGATATGGAATGAGCTCACCCCACCCCAGAGCATCAAGAAGCTGGTAATCAAGAACTACAAAGGCGTAAAGTTTCCAAAATGGATAAAAGGTCCCAAGCTAGGAGACTCCTTCCCCAGCCTTGTGTTTTTGGATCTTGAAAACTGCATGTCATGTACTAAACTGCCTTCACTTGGCCTCCTGAGTCAACTCCAGTCCCTG
>TRINITY_DN32239_c0_g1_i1.p1
GTCATCCTCTCCCACCACTCCGAATGGAACGATCGTCGCTCCGAACCTGGACGCCATCCTGACGAACTCAGGCTGCTCCGGCCAGAACAACGTGTACTCCTCTCCCTTCCTGTGAAGCGCTTCCCGCGCACCCCCCGGATACAGCAGCACGAACTCCTTGTCCGCGAGGAGCCTGTAGAAGTTGGCGCCCGTCACCGGCACAGCCCCCATGACGCGGTGCAGGTCGAAGTGCGCCGAGTCGGGCATCATCCGCTCGGTGGCCCCGTCGAACATGAAGGGGTGCGCCAGGCCCCGGACGTGGACCCCGGTGCCGCTCAGGATGCCCGTCACCATCGGCCCCAG
>TRINITY_DN32239_c0_g1_i1.p2
CTGGGGCCGATGGTGACGGGCATCCTGAGCGGCACCGGGGTCCACGTCCGGGGCCTGGCGCACCCCTTCATGTTCGACGGGGCCACCGAGCGGATGATGCCCGACTCGGCGCACTTCGACCTGCACCGCGTCATGGGGGCTGTGCCGGTGACGGGCGCCAACTTCTACAGGCTCCTCGCGGACAAGGAGTTCGTGCTGCTGTATCCGGGGGGTGCGCGGGAAGCGCTTCACAGGAAGGGAGAGGAGTACACGTTGTTCTGGCCGGAGCAGCCTGAGTTCGTCAGGATGGCGTCCAGGTTCGGAGCGACGATCGTTCCATTCGGAGTGGTGGGAGAGGATGAC
>TRINITY_DN32255_c0_g1_i1.p1
TCTCCTCCCACCACCACCACACCACGCCCTCGCTTATCCCCCCCCCCCGAGACCCGACCCCTGCTCGACGACGTGCTGGCAAAACCTCCTCCTAGTCCTCTCGCAGAAGGAGGCTGTGTTCTTTTCTTCATCGGCGCGGCAACAGCGAAAGCTTCTCGGTCTCTCCCACCGCTGCTCCGCCGTTTGGGTGGTTCCGCGCCTTGGCCGCGCGGGTTGGATCCGAGCTCCGTGCAGCAGCTCCGCCGCGATACGTATCGCATAGGATTCCACTGGATTCAGCTGCTGAGCAGGGTACTGGAAGGTGGATTTGAT
>TRINITY_DN32235_c0_g1_i1.p1
GCTGACATAGAGGAGTTAGTTCGTAAAGCATTACAGCTAAATTGTACTGCGAAGCCCATTAACCACCCCACATATGATGATCCAAACAATGGCAAAGCATATGCTATATTCAGAACTAAAGATGCTGCTGATGCTGCCATTTCAAAAATCAATTCTGGTTTGGTTGTTGGTGGAAGGCCCCTGTACTGCAGCAAAGGGTTACTTGAGGTTCCAAAACCTTCAGCGAATCTTGTTGGGCACCTCTCCTCATATGTTAAGATTGGTCAAAAGCAGCGCGACGAGCAGAAGAAGGCTGTAGCAACCTCGCATTGTTCCCAGCCCAAC
>TRINITY_DN32207_c0_g1_i1.p1
TATCAAAGACCGCATGATAGTGAGTCCCCATCCACTCCCTGGCCTGATCACACGTTAGCCGGCTCGATCGCACCCCAGGATCACTTGGGATACGACGAGCCCTTTGAAGATTACGATGAGTCGGCGTGCGCGACCGTGGATGTTCCCTTGGCAACGGTTCAGATCAGGCTGGATTGCTCTTCGGGCGGACGACTCCTGGTTCCGGTTGTGTTCAAGGGACCGGAAGGCGCGATGGCTCCGGCCACGGTCCTGGTGGACACAGGAGCGATGGCAAACTTCATCAACGAAGAGTTTGTACGACGG
>TRINITY_DN32294_c0_g1_i1.p1
GGCGGAGGTGCCGGCGGTGCGGGTCTGTTGCGAACGCGACTGCGGCTTCCCGTGGTGCTCCTCTCCTGCTCCCTCTTCTTCCTCGCCGGCTTCTTCGGCTCGCTCCTCTTCACCCAGGATCCGGAGGAGGCGGATATGCCGGTGCCGAGAGAGCGGCTGTTGGAGGCGGCGTGGCCGGAGATGCCTTACGGCGAGTCCGGCGAGGCTGCGCCGTCCTTGATCCCATACCAGATTTTGAGCTGGCAGCCTCGTGCTTTGTACTTTCCACAATTTGCGACATCAGAACAGTGTGAAAATATAGTAAAAACG
>TRINITY_DN32244_c0_g1_i1.p1
AAGTATGACAATATCATCAATGTGTCATTTAGCAATGACAAGAGTTTCCTGAATGCTCTCAATTCCTCATTTGAGAACTTTATAAACTTAAACAACAGATCACCTGAGTTCATATCACTGTTTGTTGATGACAAACTGCGGATGGGGGTGAAAGAGGCCAATGAGGAGGATCTTGAAACTGTCCTGGACAAAGTGATGATGCTGTTTAGGTATTTGCAAGAAAAAGATCTATTTGAGAAATATTACAAGCAACACTTGGCAAAGCGTCTTCTTTCTGGGAAGGCTGCTTCTGATGATTCTGAGAGAAGCATGCTTGTGAAGCTGAAGACAGAATGTGGCTACCAGTTTACTTCAAAGTTGGAGGGCATGTTCACTGATTTGAAGACCTCTCAGGATACTACACAAGGGTTTTATGCATCTACTTCCTCGGAGCTGCCGGCAGATGTC
>TRINITY_DN32290_c0_g1_i1.p1
TTCAAGATACCTGGGAGGCGATACCCGGTTGAAATTCATTATACAAAAGCTCCAGAGGCTGATTACATAGATGCAGCAATTGTCACTGTTTTACAGATACATGTTACCCAATCCCCTGGCGATATCCTGGTGTTTCTCACAGGTCAGGAGGAAATTGAAACAGTTGATGAAATCCTTAAACACAGAACAAGGGGCTTAGGCACCAAAATCTCAGAATTAATTATATGTCCTATTTATGCAAATCTGCCTACCGAGCTTCAAGCTAAGATATTTGAGCCAACCCCTGAGGGTGCCCGTAAGGTGGTTCTGGCCACTAATATAGCA
>TRINITY_DN32230_c0_g1_i1.p1
GTCAGCATTCTTATTTGCATTGGATCGAACTATACTATACTAACAAGGTGGCAATGCCTATTCGTGGCCAATCATATGCTATGCTACCATTCAAGGCACAATGCCTTCACATCTCGAATGCTCTACTCCTCGCACAGGGCTCCTCCCCCCTTCTCTTCTAGAGGCAAGAGGATGCTCCATTGGAGATGGCAGTGCTCCATTGTTTCTGGGCGGCGTGTTGGCTGCTTGAACCTCTGCTACTGCAGGAACAGGGCGCTTATGTCTCCACGAACTCCCCAAAAATGTCGAGGCACCCATCCCAGAAGCCCCTCTCTCTTGTTTCCCAGTATCCACCTTTGTAGCAATACGTCCCGTCCTCGG
>TRINITY_DN32295_c0_g1_i1.p1
GGGGAGGAGGATGGTGATCAGGACACCCTTTATCTCTCCCAGTCGAAGCTCATCAGCAAGGCTTTAAAGGAGCTGAAAGGCTTGGACGAGAGTGCTGGCGGGCAAGAGGCACAGACGCCGTTGACGCCGAAGCTTCATTTGCCTGAAGCGGACGAATGGGAGCATAAGGAGTTTATGGGGACGGGGAAGAACTACCGACAGAGCGTGGGGCAGCTAACGCAGATCGGGAGCACGACGCGGCCGGACATCTCGTATGCGAGTTCGTATCTGTCGCAGTTCGCAGAGAAGCCGGGGATGCGCCACTGG
>TRINITY_DN32251_c0_g1_i1.p1
CTGACGTTTTGGACGGACCCTGTTGTCTGTGGGGGCCCAAGTGAGCCGCGACGGATGGCGGTTAGGATGCGATTGGACGTGTACGAGAGCGTGCGGAAGATGGTGCTGCGGTACCGGACGGCCTTGGTGTCGCTTCCTGCGGGCTGGCTGGCGCTGATCATGTCGGTGCAGATGAGACGCCTGGGCGAGAATGGGAGCGTGCTGTCGCTTCCCGCCGCACTCTCGCTACTCATACGGGAGGATCTCGGTACGATAATGCTGGCCGTCGGCGGCGCCCAACTGGCGCAATCGCTGGTCCTCCAGACGCGCTATTCTGCACCGCACGATGGGCCGCCGGCCAGCAACTTCACACTCGTCTACCCGCCCCGCATTGTCGCCGACCTACTCCTCGGCCAGGCTCACTCTGCCTTCATTCTCCTCGATTGG
>TRINITY_DN32202_c0_g1_i1.p1
ATGCTTGTGACTCATTCAAAATCAGCTAAGTCCCCGCTACAATTCGATGGGCAAAGCCTCCCTGCTCTCAAGGAGGTCAAGTGGCTGGGTTTGTGGTTTGACGAGAAACTCAACTTTAGTAAACATCTTGCACAGGTGAAGAAAAAAGCCGATGACACGATTGGCCAGCTACTCAGGATCGGCCACTCTAGATGGGGGGTCAGGGAGCAGGAACGGGGACTGCTGATAGCGGCGGTACTAACACCACGGATTCTCTACGGAGTGCAGGTCTGGTTCACTAAGCGCAACATGAAAACAGTTGCTAATTTACTAGACTCCATCACTAACTCAGCAGCACGGTTTGCTTTGGGGGTCCTGAAGTCAACACCG
>TRINITY_DN32262_c0_g1_i1.p1
ATTAAGAGTCCAATCTCTACATTATCCCATCACCGACCTCATGATTTGAGGATTTACCTGAACCTATTTTCATGGTTAGCACGAGAAGCTCAAACCCCAAGCTTGCAGACCCATCACCTCCACCTACAAAACCAAAGCAACCAAAACAAACAAAATCATGCAAATATCTTACTTCCCTTCCCCCACTTCCACCCTCTCCTGAACCTTCCGTCACCCCAGAATCAACTCCAACTCCTGAACCAACACCTTCTGTCTAATCCTTACCTAACTACCCTTTCTGTATTCAATCTTCTCCCATATTCCAGACCCACCAAAAGCCCATAA
>TRINITY_DN32259_c0_g1_i1.p1
CCCGGCCCTCGCCATCCTCTCCCGCTAACCCCACCCCGTCGCCCCGGCCTCCTCGGTCCAGCGGCGAGCGGGTCCGTCCGGTCCCGACGCCGCACCACATCACCGCCTGCTCCCACGGCCGTCCTCACTCGACCTCGATCGGAACCCCCGGATCGGAGGTACCTTCGCGCGCGGCTCCGCTCCGACCTCGTCCTCCATCGGTTGGCATCGGAAGCGGCGGCGGCGGCGGGTTCCCAGCCAGCTTTCGAAAGGTTTTATTCCGTGATTGCAGGCAATCAATCGTCAGGCTTTTTGGGAGCTGTGTTGGGGGGACCGGGGGGAAGAGTGAAGTTACTGCAGAGGCTAACATTTAGGTTGTCGAGTGAT
>TRINITY_DN32259_c0_g1_i1.p2
CGGCCCTCGCCATCCTCTCCCGCTAACCCCACCCCGTCGCCCCGGCCTCCTCGGTCCAGCGGCGAGCGGGTCCGTCCGGTCCCGACGCCGCACCACATCACCGCCTGCTCCCACGGCCGTCCTCACTCGACCTCGATCGGAACCCCCGGATCGGAGGTACCTTCGCGCGCGGCTCCGCTCCGACCTCGTCCTCCATCGGTTGGCATCGGAAGCGGCGGCGGCGGCGGGTTCCCAGCCAGCTTTCGAAAGGTTTTATTCCGTGATTGCAGGCAATCAATCGTCAGGCTTTTTGGGAGCTGTGTTGGGGGGACCGGGGGGAAGAGTGAAGTTACTGCAGAGGCTAACATTTAG
>TRINITY_DN7316_c0_g1_i1.p1
GCCGAGGAGCTGGACCCCGAGTGGCTGCAGCACGATCCCCACAAGCTGCGCGCGTGCGCGGAGAAGAAAGCCTCCTCGCCGGGCCCGCGCGGCGGCGTCGGGCCGTTCGGGCTGGTGGTGATGGCGTCCGGCGACATGCGGGAGCAGACCACCGTCTTCTTCCAGGTGTTCAGGCACGGTGGCACGTACAAGGTGCTCATGTGCGCCGACCTGACGAGGTCGTCGACGAAAGAGGGGGTGCACAAGCCATTCTACGCAGGATTCGTTGACGTGGACGTCGAGAAGGACAGGGGCATATCGCTGAGAACACTGATCGACCACTCTGTCGTCGAGAGCTTCGGAGGCGGGGGC
>TRINITY_DN7316_c0_g1_i1.p2
GCCCCCGCCTCCGAAGCTCTCGACGACAGAGTGGTCGATCAGTGTTCTCAGCGATATGCCCCTGTCCTTCTCGACGTCCACGTCAACGAATCCTGCGTAGAATGGCTTGTGCACCCCCTCTTTCGTCGACGACCTCGTCAGGTCGGCGCACATGAGCACCTTGTACGTGCCACCGTGCCTGAACACCTGGAAGAAGACGGTGGTCTGCTCCCGCATGTCGCCGGACGCCATCACCACCAGCCCGAACGGCCCGACGCCGCCGCGCGGGCCCGGCGAGGAGGCTTTCTTCTCCGCGCACGCGCGCAGCTTGTGGGGATCGTGCTGCAGCCACTCGGGGTCCAGCTCCTCGGC
>TRINITY_DN7373_c0_g1_i1.p1
AAGGCCCATGGGTCAAGGGGTCGTTGTGAATGTTGTCTTCCGTCATCTCTCACTGTTTGGGGTTTGGACTCTTCGGTTATGGGATTGGTGGACGTGGAGGAAGGAGGATTTGATTTAGACATGACATATATTACTGAGAACATAATTGCTATGGGTTTTCCTGCTGGTGATTTGAGTTCAGGGCTTTTTGGATATTTTGAGGGTTTCTACCGCAACCACATGGAGGAAGTCATCAGGTTCTTTGAAATGCACCATAAGGGGAAGTATAAGGTGTACAATCTTTGTTCTGAAAGGCTATATGATGCATCTCTTTTTGAAGGAAAGGTGGCCTGCTTTCCTTTTGATGATCATAACTGCCCCCCGATACAACTTGTCATATCATTCTGC
>TRINITY_DN7381_c0_g1_i1.p1
CCTGATCCTCGTTTATTAAAATTACCGAACAAAGCCCTTCAGACTGGTATATCTATGAGGTTTATATTGATTTGGGCGTACCAGAGTGTCCCAGCATCATACATTATTATCCCAAGGTGGCATTATGTTACATCTTATTTTTTTAGATATTTCGATGGTTTAGCTGCATCAGCAACCACAAGCAGATCCATCGACCAAGTAGCCGTAGCGGTAGCGGCATATAGGCCTGTCTGTCTATATACGACAGAGCATACGAATATACAGTACGTAGGTGCACTGGATCAGCCAGCGCGTATTATGCCTACGCGCCGTAGCCAAGGAGGTGGCGGTTCTTGA
>TRINITY_DN7381_c0_g1_i1.p2
ACGACGAGAGCGACTGCGAGGAGGCGTTCCCGCCGCGCGGCGGCCGAATGCAGGGCGGCGTGCAGGTGCAGCACGGCTACGGAGCTGACAACCTCGGCGGTGTGCGCCGCTACGAGTCGTACGAGAGCCGCGAGGAGCACGGCGACGGCCGCCGCTATGAGTCGTACAAGAGCACCGTCCAGTACAACGGTGGCGGGCACGCCACGTGCTCCCCGATCAAGAACCGCCACCTCCTTGGCTACGGCGCGTAGGCATAATACGCGCTGGCTGATCCAGTGCACCTACGTACTGTATATTCGTATGCTCTGTCGTATATAG
>TRINITY_DN7352_c0_g1_i1.p1
GCAGCCGGGCTGAGAGGAGCGTGGCTGTCTCCTCTCTCCGCCATGGCGTGTGCTCGCCCACTGATATCGGTGTACTCCGAAAAGGGGGAGTCATCTGGCAAAAATGTCACTTTGCCTGCTGTATTCAAGGCTCCTATTCGACCAGATATTGTGAACTTTGTTCACACCAACTTGCGCAAAAACAACAGACAGCCCTATGCTGTCAGTGAATTAGCAGGTCATCAGACTAGTGCTGAGTCTTGGGGTACTGGCAGAGCTGTGGCTCGAATTCCCAGAGTTCGAGGTGGTGGGACTCACCGCTCTGGCCAGGGTGCTTTTGGAAACATGTGTCGTGGAGGCCGAATGTTTGCACCAACCAAAACCTGGCGTCGTTGGCACCGCAGAGTGAATACAACCCAAAAACGA
>TRINITY_DN7382_c0_g1_i1.p1
CTCCAAGGACATGGCATTGATCCTGTGGATGGCTGGCCAGACATAGTAGCCTCATTAGCTTGGCAAGCAGCTACCTTTGTCAGGCCAGACACGAGCAAAGGTGGTAGCATGGATCCCACAGACTATGTCAAAGTCAAATGTGTAGCATCAGGAAATCCAAATGATAGTGCTTTCATTAAAGGTGTTGTTTGTTCTAAGAATGTAAAACACAAACGCATGGTGTCAAAACATGAGAACCCTAGGCTGCTTCTTTTGGGAGGAGCACTAGAATACCAGAAAGTCACGAACAAACTAGCTTCAATAAACAGCATTCTTGAACAGGAAAAGGAGTATCTTAAG
>TRINITY_DN7396_c0_g1_i1.p1
CGCCCACCCAGCAAAACAGAAGGCTCTTTTCGCGTCCACCCCACATTACACCCCGACACGCCCGCGTTACAGTCAGTTTCTGCCGGTGGGCGGTGGTGGTTGGAGATGACACATGTGTTTCCAAGGGAAGGTGCCTCATCTAGCTCAACCTCAATGAGCAGCCAGAGGAGTGAAACTGATGATGATAGGATGATTGCAATGGTTCTCTCTGAAGAATATGCCAAGTTAGATGGTGCTATGGCCAAGCGTCTTACTAATTTAACATCAATTCCCCTTGTTCCCCGGATTAATACATACTTCCCGACATATAGTGAT
>TRINITY_DN7396_c0_g1_i1.p2
TCACTATATGTCGGGAAGTATGTATTAATCCGGGGAACAAGGGGAATTGATGTTAAATTAGTAAGACGCTTGGCCATAGCACCATCTAACTTGGCATATTCTTCAGAGAGAACCATTGCAATCATCCTATCATCATCAGTTTCACTCCTCTGGCTGCTCATTGAGGTTGAGCTAGATGAGGCACCTTCCCTTGGAAACACATGTGTCATCTCCAACCACCACCGCCCACCGGCAGAAACTGACTGTAACGCGGGCGTGTCGGGGTGTAATGTGGGGTGGACGCGAAAAGAGCCTTCTGTTTTGCTGGGTGGG
>TRINITY_DN7396_c0_g1_i2.p1
GAAGGCTCTTTGCGCGTCCTCCCCTCTTTCCTCCCGGACTCGCCGGCGTTCCTGTCTGTTGCTGCCGGTGGGCGGTGGTGGTTGGAGATGACACATGTGTTTCCAAGGGAAGGTGCCTCATCTAGCTCAACCTCAATGAGCAGCCAGAGGAGTGAAACTGATGATGATAGGATGATTGCAATGGTTCTCTCTGAAGAATATGCCAAGTTAGATGGTGCTATGGCCAAGCGTCTTACTAATTTAACATCAATTCCCCTTGTTCCCCGGATTAATACATACTTCCCGACATATAGTGAT
>TRINITY_DN7386_c0_g1_i1.p1
TGGCAAACTGTTAGACGCCGATCTGGTAGAAGAGGCCGCAAAATTCCTGAAGGAGCTGCTTGGGCTTACAGTATTTGGATTCGATGTCGTCGTCCAAGAAGGCACCGGAGACCATGTCATAGTGGACCTGAACTACCTGCCGTCGTTCAAAGAGGTTCCCGACTCGGAGGCGGTGCCTGCGTTCTGGGACGCGGTCAGGCAGGCGTACGAGTCGACGCGCGGGAATGCGAATGCCCAGGGTTAATAAGCTGTCAAGGCTCTTCCCGAATAAGTGAATCTACGTGGAGTGGAGCGCAGCAGAGAGAGGAGAGCCGCAGTGGTGTTCACTGGTTGTAA
>TRINITY_DN7342_c0_g1_i1.p1
AACTGGTCAACTAGAAGGCCACAGATGGATTTCCCTGTGCAGTCTGCTATCTGTACACTGGAAGATGTAGATGTTATCAAGGAAGGACAGGCTAGGATTGCTGGATATGCACTTTCAGGTGGTGGCCGTGGCATTGAGAGAGTGGATGTATCAGCTGATGGGGGTAAGACCTGGGTCGAGGCTCGTAGATACCAGAAAGACAATGTGGCGTATGTGTCAGATGGACCTCAAAGTGACAAGTGGGCTTGGGTTCTCTTTGAGGCCACATTAGACGTACCAGCGAATCCTGAGATCGTAGTTAAGGCGGTGGACTCAGCTGCAAATGTTCAGCCCGAGAAGGTAGAAGACATATGGAATCTGAGAGGAATCCTCAACACGTCTTGGCATCGGATCAAAATTCAGAGATCTTTGTGCGTTGAAAGATCTAAGCTGTGA
>TRINITY_DN7338_c0_g1_i1.p1
AAAGATTTTATGATCAGATCTTGTGGGAAGTTGTGGAATCTTGATAGAATTTTAATTAAGCTTCACAAGTCAGGCCATCGTGTACTTCTTTTTAGCACCATGACAAAGCTTCTTGACATCATGGAGGACTATTTGCAGTGGAGACGACTTGTTTATAGGCGAATTGATGGAACAACAAGCCTGGAAGATCGAGAGTCAGCAATTGTTGACTTCAACAGGCCTGGTTCTGATTGTTTTATATTCTTGCTTAGTATTCGTGCTGCTGGGAGGGGTCTGAATCTTCAGAGTGCAGACACTGTCGTAATATATGACCCTGATCCAAATCCACAAAATGAGGAGCAAGCAGTTGCTAGGGCCCATCGTATAGGGCAGACAAGGGAGGTAAAGGTTATTTACATGGAGGCTGTTGTTGATAACATATCAAGTTATCAGAAAGAGGATGAATTGAGAAATGGAGGGAGTGGA
>TRINITY_DN7370_c0_g1_i1.p1
TCGGCTGAGCACAAAGTAACATTTGACCCGATTAATAATCCAACAGTCAATGTTTACCAGTACTTTAAAGAGAAGAACACAGCACTACCAAATGCTGAAGTAATTCACACAAACAGATCAAAAGCTAGTCTTACAAAACCATCGGTAGTTACACAGCTTGATCGGTCGACGGACTCCACAAATGACACGGTACGAAGTCTTTGCGGCAAATCATCAGCATTCAGATCCAGGTCAATCGACCAGTCAGCGATTCTGTTGCTAGAACCTCTCCCACGCCTTCTATTGCTGAAGAAGGGTAACGAGCACCAAAAAATACAAATACTCGCATGCGGCATGCAATCATACCTTTCCTACTCTAGATGCATT
>TRINITY_DN7388_c0_g1_i1.p1
CTCTCTCGAAGGCGCAGCACCAGCGAGCATGTCGCCTGTCACCGCACTCCTGGCGGGCACGGTGGTGCCGCCGGCCTCGGCCCCGGCCCCGTCGCCGGCGAGGCACGCCCGCCATTACTCCGTCGGCTTCTCCCCGCTCCACGGCGGCGGGCGCGCGGCGCTGGCGGTGGAGTGCTCGTCGCGGCCGCAGAAGAAGGGGACCAAGCACCACATGAAGACGCGGCCCAAGAAGACGCAGCCGTGGGACATCAAGCGCCGCCCCACGCAGTACCCGCCGCTGCCGCCGCTCCCGCCGGACTGGACGCTCGTCGCCTCCGGCGCCACGGTCGACGTGGAGGAGGCGGAGGCCCCGGCACCCGCCGC
>TRINITY_DN7388_c0_g1_i1.p2
TCTCTCGAAGGCGCAGCACCAGCGAGCATGTCGCCTGTCACCGCACTCCTGGCGGGCACGGTGGTGCCGCCGGCCTCGGCCCCGGCCCCGTCGCCGGCGAGGCACGCCCGCCATTACTCCGTCGGCTTCTCCCCGCTCCACGGCGGCGGGCGCGCGGCGCTGGCGGTGGAGTGCTCGTCGCGGCCGCAGAAGAAGGGGACCAAGCACCACATGAAGACGCGGCCCAAGAAGACGCAGCCGTGGGACATCAAGCGCCGCCCCACGCAGTACCCGCCGCTGCCGCCGCTCCCGCCGGACTGGACGCTCGTCGCCTCCGGCGCCACGGTCGACGTGGAGGAGGCGGAGGCCCCGGCACCCGCC
>TRINITY_DN7388_c0_g1_i1.p3
GGCGGGTGCCGGGGCCTCCGCCTCCTCCACGTCGACCGTGGCGCCGGAGGCGACGAGCGTCCAGTCCGGCGGGAGCGGCGGCAGCGGCGGGTACTGCGTGGGGCGGCGCTTGATGTCCCACGGCTGCGTCTTCTTGGGCCGCGTCTTCATGTGGTGCTTGGTCCCCTTCTTCTGCGGCCGCGACGAGCACTCCACCGCCAGCGCCGCGCGCCCGCCGCCGTGGAGCGGGGAGAAGCCGACGGAGTAATGGCGGGCGTGCCTCGCCGGCGACGGGGCCGGGGCCGAGGCCGGCGGCACCACCGTGCCCGCCAGGAGTGCGGTGACAGGCGACATGCTCGCTGGTGCTGCGCCTTCGAGAGA
>TRINITY_DN7384_c0_g1_i1.p1
GTTGATACTGATAGGAATCTTGCTTCTCTGCTCATCATATCTTCCGGAATAATATTTACTCTTCCCGAAATCCCTGAACACTCTCTTCTCCTGTTGGGACTCGCCCTCCTACAAAACAGCATCTCGTCTCTTGTTTGTGATTTCTTGAGTTTTCATGCCATCTTGAAGCGAGGACTCACGAACCCCAATCACTATAGCATCACTTTGATTATATCCAATCGTCAGTCTTTCTACATGTCCCCTTCCTGTCTGTTTATATATACTCAATCATCATCCTCTGCCTCCTCTTTGCAGTTGCCC
>TRINITY_DN7364_c0_g1_i1.p1
GAACACTGCTGCTGGGTTCTGAGTGTTTGTCCCACACAAAGGATTCCAGGATACTGCTACTGTGTTATGAGTGCTTGTCCCTCAAATAGGGTTGCAGAGCACTGTTACGAAGGTCTGAATGTTTGTCCATCAGCAAAAATTACAGAACACTGCTGCTGGGTTCTGAGTGTTTGTCCCACACAAAGGATTCCAGGATACTGCTACTGTGTTATGAGTGCTTGTCCCTCAAATAGGGTTGCAGAGCACTGTTACGAAGGTCTGAATGTTTGTCCATCAGCAAAAATTACAGAACACTGCTGCTGGGTTCTG
>TRINITY_DN7363_c0_g1_i1.p1
CCACAAAGTGCTGGGCGTGCTTTTATGGGAAGTCGCTTGATTGGAGGGCTAGGTGACCTTCGTCAAGTTGAAGCCAAGTACCCTGCCCTGCTTTTCAAGCAACAGCTCACAGCTTTCCTTGAGAAGATCTATGGAATGATAAGAGACAATTTGAAGAAGGAGATATCTCCTTTGCTTGGCCTTTGCATCCAGGCACCAAGAACATCCCGTGCAAGCCTAATTAAAGGGTCACGTTCCCAAGCAAATGCCTTAGCTCAGCAAACTCTGATTGCACATTGGCAGAGCATTGTGAAAATATTGACAAATTACTTGAATGTTTTAAAAGCAAATTATGTCCCTTCAGTCTTAATCAGCAAAGTGTTCACTCAAATCTTTTCATTTATTAATGTTCAGTTATTTAATAGTCTTCTTCTTCGCCGGGAGTGTTGTTCATTTAGCAATGGGGAATATGTGAAAGCTGGATTGGCAGAATTAGAGCAGTGGTGCATTTATGCAACTGAAGAGTATGCAGGTTCTTCCTGGGAAGAATTAAAACATATTAGGCAGGCTGTTGGATTCCTTGTGATTCATCAAAAGCCAAAGAAAACATTGAAAGAAATCACCAACGATCTGTGCCCTGTCCTTAGCATACAACAGCTATATCGAATCAGTACAATGTACTGGGATGATAAGTACGGTACCCACACTGTTTCATCAGATGTCATCTCAAGTATGAGAGTAATGATGACAGAAGATTCTAATAACGCGGTCAGCAGTTCGTTC
>TRINITY_DN7303_c0_g1_i1.p1
GATGAAGAGCTGAAAGGCACCGATACATCTAAGCTTCCTAAAAATAGGAGGTTGACCTTTTGTATAGAAGGGAATATCAGTGTTGGGAAAACTACCTTCCTTCAAAGAATAGCTAATGAAACTATCGAACTACGAGACCTTGTAGAAATTGTACCTGAACCTATTGCTAAGTGGCAGGATGTTGGCCCGGAACACTTCAATGTACTTGATGCTTTCTATGCAGAGCCACAGAGGTATGCATACACCTTCCAGAATTATGTATTTGTGACAAGGGTCATGCAAGAGAAGGAATCTGCGTGTGGAATAAAACCTCTTAGGCTGATGGAAAGAAGCGTTTTCAGTGATCGAATGGTTTTTGTTCGTGCTGTGCATGAAGCAAACTGGATGAACGAGATGGAGATCAGCATTTATGACTCTTGGTTTGACCCAGTTGTGTCATCACTCCCAGGTCTTGTACCTGATGGTTTTATTTATCTAAGAGCTAGCCCTGATACTTGTCACAAAAGAATGATGGTGCGAAAAAGATCAGAGGAGGCTGGTGTTACTCTTGATTACCTTCGAGGTTTGCATGAGAAACATGAGAGCTGGTTACTTCCATCCAAGGGAGGAGGTTCTGGCGTGTTGTCCATCAGTCAGCTTCCAGTTCATATGGAGGGCTCCCTGCATGCGGATATACGAGATAGGGTATTCTACTTGGAAGGAGATCACATGCATTCAAGTATCCAGAAGGTTCCTGCTCTTATCCTGGACTGCGAACATGACATTGATTTTAACAAGGACATTGAAGCCAAACGACAATATGCTCGGCAAGTTGCGGAGTTCTTTGACTTTGTGAAGAAAAAGAAGGAATCTCTTACAGCAGAGTCAGAGACGGCTGATGGTGATAAGAGTATAAACAAACAGATTGTGCTGCCGCACGGAGGTGGTTTGTGGGTGCCCGGAAGCAGCCCGTTACCAGAATCAGCTCTAAAATCGTTTGATTTCAGGAGAACGATGTCTTCCTCAACTTAA
>TRINITY_DN7354_c0_g1_i1.p1
GTCTGCAACTTCTGCTTCAAGCAATGGGAGCAAGAAAGAGTCACTTCCCTCAAACCGGTGCTGCCGGTGCTCACCCCTTCCCTGTCTGAGACGAGTTTGTTCAGCACCAAGTCAGCTATCACCATCAATAGTGTTACCACAACGGCAGGCTCTTACTCTAATGGGAATTATCAGCATGTGAGCTGTGTTACCAGCACTAGTCCTCCAAAGTGTTGCCATGACAAGACCTCCCATAATATGCAAGACACTCATGCTCCTGAGAAATGTATGTCCACTGTTTCAAACAAAGATGACTCTTCAGTTCAGTTTGGCTACTACACAAACAGGAGTGATGATGAAGATGAAGAATACCCTGCTTACTGCTCTGATAGGCAGGTACAACATCAACAACAGAGTGGACAATATTATGGCCCAGATGAGTTTTATGAGCTTGATGCACCCTACAATTCAAAAATGTCGACCGTTGAAGAATCTATGACCTCTAAAGAACTATCCCCACATGTGCTTGATCAAGGATTTCCGAGTGCACCGACCATTACAAAATCAGACAATGAACCAGAACATTATTATAGTTCTGAATGTGGTGCTGCTTCATCCATTTATGCTTTAGAAAGTAATGATACGAAC
>TRINITY_DN7301_c0_g2_i1.p1
GCAATTCCAGTTGCCATTTCTGGACAGCACATGCTAGTGAAGGCTGCTACTGGCACTGGGAAAACTCTTGCGTACCTTGCACCGATTGTTCATGTTCTCCAGATGAGGGAGCCTCGTGTGGATAGAACTCATGGAACTTTTGCGTTGGTACTTGTGCCAACGCGAGAGCTATGCTTACAGGTTTACGGGATTGCACAACAGCTGGTTCATCGTTTTCACTGGATTGTCCCTGGGTATGTCATGGGTGGGGAGAACAGAGCAAAAGAGAAAGCAAGACTGCGGAAAGGAATATCAATTCTCATTGCTACTCCTGGGCGCTTTCTTGACCATTTACAGCGCACTGCTTCATTTAGCTATTCCAATCTGCAGTGGATCGTTTTTGATGAGGCTGACAGCATTCTT
>TRINITY_DN7361_c0_g1_i1.p1
ACGTACACTACTGTAACATCCGTGCAAGAACCTCAAACTTTTGGAAGTGATGAAGCACAAAATCCAGGTGCTGAACAGGAAGCTTTCCTCTGGGAACTTTTTGGGTCATTAAGATACTTCACCCTACCAATTTGGATGGTCTTAATTGTCACTGCCCTTACTTGGATGGCATGGTTTCCTTTTACCCTCTTTGATACTGATTGGATGGGCCGAGAAATCTATCGAGGAAGCCCAGACAACCCAGGAGAGACCCAAAGGTACCATGATGGTGTGAGAATGGGTTCTTTTGGTCTAATGCTCAACTCTGTCGTCCTTGGATTCACCTCTGTTGTGCTAGAAAAGTTATGTAGGAAGTGG
>TRINITY_DN7372_c0_g1_i1.p1
GCGACTCCTCAGCTTCCTCCTCTCCTTCCTTCCTTAGTTGCCCCCCTTCCCGCCACCTCTGACCCGTTTGCTGCTCCTGATCCTGACGCACGTACGTCTGGGCTGCTGTACTACGCGATTCTCGCGGCGGCGCCCATGGACCCGTGGATCGGGCAGCCTTCCCTGAGCCTGGACCTCAACGTCGGCCTTCCGACGGCGGCGAGGCCGCCTGCGACCACCACCACCGCCGAGGTCTTGGTCGAGGAGGACTTCCTGGCCGTCAAGAAAGACCGAGAGGTGCAGGTGCAGGCGCTCGAGGCGGAGCTCCGGCGAGCCGGCGAGGAGAACAGGCGCCTTAACGACATGCTCCGGGCGGTGGTGGCCAAGTACGCGGAGCTGCAGGGCCAGGTCAACGGCATGGCGGCGCCGGTGGCCACGGCGGGCAACAGCGCCATCGCCGCCGCCGCCAAC
>TRINITY_DN7372_c0_g1_i1.p2
GTTGGCGGCGGCGGCGATGGCGCTGTTGCCCGCCGTGGCCACCGGCGCCGCCATGCCGTTGACCTGGCCCTGCAGCTCCGCGTACTTGGCCACCACCGCCCGGAGCATGTCGTTAAGGCGCCTGTTCTCCTCGCCGGCTCGCCGGAGCTCCGCCTCGAGCGCCTGCACCTGCACCTCTCGGTCTTTCTTGACGGCCAGGAAGTCCTCCTCGACCAAGACCTCGGCGGTGGTGGTGGTCGCAGGCGGCCTCGCCGCCGTCGGAAGGCCGACGTTGAGGTCCAGGCTCAGGGAAGGCTGCCCGATCCACGGGTCCATGGGCGCCGCCGCGAGAATCGCGTAGTACAGCAGCCCAGACGTACGTGCGTCAGGATCAGGAGCAGCAAACGGGTCAGAGGTGGCGGGAAGGGGGGCAACTAA
>TRINITY_DN7372_c0_g1_i1.p3
TTGGCGGCGGCGGCGATGGCGCTGTTGCCCGCCGTGGCCACCGGCGCCGCCATGCCGTTGACCTGGCCCTGCAGCTCCGCGTACTTGGCCACCACCGCCCGGAGCATGTCGTTAAGGCGCCTGTTCTCCTCGCCGGCTCGCCGGAGCTCCGCCTCGAGCGCCTGCACCTGCACCTCTCGGTCTTTCTTGACGGCCAGGAAGTCCTCCTCGACCAAGACCTCGGCGGTGGTGGTGGTCGCAGGCGGCCTCGCCGCCGTCGGAAGGCCGACGTTGAGGTCCAGGCTCAGGGAAGGCTGCCCGATCCACGGGTCCATGGGCGCCGCCGCGAGAATCGCGTAG
>TRINITY_DN7359_c0_g1_i1.p1
AGAGATGTTGGGAGGAAGCCATTTTCATTTCCTGGTCATCCATGTACACCTGAACATCTCCAGGTCCTTGTCAAAGCAGTTCCCATTAAACAAGGGCACACTTTGAGAATCTTATTTCCAATCACTCCCAATATCCGTTGTTACAAAGAAGGCCCTTGCAAGTACATTAGCCATCTGATTGGTCATGAAGGAGAAGGATCTCTTTTTTACGTACTTAAGAAGTTGGGATGGGCTATGAGTTTGGAAGCTGGTGAAGGGGATTGGAGTCATGATTTTTCATTCTTCTGCGTTGTTATTCAGCTCACAGATGTAGGCCAGGAACACATGGAGGATACTCTCGGACTATTGTTCAGATATATAAAGTTGCTGCAGAACTCTGGAACTCCTAAGTGGATATTTGATGAGCTTCAAGCTATCTGTGAGACAGGATTCCACTACCGAGACAAGAGCCCC
>TRINITY_DN7359_c0_g1_i2.p1
AGAGATGTTGGGAGGAAGCCATTTTCATTTCCTGGTCATCCATGTACACCTGAACATCTCCAGGTCCTTGTCAAAGCAGTTCCCATTAAACAAGGGCACACTTTGAGAATCTTATTTCCAATCACTCCCAATATCCGTTGTTACAAAGAAGGCCCTTGCAAGTACATTAGCCATCTGATTGGTCATGAAGGAGAAGGATCTCTTTTTTACGTACTTAAGAAGTTGGGATGGGCTATGAGTTTGGAAGCTGGTGAAGGGGATTGGAGTCATGATTTTTCATTCTTCTGCGTTGTTATTCAGCTCACAGATGTAGGCCAGGAACACATGGAGGATACTCTCGGACTATTGTTCAGATATATAAAGTTGCTGCAGAACTCTGGAACTCCTAAGTGGATATTTGATGAGATTGTTGACATGTATTTTTTCGTATACTAA
>TRINITY_DN16548_c0_g1_i1.p1
CACACGAGAGCTCCTCTTGTCTTGCTCAGCAATCATATCGCACGAGATACTATTGACTCCAAGTACAGACCAGTCCAGTACTGTTGTACGGCCTGGTTCCGTGGAACAGAGATGGGCAAGCAAAAGATTGTGCTCAAGTTGCCCCTGGATGACGAGAGGAAGAGGAGGAAGGCCTTCAAGGCAGCTGTGGGAATGAACGGTGTGACGTCCGCCACGATGGAGGGCGACAAGATCACCGTCGTCGGCGATGGAGTCGACCCCATCACGCTCACAACCATCCTCCGGCGCAGCCTCGGCTACGCGGAGCTGCTCAGCGTCAGCTCCGGCGACGACAAGAAGAAGGGCGACGGGTACGGCTACGGGAGCGCCGGTGGCATGATGTACGGTGGCGGCGGATACGGTGGTGGCAAAGAGGGCAAGGAGAGCAAAGAGAGCAGCGGCGGCAAGAGCAGTGGCGGCGGTGGGGGCTACGGCGGCCATTACCAGGCGATGCCGTCGGTCTCGTACCCTGCCGCCTACCAGCAGTACAACGCCATGCCGCCCTACCCCGCCGTCTACTCCTATCCTGCAGCGTACCCGCAGCAAGAACAGGACCCTGGATGCAGCATCATGTGA
>TRINITY_DN16548_c0_g1_i1.p2
ATGGCCGCCGTAGCCCCCACCGCCGCCACTGCTCTTGCCGCCGCTGCTCTCTTTGCTCTCCTTGCCCTCTTTGCCACCACCGTATCCGCCGCCACCGTACATCATGCCACCGGCGCTCCCGTAGCCGTACCCGTCGCCCTTCTTCTTGTCGTCGCCGGAGCTGACGCTGAGCAGCTCCGCGTAGCCGAGGCTGCGCCGGAGGATGGTTGTGAGCGTGATGGGGTCGACTCCATCGCCGACGACGGTGATCTTGTCGCCCTCCATCGTGGCGGACGTCACACCGTTCATTCCCACAGCTGCCTTGAAGGCCTTCCTCCTCTTCCTCTCGTCATCCAGGGGCAACTTGAGCACAATCTTTTGCTTGCCCATCTCTGTTCCACGGAACCAGGCCGTACAACAGTACTGGACTGGTCTGTACTTGGAGTCAATAGTATCTCGTGCGATATGATTGCTGAGCAAGACAAGAGGAGCTCTCGTGTG
>TRINITY_DN16578_c0_g1_i1.p1
ATGCGCGCCTTCGTTTTTGCTAGTGTTTACTTGGCCCATCTCGCGTTGGTTCGCGGCCAACAAGCCGGTACCTCAACCCCCGAGTCTCCGCCGCAGATCACCATCAAGGACTGCTCAACGGGCAGCTGCCAGGACCTAACTGGTGGGGCGACGATCGATGCCAACTGGCGATGGTCGTACAGCCCGGACACCAAGAAGAATTGTTACACGGGCAACCTGTGGGACAACACTTTGTGTCCTGACGGCGAAACCTGTGCTAAGAACTGTGCGCTGGACGGGGCGAACTACAAGGACACCTATGGCATCACCTCGACCAAGGACAGTCTCAAGCTCACCTTCATAACCAACGGCCCCTACTCCAAGAACTTCGGCTCCAGACTCTACTTCACCATGGGCGAGAAATACTTCCTGTTCAAGCTCAAGAACAAAGAGTTCGCCTTCACCGTCGATGTCTCCAAACTCCCCTGCGGTCTCAACGGCGCCCTTTACTTCGCCGCCATGGCTGAGGACGGAGGGATGAGCGCTAAGGGCGGACTCAACAAGGCTGGCGCTAAGTACGGCACGGGCTAA
>TRINITY_DN16578_c0_g1_i1.p2
CCCTCACAGCACCCACTTCCAAGATCATCACTCGTGGACATTTCCTCAACCCTTTCACTTGAATCTTCACTTTCTTGTTTCCCCTATTGTCGGCGAGCCGTTTCTCTTTTCTCTGTTTTTAACAATTTCTTGTACACACACCACCGCTTGAAGCCCTTTTTCTTTTTCCCGGAGAACTTCTTCCCCTTACCACTACCACCACTTTTTACTACACCATGCGCGCCTTCGTTTTTGCTAGTGTTTACTTGGCCCATCTCGCGTTGGTTCGCGGCCAACAAGCCGGTACCTCAACCCCCGAGTCTCCGCCGCAGATCACCATCAAGGACTGCTCAACGGGCAGCTGCCAGGACCTAA
>TRINITY_DN16517_c0_g1_i1.p1
GGCGTCGTGCTCCTCAGCCAGGAGCTCGTCGCCGCGCTGCTCACCTGCGCGCTCTTCTGCCTCTTCCCCACGGCCGGTAGGGCCCAGGCGTGCCTTCCCACCATCAATTTCGATGGCCTGTTCGCGCCGCTGATTCACAATGCGAGGCAAAGCCAGGAGCAGAAAGTGAGGTGCCTTGTTCACTATTTCGAGAGGGTGACTGATTCTATGCCTACTGGTTTAGTTTCGTTTGAACGCAAAGTTCTTCCCCGCCGAGCGTTCTCTGATGGCGTTCCCTATCCTGACATCCATGCGTGGGTGGCATCTAGTGCACCACTCTGCCAATTCACGGTATTTTCATCAGGTTTCATAGAAGATGAAGAACAAGAAGCCCTTCAAGTTGACTTT
>TRINITY_DN16517_c0_g2_i1.p1
CAGGAAGAGATCCGCTTCATGATAAACCCCGAATTGATTGTGGGTATGCTATTCTTGTCTTGTATGGAAGATAACGAGGCTATAGAAATCTTTGGTGCAGAACGGTTCTCACAGTATATGGGTTATGGTTCCTCCTTTCGCTTTGTCGGTGACTATTTAGATACCAAACCCTTTGATTCGATGGGCAGACGGAGAACTAGGATTGTGGCTATCGATGCTTTGGACTGTCCAGCTAGGTTACACTACGAATCTGGCTGTCTCCTAAGGGAAGTGAACAAGGCATTTTGTGGATTTTTCGATCAATCGAAACACCATCTCTATGCGAAGCTTTTCCAGGATTTGCACAACAAGGATGACTTTTCAAGCATCAATTCCAGTGAGTACGTAGGAGTTTCAACAGGAAACTGGGGTTGTGGTGCTTTTGGTGGAAACCCTGAAATCAAGAGCATGATTCAGTGGATTGCTGCATCACAGGCTCTTCGCCCTTTTGTTAATTACTACACTTTTGAGAACGTGTCTCTGCAAAGATTAGAGGAGGTGATCCAGTGGATACGACTTCATGGCTGGACGGTCGGCGAGTTGTGGCATATGCTCATGGAGTACTCATCTCAGAGGCTGGGAGGAGAAACGCACAAGGGTTTTTTGGCTTGGTTGCTTCCCAGCGACAGGCCCAAGAATCAAGTGCATTACATGTCCGAATAG
>TRINITY_DN16505_c0_g1_i1.p1
ATGATTATTCTTTTGCAGTCCTGTTTCTCAAATCCCAGTGTAAGTAGAGTGGTATCATGGATGAGCAGGTGTAGACAATTGTATCTACTGGCCGAGAAGGTCCTCCCGTGCACCAGGCGTATTCTTGGCAACAAGGCTGCTTCCTGCGGAGCAGGTACCTGCTTGGCGAGAAGGCTGCCTGCCGCGGAGCAAAGGCAAACTTCTTATAACCAATCAACGGCAGGCAGCCACTCGGCAAACAGGTACAAGCTTGCCCCTTCTGGGTCGGAGGCTGTCTTTCGGCCGAGCAGGCTCGGGCTTGTACCTGCTCAGCCGGAGGCAGTCTTCCGGGCGAGCATGGAGGTTTCTCGCCAAAGAGCTTGCTTCCCGATGTGCAGGTACGGGCATGCGCATGTGCTTGATAAGAAGGCTCTCTCCCGGCGAGGAGGTACGGCTTGCCTGATTTCTGAGGTGCCA
>TRINITY_DN16505_c0_g1_i1.p2
GCACCTCAGAAATCAGGCAAGCCGTACCTCCTCGCCGGGAGAGAGCCTTCTTATCAAGCACATGCGCATGCCCGTACCTGCACATCGGGAAGCAAGCTCTTTGGCGAGAAACCTCCATGCTCGCCCGGAAGACTGCCTCCGGCTGAGCAGGTACAAGCCCGAGCCTGCTCGGCCGAAAGACAGCCTCCGACCCAGAAGGGGCAAGCTTGTACCTGTTTGCCGAGTGGCTGCCTGCCGTTGATTGGTTATAAGAAGTTTGCCTTTGCTCCGCGGCAGGCAGCCTTCTCGCCAAGCAGGTACCTGCTCCGCAGGAAGCAGCCTTGTTGCCAAGAATACGCCTGGTGCACGGGAGGACCTTCTCGGCCAGTAGATACAATTGTCTACACCTGCTCATCCATGATACCACTCTACTTACACTGGGATTTGAGAAACAGGACTGCAAAAGAATAA
>TRINITY_DN16535_c0_g1_i1.p1
GAGCCTGGTCTACGGCGCAGCCTGGTCGAGCTTCGCCGAGCCCACCAACACGCTCATGCCGGGGCAGGCCATGCCCAAGGGAGGCAACGACACCACGCTCCAGTCCGTCAACGGCCACTACAGGGTCGTCAACTCCGCCACGCTGCAGTTCAACAATTCCATGATGTACGCCAACATCAGCGGCGGCAGCGCTCTGCTCAACCTCACCGCCGACGGCAAGCTCCTGTTCAGCGGCTCGCAGCTCATCGCCTCCGACCAAGGCACCACCAATCGGGTGCGGCGGCTCACGCTCGACGACGACGGCAACCTGCGCCTCTACAGCCTGGTGCCCAAGACCCGGAAGTGGCTCGTGGTGTGGCAGGTCGTACA
>TRINITY_DN16535_c0_g1_i1.p2
AGCCTGGTCTACGGCGCAGCCTGGTCGAGCTTCGCCGAGCCCACCAACACGCTCATGCCGGGGCAGGCCATGCCCAAGGGAGGCAACGACACCACGCTCCAGTCCGTCAACGGCCACTACAGGGTCGTCAACTCCGCCACGCTGCAGTTCAACAATTCCATGATGTACGCCAACATCAGCGGCGGCAGCGCTCTGCTCAACCTCACCGCCGACGGCAAGCTCCTGTTCAGCGGCTCGCAGCTCATCGCCTCCGACCAAGGCACCACCAATCGGGTGCGGCGGCTCACGCTCGACGACGACGGCAACCTGCGCCTCTACAGCCTGGTGCCCAAGACCCGGAAGTGGCTCGTGGTGTGGCAGGTCGTA
>TRINITY_DN16535_c0_g1_i1.p3
TACGACCTGCCACACCACGAGCCACTTCCGGGTCTTGGGCACCAGGCTGTAGAGGCGCAGGTTGCCGTCGTCGTCGAGCGTGAGCCGCCGCACCCGATTGGTGGTGCCTTGGTCGGAGGCGATGAGCTGCGAGCCGCTGAACAGGAGCTTGCCGTCGGCGGTGAGGTTGAGCAGAGCGCTGCCGCCGCTGATGTTGGCGTACATCATGGAATTGTTGAACTGCAGCGTGGCGGAGTTGACGACCCTGTAGTGGCCGTTGACGGACTGGAGCGTGGTGTCGTTGCCTCCCTTGGGCATGGCCTGCCCCGGCATGAGCGTGTTGGTGGGCTCGGCGAAGCTCGACCAGGCTGCGCCGTAGACCAGGCT
>TRINITY_DN16574_c0_g1_i1.p1
AAGAAGAGTCAGTCGCTTGGAAACATGCTTCAAAAGGATCATGGTCGTAATTCTAGCGAAGGCTCTGAGGTTGATGTTACAAACCATGAACACAAATATGATCCCTCTAATTTGAAGAGATCTGAAGTTGTTGGAGAATCTAGTAAGGTGTACAGACTGAAAAATGAGGATGATCTTGATGCCTCATCTGACCTAATCAGCCATGACTTTTGTGAACCTTTGGGTGATCACACTGTTGATTCTGATAGCCATCATCACATGCCTTATTCCCAAAGCAATCTCCCAAGATCACAATCTGCAATATTTCAGAATGATTGCACCAGTGATCCAGAAGGTTCTGTCGATTCTGAGATACTAGGGTGCAGATCTGTTGACGGTTTATGTTCACTGACTGATGAGAAATTTGACTACCTGAGAGGTGGTGAAATGTATCACTGTAAATCAAATTTGGATGTTTATTGTGCACCTTCTCCAAATATGCACCGGGCATCAAACATTGACGACCATGGTTCAGTAGGC
>TRINITY_DN16574_c0_g1_i1.p2
CTACTGAACCATGGTCGTCAATGTTTGATGCCCGGTGCATATTTGGAGAAGGTGCACAATAAACATCCAAATTTGATTTACAGTGATACATTTCACCACCTCTCAGGTAGTCAAATTTCTCATCAGTCAGTGAACATAAACCGTCAACAGATCTGCACCCTAGTATCTCAGAATCGACAGAACCTTCTGGATCACTGGTGCAATCATTCTGAAATATTGCAGATTGTGATCTTGGGAGATTGCTTTGGGAATAAGGCATGTGATGATGGCTATCAGAATCAACAGTGTGATCACCCAAAGGTTCACAAAAGTCATGGCTGA
>TRINITY_DN16547_c0_g1_i1.p1
GAGACGAGGAGCGGCGACAACTACGTGCCGAGGGACGAGGCGTTCTCGGAGGTGAAGAACCTGCAGTTCTCCGTGACCACGCTGCGCTCGGTGCTCCACGCCGCCGTGCCGGCGGTGCAGTCCACGCTCATCGACCCCAACCTCGCGTTCCCGTCCTTCTTCGTCATCGACAAGCTGTTCGAGGACGGCGTCGAGCTGCCCAAGGCCGACCAGCTGGGCTTCCTCCGCAGCGTCGTGCCTCGCCTGCTCCAGCTCCTCCGCGACGGCCCCGGCGACCAGGTCCTCCTCTTCGACAGGCCCGCCAATGTCCAGAAGGACAAGTTTGCGTGGCTGAGGGACGAGGAGTTCGCTAGGGAGACGCTTGCCGGGATGAACCCGTACGCGATCGAGCTCGTCAGAGAGTTCCCTTTGAAGAGCAAGCTGGACCCGGCGGTGTACGGACAGGCGGAATCAGCGATCACGGCGGAGGTGCTGGAGCGGCAGATGGGGCGGGTGATGACGGTGGCGGAGGCGGTGTCGCAGAAGCGGCTCTTCATGCTGGACTACCACGACCTGTTCCTCCCATACGTGCACAGGATCCGG
>TRINITY_DN16547_c0_g1_i1.p2
ATGAAGAGCCGCTTCTGCGACACCGCCTCCGCCACCGTCATCACCCGCCCCATCTGCCGCTCCAGCACCTCCGCCGTGATCGCTGATTCCGCCTGTCCGTACACCGCCGGGTCCAGCTTGCTCTTCAAAGGGAACTCTCTGACGAGCTCGATCGCGTACGGGTTCATCCCGGCAAGCGTCTCCCTAGCGAACTCCTCGTCCCTCAGCCACGCAAACTTGTCCTTCTGGACATTGGCGGGCCTGTCGAAGAGGAGGACCTGGTCGCCGGGGCCGTCGCGGAGGAGCTGGAGCAGGCGAGGCACGACGCTGCGGAGGAAGCCCAGCTGGTCGGCCTTGGGCAGCTCGACGCCGTCCTCGAACAGCTTGTCGATGACGAAGAAGGACGGGAACGCGAGGTTGGGGTCGATGAGCGTGGACTGCACCGCCGGCACGGCGGCGTGGAGCACCGAGCGCAGCGTGGTCACGGAGAACTGCAGGTTCTTCACCTCCGAGAACGCCTCGTCCCTCGGCACGTAG
>TRINITY_DN16547_c0_g1_i1.p3
GACGAGGAGCGGCGACAACTACGTGCCGAGGGACGAGGCGTTCTCGGAGGTGAAGAACCTGCAGTTCTCCGTGACCACGCTGCGCTCGGTGCTCCACGCCGCCGTGCCGGCGGTGCAGTCCACGCTCATCGACCCCAACCTCGCGTTCCCGTCCTTCTTCGTCATCGACAAGCTGTTCGAGGACGGCGTCGAGCTGCCCAAGGCCGACCAGCTGGGCTTCCTCCGCAGCGTCGTGCCTCGCCTGCTCCAGCTCCTCCGCGACGGCCCCGGCGACCAGGTCCTCCTCTTCGACAGGCCCGCCAATGTCCAGAAGGACAAGTTTGCGTGGCTGAGGGACGAGGAGTTCGCTAG
>TRINITY_DN16519_c0_g1_i1.p1
ATGGAATTCGACGATGAGGTGAGCCAGCGCGAGGGCCAGGGACAAGTAGGGCGCAGGGACACGCGACACCATGGCGGGCTGGTCGGCCATGGACAGGAGGAGGCCGGAGTGTGCACGACCGGCGAGGTCTACGACGAAGTCGGATCAAACATTTTCACAACAGTGGTGACGTTGAGATTCGCTGGGAAACGCCGACCACAGCATAGAGAAGACAAGGCCGAGCTGGAGCTGGGAAGCTGCGCAGAAGAGGAAAAATGGGCGCGCGGCAAAAGGGTGGGAGCTGGCCATGAGAGCTCCACGACGGCAAGAGCA
>TRINITY_DN16583_c0_g1_i1.p1
GTTGAAGTACCATCTGAGGTTTTGACCGATGGCACCCTACGCTGCTATGCACCAGCACACCAATCAGGAAGAGTTCCATTTTATGTGACCTGTTCAAACAGGGTGGCTTGTAGTGAAGTGCGAGAATTTGAGTATCGTGATTCTGAAGCTCATTACATGGAGACTTCTCGTTCCCAAGCCAATGGTGTAAATGAAATGCATCTACACATTCGTCTTGAGAAGCTACTCACTTTGGGGCCAGATGACCATCAAATGCTTGTTATAAGCAGTGGTAATGAGAAATGTGAGATAATGAATGCTATAAATTCCTTAATGCTTGATGGGAAATGGTCAAATCAAGAATCTTCTGTCAAGGAAGTAGTTTCCACTGCTAGGGTCCAAAGTTTAAAGAAACTGGTGAAAGAGAAGCTGCATCAATGGCTCATCTGCAAAGTAAACGATGATGGAAAGGGTCCCAATGTTCTGTGCAAGGAAGGACAGGGTGTGATTCATTTAGTAGCAGCACTGGGTTATGATTGGGCTATAAGACCGATAATGATTGCTGGTGTCAATGTGAACTTCCGGGATGCTCATGGATGGACTGCACTTCACTGGGCTGCATCTTTGGGAAGAGAGCGGACAGTTAGTGTCCTCATAGCAAATGGAGCTGCAGCAGGAGCAGATCGG
>TRINITY_DN16541_c0_g1_i1.p1
ATCATCTTGTTCGACCAACGCAGACAATTGTTAATCCCATCGGCGCAGCTCGGAAGGTTGGTTGGAATGCCCAAGGTCGAATTCTCAGAAAACGAGAAGGTGCTGTGTTACCACGGCCCGTTGCTATACGAGGCCAAGGTGCTAAAAGTGAAAGAAATTTCGGTGGAGGAGACGCGAGAGAGTGGCAAAGCAAAGCAATACTGGGTGCATTACAAGGGCTGGAAATCGAAGTGGGATGAATGGGTTTCGGAGAGTCGACTTCTAAGGATGACGGAGGAGAATCTGCGGAGGCAGCGCGAGCTGGGCGAGAGTCAGAAGGTCAAGGATATCTCGGACAAGGCGATGACCAAAGACCTCAAAGCCAACGACCAACGGCCTTCCACTAACCCTGATAAGGGAAAGAAACTCGAGGGAAGGGGCACAAAGAGAAGCCGCGATATCGGCTGCGAAGCTGTGTATCTGCAGGAAGAAGGCTTCTCAAAACAAATTATTACGATCGTGATTCCCGAGCCTCTGAAAGTTCAACTCGTCGACGACTGGGAAGCAGTGACACGGAAGAACCAAGTGGTCAGTTTACCCCGAAGTCCGACGGTCAAGAATCTGCTGGAAGAATACGAAGAATACGCCGTGAATCGGTCCCGGATCCCGCAAGCCCAGAATCTGATCAAGGAAGTGAATGCGGGTCTCAAGGTTTACTTCGACAAGTTCCTGGGCCATTCTTTGCTCTATCGCAACGAACGCCAGCAATACATCGACACTCGTAAAAAATTCAAGAACAAACCGCCGAGCGAGATCTATGGTGCCGAGCACTTTCTCAGATTGATTGGTGGGTCTCTCATTGGCCTCTTGCCCCTCTTACACCCCGCCGTTCTTCTCGGTTTTAGTGTTCTGGTTTTCACCCTTCAAACGCTTATTTGGGACCGGTAA
>TRINITY_DN16541_c0_g1_i2.p1
ATCATCTTGTTCGACCAACGCAGACAATTGTTAATCCCATCGGCGCAGCTCGGAAGGTTGGTTGGAATGCCCAAGGTCGAATTCTCAGAAAACGAGAAGGTGCTGTGTTACCACGGCCCGTTGCTATACGAGGCCAAGGTGCTAAAAGTGAAAGAAATTTCGGTGGAGGAGACGCGAGAGAGTGGCAAAGCAAAGCAATACTGGGTGCATTACAAGGGCTGGAAATCGAAGTGGGATGAATGGGTTTCGGAGAGTCGACTTCTAAGGATGACGGAGGAGAATCTGCGGAGGCAGCGCGAGCTGGGCGAGAGTCAGAAGGTCAAGGATATCTCGGACAAGGCGATGACCAAAGACCTCAAAGCCAACGACCAACGGCCTTCCACTAACCCTGATAAGGGAAAGAAACTCGAGGGAAGGGGCACAAAGAGAAGCCGCGATATCGGCTGCGAAGCTGTGTATCTGCAGGAAGAAGGCTTCTCAAAACAAATTATTACGATCGTGATTCCCGAGCCTCTGAAAGTTCAACTCGTCGACGACTGGGAAGCAGTGACACGGAAGAACCAAGTGGTCAGTTTACCCCGAAGTCCGACGGTCAAGAATCTGCTGGAAGAATACGAAGAATACGCCGTGAATCGGTCCCGGATCCCGCAAGCCCAGAATCTGATCAAGGAAGTGAATGCGGGTCTCAAGGTTTACTTCGACAAGTTCCTGGGCCATTCTTTGCTCTATCGCAACGAACGCCAGCAATACATCGACACTCGTAAAAAATTCAAGAACAAACCGCCGAGCGAGATCTATGGTGCCGAGCACTTTCTCAGATTGATTGTTAATCTACCTGAAATGATTTCACATACTAAGATGGAGCCTGAGATTATGTCGATTGTGCGAGAGCACATAGCCAGGATCTTAGACTGGCTTGTTGCGGAACAGTCAAGAGTGATTCAGTCCCCTTATGCCGATACTTCCTCCGCCTATCAAAAAATCAACCGATCAACATGA
>TRINITY_DN16554_c0_g1_i2.p1
ATGGCTGCGACGGCCGGCGTCGGCGGTGGTGGAGGGGCTAACGCGGCGGTGGCAGAGCAGATAGCACAGGCAGTGCGGTCCACCTCCAATCTCCTCCAGCTCATGGAGCAGTCCTCCCCCGCTCAGGTTCATTTGGCAAAACTACCGAAGAACCTGCTGGAAAAAGCATCCTTTGCAAAGAACACAGAGCATGTGCTGCACCAGCTACCTCAAGTAATATCATCCTTGGATGCTTATATGGACAGGAGTTTGCAAAGTGCCTCTCAAATTAAGACTGTTACACAGCTCTTGTCAAAC
>TRINITY_DN16513_c0_g1_i1.p1
ATGAATTGTAAATCTAGAAAACAGGTAGTAGTCTTCCGTATGTCAACCAGATGCTCTACATCTGATTTTGGAGAGATTATCCACTCTGGTTCAAGGGCCACCATCGAAAAGGTTCCAATCACGCACATTGAAATTCGTCACTGCAAGTTTGAAGACCTCAGACATTGGCAAGCACCCTACTTGTTCAGCAGGTATTGCCGGACCAGCTGCAACTGCCACAGCACTTTCACTCAGGGGGTTTATCAACAATGGCTCATATGCGGTGATAAGTACATCGGTTGCCGCATTCTTAAGGCGTAT
>TRINITY_DN16518_c0_g1_i1.p1
ATGCACCACGTTATTGGGCACAGGGCCCGTTGGTTTCAGCATGAAACATCCAGGACTGTCAAAACACCTGCGTCTGCCTGTCCAAAACATCTGAAATCCTACACCTCCATCTCATCCTCGGACTCATCTGTGGCCTCAGAATCGTCTTCTTGCCCTTCTACTTCCCCAGTTTCTGTTCCTTTCTTTCCCACCACTTCCTTTTCCACAGGCCATGGGTATAAGACATCTCCTGAACATAGCCCAGCTTCAACTTTAACTAGGCGCATAGTCATCCTTGGTCCAATCTCCTGGAGTCTGACAGCGCTTTTTCTGGATGCCCGGTTTAATTTGTCAATGTCACTTGGCAAGCTTACCATTGCTGCTTCATCGTCTGCTTCACTTTCTGATCCATACCCAGCTTTTTTCACAAACTCACTAACATCTTCAAATTCTCCTAGATCAGGC
>TRINITY_DN16518_c0_g1_i1.p2
CCTGATCTAGGAGAATTTGAAGATGTTAGTGAGTTTGTGAAAAAAGCTGGGTATGGATCAGAAAGTGAAGCAGACGATGAAGCAGCAATGGTAAGCTTGCCAAGTGACATTGACAAATTAAACCGGGCATCCAGAAAAAGCGCTGTCAGACTCCAGGAGATTGGACCAAGGATGACTATGCGCCTAGTTAAAGTTGAAGCTGGGCTATGTTCAGGAGATGTCTTATACCCATGGCCTGTGGAAAAGGAAGTGGTGGGAAAGAAAGGAACAGAAACTGGGGAAGTAGAAGGGCAAGAAGACGATTCTGAGGCCACAGATGAGTCCGAGGATGAGATGGAGGTGTAG
>TRINITY_DN16557_c0_g1_i1.p1
AGCCCCTGCTCGCCGGCGCCGCTCCCGTCCGACCTCCCCTTCTCCACAGTCCTCACCCACGACGATGCGCGCGTCGCCCACCTCGCGTCGCGACTCGCCGCCAGTGATCCGCCGTCCCGCCGTCCGACATCACTCCGCAAGCAGAAGAAGGCCGCCGGTGGTGCTTCCGGCGGCCACCACCACGACGACGACTCCCTGGCCTCCGTGCCGCTCTCGCCCGGAACGTCAGTGGGCGTGGGGAACTACGTTACCCAGCTCGGCCTCGGCACGCCGTCGACCTCCTACGCAATGGTAGTCGACACGGGCTCCTCGCTCACCTGGCTGCAGTGCTCGCCTTGCGTCGTGTCGTGCCACCGCCAGGTGGGGCCGCTCTTCGACCCCAGGGCCTCCAGCACCTACACCTCTGTGCGCTGCTCGGCGTCGCAGTGCGACGAGCTC
>TRINITY_DN16597_c0_g1_i1.p1
ATAAGATTTGGTCCAAGTATGGCACCCAACCAAACAGTGCAGGGTGAAAGACAGAAGCATCCACTAGATAAAGCCGCTAGATTTTCCGACATGGTTACCAGAGTTCAGAGTCTACAATTTATCAGGTTCAACATCATGGCGATGAATTACTATAAAACCGAAGGAAATACAACATCACAAGTAAAAAAACAGGGTACACAAATGCGGGGTACACGGGCAAGCCAAGCCTTGCAGCTCTTGTCCCTCGACTCAGACTTGCCTCCTACAGTACATTACAGAGCGGCAACACAAACAAGTAAACAACCTCCCGTCGACTAA
>TRINITY_DN16540_c0_g1_i1.p1
GAAAATAATGGGGATGCAACTGTGTCCCTGTTAAAGGACGACCCAAAATCTAGGGAGCTACTCGCTTTGAGGGCTGTGATAAAGTGTATCGAGGAGTACAAGCTTCAGAAGGAGTATTCACTTGGACCTCTCCAAAAGCGTGTTTCTGAGCTAAAGCCTAAGGGTGAGAAAAGGCCATCAACTGATGCTGGTGGGCGTACTTATGCAAAGAAGCCTCGAGGCCCTGGCATTTCATTTACCAGGAGACCTGGCGGTTCCATTGGTTCAGCTGCTCGCAGGCCTCCATTTCCGGGCTATAGCTGGCAGCGTGCTCCTGCGCCAATGCCTTCCCATGGCCCTGCACCAATGCCCTCCCGTGCCCCTCTTCCTGATGGATATGGAGCTGCTGACCGGTACCATTACACA
>TRINITY_DN16590_c0_g1_i1.p1
GAGATCGCTGACGAGTGGAGAGCCAGCCGCCGCCGTGCCGCGGCGGAGGGCAACGACGTCGTCGTCGACGACAACGACGGCCTGGTGTTCTTCGTGCGGTCGGGGTTCCGGGAGAGCTCCCGCTGGGCGATGCTGTTCTGGGAGGGCGACCAGATGGTGAGCTGGCAGGCGAACGACGGCATCAAGAGCAGCGTGGTGGGCCTCCTCAGCGGCGGCCTCTCGGGGTTCCCGCTCAACCACAGCGACGCCGGCGGCTACTGCACGGTGGACCTGCCGCCGTTCCTGCGCTACCGCCGGAGCGAGGAGCTCCTGATGCGCTGGATGGAGGTGAACGCCTTCACGGTCGTGCTCCGCACCCACGAGGGCAACAGGCCGGGCTCCAACTGCCAGTTCTACTCCAGCGGCCGCACGCTGGCGCACTTCGCGCGCTGCGCCAAGATGTACAAGGCCTGGGAGTTCTACCGCGCGCGCCTCGTCGGGGAGGCCGCTCGGACGGGGCTCCCCGTGGCGCGCCACCTGTTCCTGCACTACCCGGCGGACGAGCGCGTGCAGGCGCTCACGTACCAGCAGTTCCTTGTCGGGACGGAGATGCTCGTCGTGCCGGTCCTGGACAAGGGGCGGACCGCGGTGACCGCCTACTTCCCGTCCGGCGCCGGTGCGTGGAGGCACGTGTGGAGCGGCGACGAGTACGGGGCTGGGGTGCAGGGCGGGTTCGAGGCCCAGGTCGAAGCCCGGATCGGGTACCCGGCCGTATTCGTCAGGGCCGGGTCGTCCGTCGGGGAAAGATTTGTGAGCAACTTGAGAAAT
>TRINITY_DN16590_c0_g1_i1.p2
ATTTCTCAAGTTGCTCACAAATCTTTCCCCGACGGACGACCCGGCCCTGACGAATACGGCCGGGTACCCGATCCGGGCTTCGACCTGGGCCTCGAACCCGCCCTGCACCCCAGCCCCGTACTCGTCGCCGCTCCACACGTGCCTCCACGCACCGGCGCCGGACGGGAAGTAGGCGGTCACCGCGGTCCGCCCCTTGTCCAGGACCGGCACGACGAGCATCTCCGTCCCGACAAGGAACTGCTGGTACGTGAGCGCCTGCACGCGCTCGTCCGCCGGGTAGTGCAGGAACAGGTGGCGCGCCACGGGGAGCCCCGTCCGAGCGGCCTCCCCGACGAGGCGCGCGCGGTAGAACTCCCAGGCCTTGTACATCTTGGCGCAGCGCGCGAAGTGCGCCAGCGTGCGGCCGCTGGAGTAGAACTGGCAGTTGGAGCCCGGCCTGTTGCCCTCGTGGGTGCGGAGCACGACCGTGAAGGCGTTCACCTCCATCCAGCGCATCAGGAGCTCCTCGCTCCGGCGGTAGCGCAGGAACGGCGGCAGGTCCACCGTGCAGTAGCCGCCGGCGTCGCTGTGGTTGAGCGGGAACCCCGAGAGGCCGCCGCTGAGGAGGCCCACCACGCTGCTCTTGATGCCGTCGTTCGCCTGCCAGCTCACCATCTGGTCGCCCTCCCAGAACAGCATCGCCCAGCGGGAGCTCTCCCGGAACCCCGACCGCACGAAGAACACCAGGCCGTCGTTGTCGTCGACGACGACGTCGTTGCCCTCCGCCGCGGCACGGCGGCGGCTGGCTCTCCACTCGTCAGCGATCTC
>TRINITY_DN16569_c0_g1_i1.p1
TCAATGAAGGTCTCAGGTGCTCCTGGAGTTGCTAGCATCTCTCCTAACATAGGCCGAATGGATCACTTGGATAGGAATTCTCCTGCAAAGCCATCTCCTATACTGAATGGTGGGGATACAGCATCAAGGAGCATAGATATAAAGCCAAGAATCTCAGAAGAAAAGCCTGATAAAGCAAAACCTTGGGAACTAATGGAAGTTCTAAATCCCCAGCAATGCCATGTAGCAACAATGCCAGAAACTCCAGACCAAGCCAGAAAGGTTGTCCGACTTCTGTACACAAATTCTGGTGTTGGGTTGCTAGCACTAGGGTCTAACGCCATTCAAAGGCTATGGAAATGGAGTCGAAACGAACAAAATCCGAGTGGAAAAGCCACAGCTAGTGTTGTGCCACACCATTGGCAGCCAAATAGTGGTCTTGTCATGACAAATGATACAGCAGATACCAATCCAGAGGAGGCAGTCCCATGC
>TRINITY_DN16569_c0_g1_i2.p1
CCTATGCTGACTGGTGGCGATACAGCATCAAGAAGCATAGATATAAAGGCAAGAATCTCAGAAGAAAAGTCTGATAAAGCAAAAGCTTCGGAACTAATGGAGGTTCTAAATCCCCAACAATGCCGTGTAGCAACAATGCCAGAAACTCCCGATCAGGCTAGAAAGGTTGTCCGACTTCTGTACACAAATTCTGGTGTTGGGTTGCTAGCACTAGGGTCTAACGCCATTCAAAGGCTATGGAAATGGAGTCGAAACGAACAAAATCCGAGTGGAAAAGCCACAGCTAGTGTTGTGCCACACCATTGGCAGCCAAATAGTGGTCTTGTCATGACAAATGATACAGCAGATACCAATCCAGAGGAGGCAGTCCCATGC
>TRINITY_DN16579_c0_g1_i2.p1
GCCCCTTCACGCTCAAGTACCAGCTACCTAACGAGGACCTCGACTCCCTCATCTCCGTCTCTACGGACGAGGACCTCGACAACCTCGTCGACGAGTACGACCGCATCGCTGCGACCTCCTCCGGCGGAGGATCCTCGCGCACCTCCCGGATCCGCCTCTTCCTCTTCCCCGCCAAGCCCGAGTCCTCGTCCTCGCTCGGTTCCCTGCTCGACGACTCCTCAAAGTCCGAGAACTGGTTCGTCGACGCCCTCAACAGCGCCATCTCCGGCTCCCTCGACGGTATCCCGAGGGGAATCTCCACCGATTCAGCCTCCGTCAACT
>TRINITY_DN16579_c0_g1_i2.p2
CCCTTCACGCTCAAGTACCAGCTACCTAACGAGGACCTCGACTCCCTCATCTCCGTCTCTACGGACGAGGACCTCGACAACCTCGTCGACGAGTACGACCGCATCGCTGCGACCTCCTCCGGCGGAGGATCCTCGCGCACCTCCCGGATCCGCCTCTTCCTCTTCCCCGCCAAGCCCGAGTCCTCGTCCTCGCTCGGTTCCCTGCTCGACGACTCCTCAAAGTCCGAGAACTGGTTCGTCGACGCCCTCAACAGCGCCATCTCCGGCTCCCTCGACGGTATCCCGAGGGGAATCTCCACCGATTCAGCCTCCGTCAAC
>TRINITY_DN16508_c0_g1_i1.p1
CCCCAAGTACCGCGTCACGTTCGACGCGTCGGTGATCTGGGGCCTGATCGGGCCGGGGCGGCTCTTCGGCCGGCACGGGCTGTACCGCAACCTGGTGTGGCTGTTCCTGGTCGGCGCGGTGCTCCCCGTGCCGGTGTGGCTGCTGAGCAGGGCGTTCCCGGAGAAGAAGTGGATCGCGCTCATCAACGTGCCCGTCATCTCGTACGGGTTCGCCGGGATGCCGCCGGCCACGCCAACCAACATCGCCACCTGGCTGGTGACGGGCACCATCTTCAACTACTTCGTCTTCAGGTACCGCAAGGGGTGGTGGCAGAAGTACAACTACGTGCTCTCGGCCGCGCTCGACGCCGGCACCGCCTTCATGGGGGTGCTCATCTTCTTCGCCCTCCAGAACGCGCACCACGAGCTCAAGTGGTGGGGCACGGAGGTGGATCATTGCCCGCTCGCCTCCTGCCCCACCGCGCCGGGCATCGCCGTCAAGGGCTGCCCGGTGTTCTGAATCTTCCGAGACCTGAGCGTAGTAAGCAGTGTGTGTAA
>TRINITY_DN16508_c0_g1_i1.p2
CCCAAGTACCGCGTCACGTTCGACGCGTCGGTGATCTGGGGCCTGATCGGGCCGGGGCGGCTCTTCGGCCGGCACGGGCTGTACCGCAACCTGGTGTGGCTGTTCCTGGTCGGCGCGGTGCTCCCCGTGCCGGTGTGGCTGCTGAGCAGGGCGTTCCCGGAGAAGAAGTGGATCGCGCTCATCAACGTGCCCGTCATCTCGTACGGGTTCGCCGGGATGCCGCCGGCCACGCCAACCAACATCGCCACCTGGCTGGTGACGGGCACCATCTTCAACTACTTCGTCTTCAGGTACCGCAAGGGGTGGTGGCAGAAGTACAACTACGTGCTCTCGGCCGCGCTCGACGCCGGCACCGCCTTCATGGGGGTGCTCATCTTCTTCGCCCTCCAGAACGCGCACCACGAGCTCAAGTGGTGGGGCACGGAGGTGGATCATTGCCCGCTCGCCTCCTGCCCCACCGCGCCGGGCATCGCCGTCAAGGGCTGCCCGGTGTTCTGA
>TRINITY_DN16508_c0_g1_i1.p3
ATGATCCACCTCCGTGCCCCACCACTTGAGCTCGTGGTGCGCGTTCTGGAGGGCGAAGAAGATGAGCACCCCCATGAAGGCGGTGCCGGCGTCGAGCGCGGCCGAGAGCACGTAGTTGTACTTCTGCCACCACCCCTTGCGGTACCTGAAGACGAAGTAGTTGAAGATGGTGCCCGTCACCAGCCAGGTGGCGATGTTGGTTGGCGTGGCCGGCGGCATCCCGGCGAACCCGTACGAGATGACGGGCACGTTGATGAGCGCGATCCACTTCTTCTCCGGGAACGCCCTGCTCAGCAGCCACACCGGCACGGGGAGCACCGCGCCGACCAGGAACAGCCACACCAGGTTGCGGTACAGCCCGTGCCGGCCGAAGAGCCGCCCCGGCCCGATCAGGCCCCAGATCACCGACGCGTCGAACGTGACGCGGTACTTGGG
>TRINITY_DN16581_c0_g1_i1.p1
CCCTCCTTAGGCGCATCAGGGTTTAGAAAGAACGGATGCCAGCGGACCTCGAAGTCAAACTTGTCCCTGCTTTGCTCCATCGCTTTCTCGAGGTTCTTTTTGCCGACAAAGCACCAAGGGCATACTGTGTCCGAGCTCACATCGATCTGGATGAGCTTCTTGCCAGTGTCTGAAGCCATGGATTTTGCACACCTGGGAGCGCCGAGTTTCGCGAGGGACGGGATGCGGACGGAGAGCAGGCGACCTGGCATACACAAGCACGGGGAGATCCTTCGTTTTCCTCCACAGCTTCAGGCTTCAGCGCTCTTCCCTCGTCTAGTTCGTGGAAGGATGGAGAAGCAGTCG
>TRINITY_DN16524_c0_g1_i1.p1
ATGTTTCGCTCTGAGAACCGTGCCACAGCCGCCACACTTGTAGACAGGAATGGAGGGGTACTCGACGAGGAGCTGGTGGCATTTTGGGCACCTGACGAACCGCAGGCTGTGAGGTTGCATGGCCATCGCTTCCCTTCCCTTGCCTGTGTTCGAGCTTGGGAGGCTAGAATGCAGGCACTGGAGTCAGATGGCACCAATCCTTCCTTCCCCTTTGGCGCTTCTTCCCCGAGGGCAAGAAGGCATGATCCTGCTCAGGAAGTTTTTGCGCCTGGGTGCTGGACTTGGTCCTGTAGCCCGTTGCCTCCTTCCCTCGACTCGATCCACACCGATCAATCGGTCGGCCTGCCGGCG
>TRINITY_DN16596_c0_g1_i1.p1
ATGGAAGATGAATTAGAAGCAAGAAACGAAGTGATTTCTATCCTTGCACATCAGCTGTCAAACCAGCTGGAAGTCAACGATAAATTACTGCATGAGTTGGCCGCCTTGAGGGCAGCCTACGCTAGTTTACAATCCTCCTGCTCAGACTATGCCGATGAATTGGAGCTGTTGAAGAGACGCTCTCGCGCTGCAGAGACGGCGAGGGAAGTCGAGCGATCCAGAAGAGAATCGGAGGATAAGATCCGAGGCCTTGGACAGCTAGTCCATGACAGTAAAAGAACTTTTTGTAGACTTCAAGCAGAGGTCCTCCACCACGGGAAACGCCGGAGCCTTCAGGATTATAATCCACTCGAACACCCACGCCGCAGTTCGTCGTATACCCTCACGGCGGCCGCCACGACCGGAGGGCCAAGTCCTCCTCGGCGCAACTCATCGTACATTCTTGGCGGTGAACTGGCTGGAGCGCTGAGTAGTACAGTCGCCAAAAGATCTACTCTTCTCGTTCTGAGCTCAGAGAACTCCAATGGTGGACCATCGAGTGCTCTTGCCAGTCTAACCTCTCAGTTTGCACGC
>TRINITY_DN16551_c0_g1_i1.p1
CCCCTGCACAATTACCGCCGTGGCTCCGACCTCCCCTCCGCAAACCTCATCCATAAGGCGGCCGCTGCCGCCGCCGCTGCTGCCGCGGAGTCCGACTCAGAAGATGGCTACAACAACAACGACTATGACGACGACGAAGGATCTCAGCAGTCGCCGTCGCGTTCTGTATCTTCGGGCTTTGGTGGTGGTGCTCCTCCTGCTGTTGGCAGCAAGAGGAAGATGAGCAGTGGCAGTGGTGGTTTCGGGGAGCTAGCGAGGGCAATTGAGACTTTCGCGGATATGTACGAGCGCATGGAAGCCGCTAAGCAGCAGCACGCGGAGGAGATGGAGAGGCAGCGAATCAAGTTCCTCAAGGATCTGGAGCTGAAGCGGATGCAGGCTTTTGTGGACATGCAGCTACAGCTCGCGAGGACAAAGCACGCCAGGAAGGGTGACGCTTCCTCGGATACGCTCATGTCTCTCGCTGCACTGCCATTCCTCAGCAGCCCTGCTTATCTCTAA
>TRINITY_DN16551_c0_g1_i1.p2
ATGAGCGTATCCGAGGAAGCGTCACCCTTCCTGGCGTGCTTTGTCCTCGCGAGCTGTAGCTGCATGTCCACAAAAGCCTGCATCCGCTTCAGCTCCAGATCCTTGAGGAACTTGATTCGCTGCCTCTCCATCTCCTCCGCGTGCTGCTGCTTAGCGGCTTCCATGCGCTCGTACATATCCGCGAAAGTCTCAATTGCCCTCGCTAGCTCCCCGAAACCACCACTGCCACTGCTCATCTTCCTCTTGCTGCCAACAGCAGGAGGAGCACCACCACCAAAGCCCGAAGATACAGAACGCGACGGCGACTGCTGA
>TRINITY_DN16536_c0_g1_i2.p1
TACAGGCGGCACATTACAGAATTTACTATTTCTGCATGTGACAGAAGGTCCAACAATGATGAGCTGTGTTCCATGACGATCAAGGGTAGCGCTTTTCTGTGGCACCAAGTTCGCTGCATGGTAGCTGTGTTATTTCTAATAGGTCAAGGCCTTGAGTCACCATCCGTAGTTGATTCACTATTGGATATTATGAAAACATCTAGGAAACCTCAATATAAAATGGCGCCAGAGCTTCCATTGATTTTGCAATCTTGTCTATTTGATAAAGCCAACTTTATGTGTTCAGCAGATGCCAGCCGGTCTCTGACTGAGCACTTAAATGATGAATATCGTCACCATATGCTCCAAGCTGAAATATTTCACATAGCGTCATCCTGTTTACCTTTTCCAGAACCAAATTCATCAGAAACGCCTCAGAAGAAGAGGAACCATATTCCTCTCCTGTCACGAGAGACAGAGCCTTCTTACGAGGAGCGCATATCGAAAGTCAAAGCGAAGCTGGCTGATAATCTCAAGTAG
>TRINITY_DN16516_c0_g1_i1.p1
TCTGGGGGTTCATGCAGGGCCACATGTGGAGGCAGGACGCCGCGCTCGTCAACGCCGACGGCACCGTCAACGACGCCGGCCAGAGGCTCATCGACCTCAGGAGCGAGTGGATGTCCGACGCGCGGGGCCGCCTCGACGCCGACGGACAGTTCAGCTTCAGGGGCTTCCACGGCACCTACGTGCTGCAGGTCACCACCGCCGCGGGGAAGATGCTCAAGGCGTTCACCGTCGACAAAGGGGACACGCCTCTCGTGCTGGACATGGATACCATCATCGCCTGACAATTATTACATGCACAGCTCATCACTAATCATCGTCACCTTATTATTTTATTAA
>TRINITY_DN16516_c0_g1_i1.p2
CTGGGGGTTCATGCAGGGCCACATGTGGAGGCAGGACGCCGCGCTCGTCAACGCCGACGGCACCGTCAACGACGCCGGCCAGAGGCTCATCGACCTCAGGAGCGAGTGGATGTCCGACGCGCGGGGCCGCCTCGACGCCGACGGACAGTTCAGCTTCAGGGGCTTCCACGGCACCTACGTGCTGCAGGTCACCACCGCCGCGGGGAAGATGCTCAAGGCGTTCACCGTCGACAAAGGGGACACGCCTCTCGTGCTGGACATGGATACCATCATCGCCTGACAATTATTACATGCACAGCTCATCACTAA
>TRINITY_DN16587_c0_g2_i1.p1
CAGACCCAGCATGGTGGGAAAGATCGTGAACAAGTTCTTAAAGAGTTTTCAAGGATTCTTGATGACCAGATTGAAAGAATCGTGCTTTTTCTGCTACAACAACAAGGCCATCTTGCCAGTAGGATTGAGGAATTGGGAGAAAAACGCTCTGCTCTGGAAGAGTATGACATATCACAAGTTTATCAGCTACATGATGCATACAGAGAAGTCGGGCTTGATCTTATAAAGCTTCTCCGCTTTGTTGACGTGAATGCTACCGGTATACGCAAGAAACTAAAGAAATTTGATAAACGCTTTGGCTACAAGTTCACTGATTATTATGTCACCACTCGTGCAAATCATCCTTATTCTCAGCTTCAGCAAGTCTTTAAGCAAGTGGGG
>TRINITY_DN16500_c0_g1_i1.p1
GCCAGACTGAAGGGAAAAAGTATTGAGAAGGATACTCAAGTGACACCTAAGACTGGCAATAACTCCAAGAAGGAAGGTGCAAGGCCCTCTCGATCTACTACTGGAAAAGCTCAGAATGCTGTTGTCAAGGCAAGCAGCAAGGATGAACCTGATAGCACCGACAACTCAAAAGATGATGCTGGCAGTGAAGACAAGAATTCAAAAGATGAAGTGAAATCCAGCGAAGCTAACGATGGATCCAAGATCAATGGTCTTTCAACCAAAAGGAAGCTAGAGGAGAATGAAGGTGAGTCATCAGAGGAGAAGGGTTCTGCTAAAACTACC
>TRINITY_DN16546_c0_g1_i1.p1
CAGTCCTCTCAGTCTCAACCCAGACATGCAGGTCTAAGCACCAAGCAAACCTTCTTTGGCCTTGAGCTCTCTCAACTGAGATCAGGTAGTAGTCGGACTGTGCTCTTGGCACCGGGCTTTAAGAGTCATCGGATGAGACCCCCAGAATTTTCACATCCAATTCCCCGCAACTTTCATTATAACTTATCCATTTTTCCCCAAATAACTCTCATTCACTTGCAACACCGCACAATCATGAACCCCATCACAGCTACCTCCCTAATGGCCACGCTCGCGGTTGCATCCATCATTCCCGCGCTCTCCGCCGGCCTGACCACCGGCGAGACATGGAGCTGCACTCAATATGCGCAAGCGAATACCCAATCTGCCATCTGCGGCGATCGACCAAATGCCGTGTGCTCTCAAAAATGTGTCGGCGGTGTTGTTGTTGATGGCTGCTCGTCAGCCTCAAATGCATCGGGCCCCTTGACACGTCAAACCTGCACCATCAGCTTTAGCCACATCTCACCTACCAGTAGCAATTGTGTCAATGGCCAAGGTTCATTCATGTGTTCCGGTGTCCCCACTGGACAAGCCACGTGCTCCGGATGTGTTGATTCAACGCTGCACCTAGACCCAGCCCTGTCCCAAACTGTGCCACCATTGGCAGCCCCCGCGATTGGTGCCCCGGCTCCTGTTGTCGCTGCCAGCTCTTCCCCAGCCGCCTCAACTGTTGCCCCACCCCTTGCAGTTAAGGCGACCGCTCCCTCCGTCTCTTCTGCGGCGCCTGCGGCGCCTGCTGCCCCCGCCCCAGCTGTCACGGCGGCACCTGCTATCTCCACTCAGGTCGTCACCGTATATAGTCAACCCACGACATCCACCAGGACCTCTGCCCAAGACGAAGATACCCCCCAAAGTGACTCCTCCTCCTCGAACAGTAACAGTACTACATCCATTGCTTCCATCACTTACACCAATCCCGCGACGCCGTTTGTGGTAACCCTTGGGCTCTTGGCCGCGGGCGTTACCCTTTTGTGA
>TRINITY_DN16510_c0_g1_i2.p1
TTTTTTTTCACTTTGAACGCTCTGAAGGATATATCCCATATCTTTATTTTTCAACAGAAGAAGTTCCTCTTCAGTATACTTATTATCTTCAGGCTTAGGTCTATGAATTCCACCAACAGTCCTACTGTTGATCATTTTAAAATAGAACTCATCCGGATTCCTGAATGCCGCCTTTTCCTTCAGTTTCTGCAGCCTGCTAGCCTTCTGGGCATTCAGCTCAACTCCTTGGACGCATCAACAAAGAGCGCATACCTGCAGCCTGCTAGCTTGTTGGGCGCTGGGGACCGGGGTGCTCGGGCGCTCGGCACTCGGCGTCTCGGCGGAGGAGGGCGGGCGCCGATGGCTGGAGGCTTGGAGCTGGGCCACTAG
>TRINITY_DN16586_c0_g1_i1.p1
GGATGGTCTTCGCCATCAAGGATCCAGCCACTGCTTGCAGCCATTAATAGCTGCAAGATTCCAGAGTTCAGTTACGATCTATCTTGGCTAAACCATGGTTCTCACATGGGCAAGCAGATCCAGGATCAGAAGAAGTTACTTGAGGAGTGCTTGGCGAGATACTTGACCGAATCAGCCCGGCTGTTAGATGAAAGCCAGGTGGTCACCGAAGTGAATGTTATGGTGCAGAATTGTGTTGGCCTTGAACTCCGGGATTCGTCTTACTATCTCGCTCCCAGATGGGTGGCGATCTTCCGTCGTATTTACAACTGGAGGCTAGCAAAGCTCTCTACCGGAAAGTTCTCCGAAGCTTATGTTCTGACTCAGCACCTGTATCAGGCTCCTGCAGCAGCTGGCTCAAATGGTACCACACAAGGG
>TRINITY_DN16560_c0_g1_i1.p1
GGATATGCTAGCATGGAATATTCAGTTGTTGGGTACAGAGAAAGCCAACTAGTAAAGCTGGATATACAAATCAACGGGGATCCTGTTGAGGCGTTGTCAACAATTGTGCACAGGGATAAGGCATATGCTGTTGGAAGGGCACTTACTCAAAAGCTCAAGGAACTTATACCTCGGCAAATGTTTAGAGTTCCTATTCAAGCATGTATTGGCACAAAGGTGATTGCAAGCGAAGCCCTGTCTGCCATCAGGAAGGATGTCTTATCAAAATGCTATGGGGGTGATATATCAAGGAAAAAGAAGTTGCTGAAGAAGCAGGCTGAAGGAAAGAAAAGGATGAAGGCAATAGGAAGGGTTGATGTCCCTCAAGAAGCATTCATGGCCGTGTTGAGACTGGAAAAGGAGGTGCTATGA
>TRINITY_DN16503_c0_g1_i1.p1
TTGTTTGCAAAGAGCTACTTTGCTGGTTCAGCCAATCTTTCGGTCATTCTCTACCAATTTTTTTGTGCGTGGTATATCATAGATTACTTCGTCCATGAAGAATTCATGACCTCAACGTGGGACATTATTGCTGAAAGACTGGGTTTCATGCTGGTGTTTGGTGATCTAGTTTTCATCCCTTTCACCTTCACTATTCAGGGGTGGTGGCTTTTGAAGAACAAAGTAGAGCTGTCCCTTTTGTCTGGTCTAGCTAACTTATGCATCTTTCTTATTGGCTACCTAGTGTTCCGAGGAGCTAACAAGCAAAAACATGTGTTCAAGAAGGACCCCAAAGCTCCTATATGGGGAAAACCTCCCAAAGTTGTCGGGGGAAAGCTACTAGCATCTGGTTACTGGGGCATCGCAAGGCACTGCAATTATCTCGGAGACCTGCTGCTAGCACTTTCGTTCAGCTTGCCCTGTGGAGTGAGTTCCGTGGTCCCATACTTCTACCCCACGTACCTGCTCATTCTACTGGTCTTGAGGGAAAGGCGCGATGAGGCGAGGTGCTCGCAGAAGTACAGGGAGATCTGGGCAGAGTACTGCAAGCTCGTGCCCTGGAGGATCCTGCCTTATGTGTACTGA
>TRINITY_DN16563_c0_g1_i1.p1
CTTGTGCTTCTAAAAAATTTCTTTTTAAGGAAAACAGCATCTGACTCGTTGTCTCTCCCTGATAAGGATAATTATCCTGAGCCAGATTTAGAGGAGGTCTTTGAGGACAGATGCCCATCCCTTTCAAGGAGGCTTAATTCTGAGTATCCTGTCCGAGACATGTTCAAACTTTTTGCATGTGCAATTTGTCAAATTGACTTGGAATCTGGTCAAGGCATATCCATACACGAGGGTTTGTCAAGGCCAGGAAAGCTGCGTCCCTGGGATGGCCCTTTCCTTTGTCACAGCTGCCAGGAAAAGAAAGAGGCGATGGAGGGG
>TRINITY_DN16555_c0_g1_i1.p1
GTCCGGAGCTTGAACCCGACGTACAACGTTAGCTTCACGTCCATCGGCATCGGCAGCGAGTCGGTGGCAGCGGAGTTCGCCGCCGTCATGGACTCCGGCACGTCCTTCACGTACCTCAGCGACCCGGAGTACACGCAGCTCGCCACCAAATTCAACTCCCAGGTCAGCGAGAGGAGAGTGAATTTCAGCAGTGGCTCTGCAGATCCTTTTCCCTTCGAGTACTGCTACAGACTCAGCCCTAACCAGACAGAGGTGGCGATGCCGGACGTGAGCCTGACGGCCAAGGGGGGAGCCCTGTTCCCGGTCACCCAGCCGTTCATCCCCGTCGGCGACACGACCGGCCGTGCCATCGGCTACTGCCTGGCGATCATGAGGAACGACATGGCCATCGGCATCGACATCATCGGCCAGAACTTCATGACCGGACTCAAGGTCGTCTTCGACAGGGAGAGGTCCGTCCTGGGCTGGGAGAAGTTCGACTGCTACAGGAACGCGAGGGTGGCGGACGCGCCGGACGGGAGC
>TRINITY_DN16555_c0_g1_i1.p2
GCTCCCGTCCGGCGCGTCCGCCACCCTCGCGTTCCTGTAGCAGTCGAACTTCTCCCAGCCCAGGACGGACCTCTCCCTGTCGAAGACGACCTTGAGTCCGGTCATGAAGTTCTGGCCGATGATGTCGATGCCGATGGCCATGTCGTTCCTCATGATCGCCAGGCAGTAGCCGATGGCACGGCCGGTCGTGTCGCCGACGGGGATGAACGGCTGGGTGACCGGGAACAGGGCTCCCCCCTTGGCCGTCAGGCTCACGTCCGGCATCGCCACCTCTGTCTGGTTAGGGCTGAGTCTGTAGCAGTACTCGAAGGGAAAAGGATCTGCAGAGCCACTGCTGAAATTCACTCTCCTCTCGCTGACCTGGGAGTTGAATTTGGTGGCGAGCTGCGTGTACTCCGGGTCGCTGAGGTACGTGAAGGACGTGCCGGAGTCCATGACGGCGGCGAACTCCGCTGCCACCGACTCGCTGCCGATGCCGATGGACGTGAAGCTAACGTTGTACGTCGGGTTCAAGCTCCGGAC
>TRINITY_DN16527_c0_g1_i2.p1
TGGAAAGACCTCGCGTTTCACCCGGACTACCTGCAGAAGTACTACGAGGAAACTGGAATGGATGAGCAGCGCAGAAAGATCGAGGAGCTACCGCAGGCTCGTCCATACAGATCTCCGTCACTCTTCGTGCGCAGCGCATGCTCGCCTACAGCAATAATGGTGAGCATTGACTGTGGACAAGGGGGTGAGAAAGCCTTGGAAGAGATAATACATGGACAGTTAGCAAAGGTCATTCAGGAGGCTCTTCAGACTTGGCTTGACAACTGTGTTGATTCCACCATAGAGATGGATGAGGCGGAGAGGGACTGCCTGCTCAAGAGGGACCGGATTGTAAGGTCGAAATCGATAGAGGTTGACCTGACTGCAAACCTTCCCAGGATGTTTGGTCCGGATGTGTCTAGTCGGGTCATAACTGAAATCCGCAAGGCCTTTGGTGTACAAGAGCCGTGA
>TRINITY_DN16511_c0_g1_i1.p1
GCGCAGCAACTTGACAAATTGCTCTATGTAGTGGACTCGGTTTGTGCAAACAATGGAGGAAAACCATTTACAGATCAAATGTTCACTCGCATCAAGGAGGTGCATGATAGGGAAAAAGAGGTGCATACCTTGGGATATTCAGATGAGCAGATATCTGAGTTGAAGGAGGAGATTCATAGAACTAGGGATGAACAGCTTGCACAGATAACCAGCATGGTCGAGGAAAAGCTAAACCGCACTGTGGAGAAGCTGCAACAGCAGCTCATGGAGGAACAGAACGCAAGGCTGGAGGCCGAGAAGGTGGCGCATGAAGCTATGCGGAAATCAGAAGCGCAGATCCAGGAGCTGAAGGAGAGACTCGAGAAGGCTCGACTGGAAAACGAGGAGTTCCGGAGGATGGCGCAGAGCAGTAAATGTGCTATCCTATAG
>TRINITY_DN16526_c0_g1_i2.p1
CGACAGGCTGAGCAAGAGCGGCCCGTCGTCGCGGGAGCACGGCGGCAGGGTCTTCCCGCTGGCGACGGGCAGGTCGGCCGCCGCCTCGTCGCCCGTCGCCGTCGGCTTCGACATCGACCGGATCAAGGCGCTGGAGGACGTGGTGGACAGAGTGGACGCGCAGAAGCAGACGCGGCTGTGAAGCTGTGGCTGTGGGTTCCAGAGAATTCAGGACGGAGGCAGCAGAGAGCAGGTGGCCATGGGTTTAGGAATGGAATGGGATGGGAAACAAACAACGGTTCTCTCTCGTGTGGACTGCTAGCAGATTAG
>TRINITY_DN16592_c0_g1_i1.p1
GACAACAAGCCCATGAATGTTATATTTCATCTCCTCATGGAGTCCAATGTCTCAGCTTTGCCCCAAACCCATAGCTTGCTTACTCTTCAACCTTCTCTCCTCTCGCACCGTGTTGGGGCGCACCTGAACTACCCAATGCATGCTTTTATGAGCAAAAAACCTCATGAAAAATCCTTCAAGCTGGTTCAACAGTCATTTGCTCCATTAACTGCTTCTTTGCCCTGTGATGTACATATTGTGAACCTGAAGGTCCCACAGCCCCTAAGATTTTCTCACACAGAAGCAGCAGAGCCAAGATTTGCTGTTCTGTTGCACAGGAGAGGCTGGGACGCATCATACTGCAAAAGGGGTGGACTGCAGTGTACAACAGTTGGG
>TRINITY_DN16582_c0_g1_i2.p1
CAGGCCCTGTTGCGTCAATCAATTGGTGTAGGACCGCCTGCTGGCAGCCAACCATCTTCTGGAAGCCAACCACCCACCAGCAGCCAACCACCTACCGGCAGCCAACCAACCGCCGGCAGCCAACTTCCCGCCGGAATCCATCCTCCCGCTGGAAGCCAACCTCCCGCCAGAAGCCATCCTCCCGCTGGAAGCCAACCTCCCGCCGGAAGCCATCCTCCTGCTGGAAGCCAACCTCCCGCTGGAAGCCAACCTACCGCCGGAAGCCAACCTCCCACCAGAAGCCCACCTCCCGTTGGCAGTCAACCTCTGTCCCCTTCACTCCAGAACCCTGAGGAACCGCCACACACTCGCCGTGACACTGCGATCCCCCCACTTGCAAATTCTGATGCAACTCATCATTTGCCCCATTGCCAATCAGCACAACCCAATTCTAAAAGCACACATGAGGTCCCTTGGGCTCGCTCCCTCGTGCTTTTTTCTCAGGAATTGGGCTCAGCGGTATTTAATTCGGCGACCAAAGTTTTATTCAAATTCTCTGATGCCTTCGGAGGTCTCAACCCCTGCGAAAGAGAGATAATTTCTTCCAGCTCTCACCTTGCTAACAGAACGTACGTGGATGCTCTTGCCAACCTCGATTCATTCGAGCATCAGACAGTTGCGGATGTGATGAAGCGCATGGACCATACGCAACTAGTTTCAGACCGCAAAGAATTTGAAAGACAAGTCCAGAAAGCATTTCAATCCTCC
>TRINITY_DN16582_c0_g1_i2.p2
GGCCCTGTTGCGTCAATCAATTGGTGTAGGACCGCCTGCTGGCAGCCAACCATCTTCTGGAAGCCAACCACCCACCAGCAGCCAACCACCTACCGGCAGCCAACCAACCGCCGGCAGCCAACTTCCCGCCGGAATCCATCCTCCCGCTGGAAGCCAACCTCCCGCCAGAAGCCATCCTCCCGCTGGAAGCCAACCTCCCGCCGGAAGCCATCCTCCTGCTGGAAGCCAACCTCCCGCTGGAAGCCAACCTACCGCCGGAAGCCAACCTCCCACCAGAAGCCCACCTCCCGTTGGCAGTCAACCTCTGTCCCCTTCACTCCAGAACCCTGA
>TRINITY_DN43366_c0_g1_i1.p1
ATGATGAGAGATCAAAGAAGAAAACAGTCAGAGCCATTTTGGTCTTCAATGGTGATGAAAAAATGGCTAAACATCAGGCCGAAATTAAATGATTTCAGCGAAGACGAGTTTGATACAGGCAGTGAGGATAGTGACGGTACTAACTCTGGAGATGATAATAACTTCTTTGAGATACATGGAAATCTCAAATACATGATTAGCAAATCATCAGGAGAGAAAACAATTCCTCTGCGAAGTCTTCAGAGAAGGAAATCAGAGAGTTTACGTGTTAACTACATCAGTAACAAAGATGTGAGGGTGATGATAGGTACATGGAATGTTGCTGGAAGAGTG
>TRINITY_DN43387_c0_g1_i1.p1
CTCCCATATGAATCTCTGAGACTGCAGTGCCTGCAGATGGTGGAGGTGAAAATGAGGGAAGGAATCGTGTCCACCTCATCAAATGCTGATGATCAGGAGCTCCTTGCCTTGGTTCTTTCCTCTGGAACTATGCAGAAGATCATCACAGAAGAGGCATACTCTAAATTTTTCTCTTACATATGCCATCTTGTCGGGCACCTTGCAAGGTCATTCCAGACTGATCTCCTCGTACAATGGAACGAAGCAACATCTAAGATCAACAGATCTTTACTGTTCGCTAGAGTTCTGTTTCCATGTTTTGTATCTGAACTGGTCCTCGGAGGGCAGTATCTTCTGGCTGGGTTCGTCATCTCGAGATGGATGCACACACATCCATCTCTGGGCCTGATGGATATCACCGAGACCAGTGTGCGATGCTTCCTTCAAGGCCAGGTTGCCCAACTTGATGAGGTGGGAGGGAGCGATGCTGCTCTCACTGACGGTGAAGTTTGTGTAAGGCACACAATCTCCACCCTACAGCCGAAACTTGTTTCTCTTCTGCAGTCTGCATTAGCTCTTTCGAACAAAGAGTTGTAG
>TRINITY_DN43387_c0_g1_i1.p2
ATGCTGATGATCAGGAGCTCCTTGCCTTGGTTCTTTCCTCTGGAACTATGCAGAAGATCATCACAGAAGAGGCATACTCTAAATTTTTCTCTTACATATGCCATCTTGTCGGGCACCTTGCAAGGTCATTCCAGACTGATCTCCTCGTACAATGGAACGAAGCAACATCTAAGATCAACAGATCTTTACTGTTCGCTAGAGTTCTGTTTCCATGTTTTGTATCTGAACTGGTCCTCGGAGGGCAGTATCTTCTGGCTGGGTTCGTCATCTCGAGATGGATGCACACACATCCATCTCTGGGCCTGA
>TRINITY_DN43361_c0_g1_i1.p1
AAAAGTGGCTTCAATTCTAAGAGTGGACAGCGGGGATCTTCCAAGTCTGGAAAGTTGAAAGGAGATGACCTTCAGGCCATTAAGAAGGAGCTGACCCAGATAAAACAAAAAGTGGATTCTCTCCTGGAAAACCTGGAAAAAATTGAAAAGGAACAGAGCAAACAAGCAGTAGAGATGAAGAATGATAAGTCAGAAGAGGAGCAGAGCAGCAGCTCCGTGAAGAAAGATGAGACTAATGTGAAGATGGAGTCTGAGGGGGGTGCAGATGACTCTGCTGAGGAGGGGGACCTACTGGATGATGATGATAATGAAGATCGGGGGGATGACCAGCTGGAGTTGATCAAG
>TRINITY_DN43328_c0_g1_i1.p1
GGGCTGTCTTGCCCACCAGAAAACTTTGTCGAAGATCCTTTCCTTCTAATAGCAAAGGAGTTCCTTGTGGAGGGCGGCCTTTTTGTCATCAATTTAGTCTCGCGGTCAGCCTCAGTGAGGGAAACGGTTGTTTCAAGACTGAAAGCGGTCTTCGAACACCTGTACTCACTGCAACTTGAAGAAGACATAAATGAGGTTCTGTTTGCATCACCGAGCGGAAGATTCCTAGAAATCAATGACATTACTGCAGGAGCCTCCAAACTGCAGGACTTGCTCAAAATTCCGGTTGATGTAGAATCAGATATACAGAAGTTGCAGAAACTCCAGTAA
>TRINITY_DN43379_c0_g1_i1.p1
GCCGCAAGATACATTGGTCAAAGTTTCATAATTACCTTATCCCACACAAATCGTTTACCTATAACGATTCACTACCCTTATGAAAAATCAATTACATCGGAGCGTTTCCGGGGGCGAATACACTTTGAATTTGATAAATGCATTGCTTGTGAAGTATGTGTTCGCGTATGCCCGATAGATCTACCCCTTGTGGATTGGAGATTTGAAAAGGATATTAAAAGAAAACAATTGCTTAATTATAGTATTGATTTCGGAGTTTGTATATTTTGCGGTAACTGTGTTGAATACTGTCCCACAAATTGTTTATCAATGACTGAAGAATAT
>TRINITY_DN43393_c0_g1_i1.p1
GTAGTTGTTGGTGCAAATGGATCTGGCAAATCAAATTTCTTTCATGCTATACGATTTGTCCTGAGTGACATGTTTCAGAACCTGCGAAGTGAAGATAGGGGTGCCCTTCTCCATGAAGGTGCTGGACACTCGGTTGTATCTGCTTTTGTTGAGATAGTGTTTGACAATTCAGACAATCGTATTCCAGTTGATAAAGAAGAGGTACGCTTGCGCAGGACAATTGCTTCAAAGAAGGATGAATACTACTTGGATGGGAAGCATGTCAGTAAAACTGAAGTCATGAATCTGCTAGAGAGTGCTGGTTTCTCTCGTTCTAATCCATACTACGTTGTGCAGCAAGGAAAGATTGCATCCCTTACCTTGATGAAAGATTCTGAACGACTGGATCTTCTCAAAGAGATTGGTGGTACACGTGTTTATGAGGATAGACGGAAGGAGAGCTTGAAAATAATGACCGAAACAGCCAACAAAAGGAAGCAGATTGATCAAGTTGTCCACTACTTAGAGGAAAGACTG
>TRINITY_DN43300_c0_g1_i1.p1
AAGGACTGCTGCTGGTTGTACCGCAGCATGTCGACCACCCGTGACGGGGGTGCGCTCCTGTTCATCAATGTCGCCCGCAACGACAAGGTTGGCTATGGGGCACTCAAGGCTGGTGCTGGCTTCACTATCAGGTGCCACTCCCTCATGTTATGCAACATCACGGAGCCGAACATGGTTGGGGGTGTGTGGGAAGAGGACTACACGGTCACCTCCGATGAGCTTTGGTCTGCCAACCCTGGGCGCCTACCGCATGCCATTCTCATGTTCCCGCAAGTCGACATGGACAGGCCACATGTAGTGCATTTTGTCATCAGCGAGTTCGGATATGTGAGAAAGAAGATGTGGCTGGTCACCATTGACATGAGCACCAGGAGAGTGGAGTCATTTTCTCAGTATACCAATGGGAGGGAGGATGCCATTGGA
>TRINITY_DN43300_c0_g1_i1.p2
GCAAGGACTGCTGCTGGTTGTACCGCAGCATGTCGACCACCCGTGACGGGGGTGCGCTCCTGTTCATCAATGTCGCCCGCAACGACAAGGTTGGCTATGGGGCACTCAAGGCTGGTGCTGGCTTCACTATCAGGTGCCACTCCCTCATGTTATGCAACATCACGGAGCCGAACATGGTTGGGGGTGTGTGGGAAGAGGACTACACGGTCACCTCCGATGAGCTTTGGTCTGCCAACCCTGGGCGCCTACCGCATGCCATTCTCATGTTCCCGCAAGTCGACATGGACAGGCCACATGTAG
>TRINITY_DN43332_c0_g1_i1.p1
CTATCCATAGACCCCTATGGCACCAGGAAACTGTCTAGAGTTGCTGATGAGGCAACCGAAGACAACATTGCTGGTGAAGCGGAGCTCCAAAAGCATGAGATGGAATCTGTGGAGATGGAGGCACTAGCTGCTAGCACTATGTTGAAGAAGCTTGCGGATGTGACTAAGAAATTCTTGAGAAGTGGTAGAACTGATTCTGGTACCAATTTAGATTCAAACGTTAGTGAAGGTGCTTCTGAATTAGAACCACAAAGGAAACTTAATGTGATTCTCGAGGCTAAAAAGGAGATTGTCGGGCTATTTTCTTTGACAGAAGAGCTCGTCACTGGTGCTCAAGTGAAGGATGACGAGGAACCATAG
>TRINITY_DN43377_c0_g1_i1.p1
GCGATCTGCCAGAAGTACGACAGGTACGACGTCGACAAGCTCAACGGCGCGAACGTCGCCGGCGACGACCCGTTCGCCCGCCTCTACGCGTCCGTCGACGCGGACATCAACCAATGCGTCGATAAAGCGGAAACGGCGAAGCAAGAGAAGAACCGGGCCGCGGTGGTGGCGCTTAACGCCGAGATCCGGCGCACCAAGGCCAAGCTCCTCGAGGAGGACCTTCCCAAGCTGCAGCGCCTCGCCGTTAAGAAGGTGAAAGGGCTGACAAGAGAAGAAATTGCGACCCGTAGTGATCTGGTTGCCGCTTTACCTGACAGAATACAATCAATCCCAGATGGTAGTTCTACTGCCACAAAGAAAAATGGAAGTTGGGGAGCCTCAGGATCTCGCACTGGAGGAGCCATAAAGTTCGACACTACTGCTGATGGAAACTTTGATGACGAG
>TRINITY_DN43377_c0_g1_i1.p2
TCGTCATCAAAGTTTCCATCAGCAGTAGTGTCGAACTTTATGGCTCCTCCAGTGCGAGATCCTGAGGCTCCCCAACTTCCATTTTTCTTTGTGGCAGTAGAACTACCATCTGGGATTGATTGTATTCTGTCAGGTAAAGCGGCAACCAGATCACTACGGGTCGCAATTTCTTCTCTTGTCAGCCCTTTCACCTTCTTAACGGCGAGGCGCTGCAGCTTGGGAAGGTCCTCCTCGAGGAGCTTGGCCTTGGTGCGCCGGATCTCGGCGTTAAGCGCCACCACCGCGGCCCGGTTCTTCTCTTGCTTCGCCGTTTCCGCTTTATCGACGCATTGGTTGATGTCCGCGTCGACGGACGCGTAG
>TRINITY_DN43350_c0_g1_i1.p1
ACTCCAGCTCAAAGGATAATTGTGCAAACAAACAGCGAAGTTGATCTTCTGGATGATGGCTATCGGTGGCGCAAGTATGGACAGAAAGTGGTAAAAGGGAATCCCTACCCGAGGAGCTACTATAGATGCACGTACCAAGGATGCGATGTGAAGAAGCATATCGAAAGATCATCCCAAGACCCAAAGGCCGTCATAACGACTTACGAAGGGAAGCACAGCCATGATGTTCCAGCAGTCAGGAACGGTAGCCATGCTGCTGCCAACGCCAATGGGTCATCTTCCACCAGCTTACCAGTACCACACAGGGTCCACAGTTCA
>TRINITY_DN43330_c0_g1_i1.p1
CACCGACCCGACCCGACCCGCTCAGCACTAGTGAGCATGGCAAGTGCTGTTGCCTGTTGGCGAGTGGTTCAGGTCGAGGCGAGTGCTGTTGGCACTAGTGGCTGCTCGCCTGCCTGGTGGCTGCTTGACAGCTTGAGCAGGGGTCAGAGCAGCTGCTCGGAGGCCGGCCTGGCCCTGCCCTGGGTGTGCTCGCCACTGTCGCAGAGTGCTCAGTGGAACCCGCGGCACAAACTACAAAGGGACCTGACTCGAATGGCAGCAGCTCGTCACCTCTCCCACCACCTGTCCTCCCCAGCGTCTGCTTCCATCCTCGGGCCCGAGCCATGGCGCCCGGCGCGTCCCCGT
>TRINITY_DN43390_c0_g1_i1.p1
AAGAAGTCTCCATTTTCGCTGGGGCGCTTCAATATCTCGAGCGAGCACCTCTGCGGCCTGAATCAGTCGCCAACGGCTCTACCATCATCCCATTCCCATACAAGCCCGCCCGCCTCATCCACCTTCAAGGCACTCCTTCGTCCCCGTCGACTCTCCTTGTCGTCACCCTCCTCCAAGCCTCAGTCCCGAGAGTCCCTCGGATCCTGGGCCTCGGTCTCGGTCCCGGCTAGTCCACCCGAAGAGCAGTCATCACCCCCATCGGCTCCTCAAACATCCAGTCGATCCAGGCGGGGCTCGCTCGGCGAAGCCTCCACCTGGCGATGGCTCAAGGGACTCAACTTG
>TRINITY_DN43324_c0_g1_i1.p1
CACAAAAACGTTAATGTAAAATATGAACTGAAAAAATATGGGAGGCTATCAAAGCTCACAGCTATATGTCTTGCTAATTCAAACACGTTCGACAAATACTTGCAATATCGTTATATGAATCGACAAACATATAGAATAAATCAAATTATGATAGTACCCAACCACACGCACAGCGTGACTTGCAAACTCGTCCACATAAGAGCGTCTGGATTTCTCATCATTTCTTCTTACTCGACTCTTTCTTTGAGTTCCTCTCTTGCTCCAACCTTTCAAACAGGCTGCCATCGTAGACCGCCCTGA
>TRINITY_DN43329_c0_g1_i1.p1
CTCGATCCGGAGGAATCCAACCAAGTAGTATACACTGGAGATGGATCAGTCGACTTTTCTGGAAATCCTGTTGTCAAGGAAAGAACGGGTAGATGGAAGGCATGTCCATTAATATTAGGTAATGAATGCTGTGAACGACTGGCCTACTATGGCATCTCCACAAACCTTGTTACTTACTTGACAAAAAAACTGCATGCTGGCAATGCCTCTGCTGCTAGCAGTGTGACTACATGGTCGGGAACTTGCTACTTAACTCCACTTATTGGAGCAATCCTGGCTGATGCATACTGGGGGAGGTACTGG
>TRINITY_DN43316_c0_g1_i1.p1
AGCTTAGCATCAAGCAGAGATGGACTTCTACTTGTCTCTGGATCTGAGGATGGTAATGTTCGGGTGTGGGATACCAGATGTCAGCAAGTTACCCGAAAATTCAAACACTCCCAAGGTCCAGTAACCAATGTTCTTATTGTAACGCCACAACGAGTAAATCTGCCACCGCTACAACCATTACGCAAAGTTCGGTCTGCAAATGGGGAGGCTGAACGGCAGGCAGTACTTCTTCATCGGCCTGAAAATGATGTCCCAATTCCTGGAAATAAGACCTTCATTTTTATGGAGCGCTACTTGGATGAGCTTCAGAAGCATGGTGGTTCATCCAGGTTATTTGATTTTGGGCTGAATGCTCAGAATGGCACTCCAAACCAACAGGGTACAGAATGGAGAGATAGATACTTGGAGTTG
>TRINITY_DN43372_c0_g1_i1.p1
ATGGCCACGATCTTCAGGGCAATTCTCTTCTTGACCTTTGCACTAGGTTACGTCCTGGGTTTACCTCCTGATTTCTGGGTACCACCCAGCCATGGCTCACCACTTCCGAATGGTCCAATCATGGGACAGTCCGGGAAACAGGCAAACGGCCAAATACGACATCGTAGTTTTTTGCAAGAGCCGTTTCCCCAGATGGAAGCACCCGCTCACCCACGGATGGATCGCCATTCTCAAATGAGGAGGGAACCAACCAGTTACGAATTCAGCGTGATCCACCAAGAGATCCTGAACAACCCCACGGGCCAAGCTTATATACTCCACCATGACGGAACGTATTCAAGAATGCATAAACCCCCGGGAACCCTGAAATACTGGTGCGGAAGGGTAAAAGTCTTTGACGACGAAGGCTATCTGTTGTATGAATCGAGTTATTGTAATTGGCAGGAAACCAATCATCACGTTTGCTGCAATGCTGCCGAAGGTATTTTGAACACCCTCATATTCACTGCAGTCTATTTCTCTATTGCAACACTTTGTCATATTTGGAAAAATTAA
>TRINITY_DN43325_c0_g1_i1.p1
ACGCGACCCACTCTTCTCCTCGCTCTAAACTCTTCCTACCCCGCTACCCGCTCTCTCGTTGGACGTGACTTCGGAAGATTGCCGGAGATGTCGTCGATGGCCACGAAGCTCTTCAACACCGCCGAGGTGGAGTCGTCGGACGCGCAAGCCCTAGTCGCGGACATGCGGAAGGCTATCGGCACCATGAAGTCCCTCGCCGTAGACTTCGAGAGGGACGGAAAGTCCGATAAGGTGAAGAAGCTTGAGGAGACGGTTCTGGAGTTGGTGGCTTCGTACGAGGACTGCGCGGCCATGGCCCAGGCAATTAAGGCA
>TRINITY_DN43331_c0_g1_i1.p1
CAGGCGCAGCAATCAAACGGCGGCGGCGGCCACGCGCTGTCCTCCAAGCTCGCCCGGTACCTCGACCCGGAGGCCTCCTTGGACAAGGACCAACTGCTGGACGCGGTGCACTGGATCCGCCAGGCGGTGGGGCTCATATGCGGCCTGCTCTGGGGAGCCGTCCCCCTCGTCGGCGCCGTCTGGATCGCACTATTTATGGCCATCTCGACTGGCATTATCTATTGGTACTACACCTACTTGCTGAAGGTTGACGAGGAGGAATATGGAGGCCATGGGGCGCTTCTTCAGGAGGGTCTTTTCGCTTCATTCACCCTTTTCCTGCTTTCGTGGACTCTAGTATACAGTCTGGCTCACTTCTGA
>TRINITY_DN43334_c0_g1_i1.p1
AGCATCGGTGTGTTCCCGGAGTTCCTCAAGGCTGAGATCAGAGCTTCTTCTGGGGTTGACCAGTACACACCGCCGGCATTGCTGGGAAGTGCCACCACTTGGCACCGGCCTCGGAGCGTGGAGGAGTACTATAAGCTGGTAGATTCTGAGTTGTTTGACCAAAGTAAAACAAAGGTGGTTGTGGGGAACACAGCTTCAGGCGTTTACAGAGAAACAGAGGTGTATGATAGGTACATCGACCTCAGATGCATCCCGGAGCTGAATTCGGTTAGTAAGGAAGCCAATGGTGTTCAAATTGGAGCTGCAGTAACGATTTCTCAGGCAATTGAGATTTTAAGAGTAGAAGCTGGTGGCTGCAATGATGTAATCTTCTGTAAGATTGCTGATCATATGGAAAAGGTG
>TRINITY_DN43346_c0_g1_i1.p1
AGCGATGCCGCCGGCTACCGCTGCAGGTGCTCCGGCGGATTCAAAGGCAACCCGTACGTCGTAGATGGATGCGCAGATATTGACGAGTGCTTGGACAGTGCTACCTACCCCTGCGCTGGGATATGCAAAAACACACTCGGGAATTTCACATGTTCGTGCCCACGAGGAAGAAGCATGATCAATGGCGTTTGCGTGAAAAGTCAGAGGTCAACTTGGATGGTGCCGGTTGTTGGCGCAAGTGTTGGGCTGGTGACTCTCGTGATCGGCGTTACCTGCGCATACCTGGTCCGAGAACGGCGAAAGCTGCACCGCGTCAAGCAGAGCTACTTCCGGCGGCACGGCGGCCTGCTCCTGTTCGAGGAACTGAAGTCGCAGCACCACCAGCAGGGCGCCGCCGCGTTCACGATCTTCTCCGAGGAAGAGCTGCAGCAGGCCACGGACAGGTTCGAC
>TRINITY_DN43346_c0_g1_i1.p2
ATGCAAAAACACACTCGGGAATTTCACATGTTCGTGCCCACGAGGAAGAAGCATGATCAATGGCGTTTGCGTGAAAAGTCAGAGGTCAACTTGGATGGTGCCGGTTGTTGGCGCAAGTGTTGGGCTGGTGACTCTCGTGATCGGCGTTACCTGCGCATACCTGGTCCGAGAACGGCGAAAGCTGCACCGCGTCAAGCAGAGCTACTTCCGGCGGCACGGCGGCCTGCTCCTGTTCGAGGAACTGAAGTCGCAGCACCACCAGCAGGGCGCCGCCGCGTTCACGATCTTCTCCGAGGAAGAGCTGCAGCAGGCCACGGACAGGTTCGA
>TRINITY_DN43338_c0_g1_i1.p1
AATCGACATGCGAACCACCGAGTGCAAATGGCCGAAAACACGACTCAGGAGGCGCCTGGTCAACATTCAAAAAAAGAAACTCTGACCCTGTCCACCGTCCAAGATACGGACGACAATACTCGCGTACTAGAGGTGATTATCGCGAACATCTTGAAGTTGGGCGATATGGACTGGATAGTCTCGATTTTCAGAGATTTTTATCCCCGCTATACCCACCAATTAGGCGCCTATCTATACCCAGACTCCTCTTCCCCCTCTTGTTCTGAACTTGCGGACCAAAAACCGTTGGAGACCGGCGAGGTTCCTTCCGGAAGATTGGTCAAATTCTTGGTGACTGGCTACACGGTCTGCAAAGACCTCAGAAGG
>TRINITY_DN43385_c0_g1_i1.p1
AAGCTCTCGGTGAAGGCTCCATCAGGTGATTCAAAGCTAAAAGTCTTGAAAGCTATTGCCCAAGAGTACAATATTGAATGGGATTCATCTAATACTGAAGCAGAATTCAACAAGAAATATGAAGATCTACTGGACGGCTCGGGATCTTCGGTCCACCAGATCCAGACACCTATCATTGAGGGCTCAGTGAGCTCACCAGTTGTTTCTGCTCCAAGAGATAAGACGCCAGCATTGAATTCACCTGTCATTGATGCCGAAAAACACCAAGTTCGCGAATCTCCGACTTCACCAGCTGGAGGTGCAAGAGCTGGTGTTGTCACTAAGGGCAATGTGGTAACCATGGGCCATCACTCCCCCGCTGAGGAGATGCCCTCCACCAGCCCAAGTTCATCAGACGCGCTGGAGAAAGCCCGAGCTGCTATTGCAGCTGCCACCCGCGCATCTGCTGCTGCTCGCGCCGCAGCTGAACTTGCAAAAGTTAAAATTACAAATCAATGA
>TRINITY_DN43385_c0_g1_i1.p2
ATGGTTACCACATTGCCCTTAGTGACAACACCAGCTCTTGCACCTCCAGCTGGTGAAGTCGGAGATTCGCGAACTTGGTGTTTTTCGGCATCAATGACAGGTGAATTCAATGCTGGCGTCTTATCTCTTGGAGCAGAAACAACTGGTGAGCTCACTGAGCCCTCAATGATAGGTGTCTGGATCTGGTGGACCGAAGATCCCGAGCCGTCCAGTAGATCTTCATATTTCTTGTTGAATTCTGCTTCAGTATTAGATGAATCCCATTCAATATTGTACTCTTGGGCAATAGCTTTCAAGACTTTTAGCTTTGAATCACCTGATGGAGCCTTCACCGAGAGCTTT
>TRINITY_DN19085_c0_g1_i1.p1
TTCAAAGATGATAGGTTAACCTTTGTTTGGTTAGATGGAGAAGTACAAAAGCAAATTTGTGCCTTCTACCTTGCCACTGATTATACTGGAGCCTGTGGCCCTCGAGACTTTGGAGATGACAATGATAAACCTGAAATTTTTATTGTTCGATTCCAAAGAAATGCAACATATGAGGCACTGAAAGCTGAAAAAAAGAACAATCTTGTGGATGTTCTCCAGGGACAGCATGCTGATGCGTCCCAGTTAGTGGCAAGGTACAAGGGCCCAGTTGAAATTGAAGAGATAAATAGGTGGATCTCTCAGATTATCAAAGATGGAGATACTAGAGAAATTCCTTACTTTACTTCAAAGGTGCCAGATCTTGTACCAGAGGAAACAAGCAAAGCATGGAATTCTAAAAGTATCCGCTCAGCAGGGAAAAGTCTAAAAGAGAACATCGGTTTCCATTTCCAAGATTACCTAACCCACCCAATGATTGGTTCAACTTTGCTTATGTGCGGATGTATTTCTATGGGAATATTATGGTTCAGGAACAACACACCCACTCAAAGTACTCGACAGGAGAAAGCTCGGAAAGACAAGGCAAAGAGGCCCCGTCCGAAGCTTAGCACGTCGCTCTTCGGTGAACCTTCTGTCCCAGACGTCGACCCAAAAGATGCTCATCAGTGGGAAATGTCAGGCTCGGATTCAGACTAA
>TRINITY_DN19085_c0_g1_i1.p2
CCGTGTCACGACGTTAGCCGAGTTTTGGCTCACGACGAAAATACCTGCCGGCTTACATCAGACATGATGTACGTTAACACTCTGTCTACCATTGTTTACTCCATTCTGAGACCACAGGTTAACACTCTGTCTAATAGAGAGGCTTGTCAGTTTTCAAGCAGGTGTCAACAAATACGTCCCTGGAGTCACGTCACAGGGCAGCTGAAGCATCGGAAAGATGGCAACTGGATTACTTCAGTGGTCCAACTGTTTTCACTATATCGGTTATACTCTGTTCCATTTCCCAAAACTAAGGCCACCGCACTACTATGTAGTTTACTTAATTTTAAAACGTCTTTGCAGTACGTCAGGTCCAAATGTAAGAAGCGAGTCATTAGTCTGAATCCGAGCCTGACATTTCCCACTGATGAGCATCTTTTGGGTCGACGTCTGGGACAGAAGGTTCACCGAAGAGCGACGTGCTAA
>TRINITY_DN19016_c0_g1_i1.p1
TCTTCCTTCCGCGGACTAGTTTTTTCTGAAGATTCGGCGATGGCGGCGACGATCCAATCCGTGAAGGCGCGCCAGATCTTTGACAGCCGCGGCAACCCTACAGTCGAGGTCGACGTGTTTTGCTCAGATGGAACCTTTGCAAGGGCAGCTGTTCCCAGTGGAGCATCAACTGGTGTATATGAAGCTCTGGAGTTGAGGGATGGTGGCTCTGACTATTTGGGGAAGGGTGTCTCCAAGGCTGTGAACAATGTGAATTCTGTTATTGGACCTGCTCTGATTGGCAAGGACCCTACAGCACAGACTGAGATTGATAACTTCATGGTTCAACAACTTGATGGGACCAAAAATGAGTGGGGATGGTGCAAGCAAAAGCTTGGTGCTAATGCGATTCTGGCTGTGTCATTAGCTGTTTGCAAAGCTGGGGCTAGCATCAAGAGGATTCCTTTATACCAGCACATTGCCAACCTAGCTGGGAACAAGCAGTTAGTGTTGCCTGTCCCTGCATTCAATGTCATCAACGGTGGTTCCCATGCTGGAAACAAGCTTGCTATGCAGGAGTTTATGATCCTTCCTACTGGAGCTGCCTCATTTAAGGAGGCTATGAAGATGGGTGTTGAAGTTTATCACCACCTGAAGTCCGTTATCAAAAAGAAGTATGGGCAAGATGCCACGAATGTTGGTGACGAAGGTGGTTTTGCTCCGAACATCCAGGAGAACAAGGAAGGACTTGAGCTCTTGAAAACTGCAATTGAGAAGGCTGGATACACTGGCAAGGTTGTCATCGGAATGGATGTTGCTGCTTCGGAGTTTTACAGTGACAAGGACCAAACCTATGACCTCAACTTTAAGGAGGAGAATAATGATGGTTCACAGAAGATATCTGGCGATAGCTTAAAGAATGTATACAAATCTTTTGTGAGCGAATACCCCATTGTTTCGATTGAAGATCCTTTTGACCAGGATGACTGGGTTCACTATGCTAAGATGACTGAAGAAATTGGAGAGCAAGTGCAGATTGTTGGTGATGACCTTCTCGTCACCAACCCCACTAGGGTTGCTAAGGCTATCAAGGAGAAATCATGCAATGCCCTTCTGCTCAAGGTTAACCAAATCGGATCTGTGACTGAGAGTATTGAGGCTGTGAAGATGTCAAAGCGTGCGGGCTGGGGTGTGATGACTAGTCATAGGAGTGGTGAGACTGAGGACACTTTCATTGCTGATCTGGCAGTTGGTTTGTCCACGGGTCAGATTAAGACTGGAGCACCCTGCAGATCAGAGCGTCTTGCCAAATACAACCAGCTTCTTAGGATTGAAGAAGAGCTTGGCGCTATTGCTGTCTACGCAGGTGCCAAATTCCGTGCACCTGTGGAGCCCTACTAA
>TRINITY_DN19041_c0_g1_i1.p1
CAAGGTTTCTACTGGTTGACGGCGGTGGCCGACGCCACTAGAATTGTCCGCACCTGCGAAGGGTGTCAGTTCTACGCAAGGCAGACCCACCTGCCTGCTCAGGCCCTGCAGACCATACCCATCACCTGGCCGTTTGCTGTGTGGGGTCTGGACCTAGTCGGCCCCTTGCAGAAGGCATCCGGGGGCTACACGCACCTGTTGGTCGCCATCGACAAATTCTCCAAGTGGGTCGAGGTCCGACCCCTAAACAGCATCAGGTCCGAGCAGGCGGTGGCATTCTTCACCAACATCATCCATCGTTTTGGGGTTCCGAACTCCATCATCACCGACAACGGCACCCAGTTCACCGGCAAAAAATTCTTGGATTTT
>TRINITY_DN19059_c0_g1_i1.p1
CACATCAATCGGGTAACTGGTGAAGCACAAGCACGTAGTGAAGGTGTAGCGGAAGTAATCTTCAAAGGTTCAAATTTTAAGCTGCAAACAACTATCACTGTTCTCAAGGTGAACCAGATAGTTGTTGATGCTCCTGCGGAGACACTGACTAATGCAGCTGGCCTGCCGGATGGATACATGTTTTCTGTGAGATTTAGTGATTCAATTGAGCACAGTATTGGATCCTCTGCGAGCCCAATTAATGTCCCCTTTGAATGCAAGGTTGACCCTTCTTTTGTTGGGTTTGTTGAGCCATGGACTGAGCATGCCACAAAGAAATCCTACTGCCTGTTTCATCCATATTCACCTGCACAACTGTTGCCCGTGAAGTTGGACCCTAATGAAGGAACTTTACACATTTTAGTTCGTGCAAATCTAAAGGAAGACCCAAAGGTGACCGGATCTGCACATGCTCTTTTTGTCAAAGGGTTTTACATAAAAGAACCTGGGAAATTAAATCTGACTCCAAGTTGCAATCATAGTGTCATTACTATCGATGGAAATACTGATATTGAGTTGTTCTGGAATGCTAAAGATTTACTCAGAGTCAGTCGTGTTGACACAAATGAGAACAATGGTGTTCTTAGTCGAGTTGTTTACCGGGTTGAAGCGCTAAAAAGGCTATCGTTCTCTGACAAGGTTACTATCGTTCTTCCTGCCACTGGTCAAACTGAAGAAGTTGAAGTCAGCTACGATACAGGAGAGGAGGCAGAGTCACCATCATCATGGGGCCTAACCACAACTGCTGTTATGCTCACATGC
>TRINITY_DN19010_c0_g1_i1.p1
CTGATTGTTCCATCCAAAGAATTTGCTGAGAAGCACTACCATGATCTCAAGGAAAGGCCTTTCTTCAGTGGGTTGTGTGATTTTCTCAGCTCTGGCCCTGTGCTTGCAATGGTTTGGGAAGGAGAGGGTGTCATCAAGTATGGGAGAAAACTAATTGGTGCCACAGACCCACAGAAATCTGAACCAGGAACCATCAGGGGTGATCTTGCCATTGTTGTTGGAAGAAACATCATTCATGGAAGTGATGGCCCAGAGACAGCGAAGGATGAGATCGCTTTATGGTTTGAACCCAAGGAGCTGGTCTCTTACACCAGCAATGCGGAGAAGTGGATCTATGGGGTGAATTAA
>TRINITY_DN19050_c0_g1_i3.p1
CTGACGGATGAACAATTGCTAATGCTGGTGTGGGAAGCAGTCATAGAAGCTGCTGATACTACCTTGGTCACCACCGAGTGGGCCATGTATGAGATTGCGAAGCACCCAGAAAAACAGGAATACCTTTATCAAGAAATCCGAAAAGTCTGCGGCAACAAGACAGTCACCGAGGATCACCTGCCAGAGTTACCGTACTTGAACGCGGTGTTCCATGAGACCCTAAGGCGGCACTCTCCAGTTCCGCTGGTGCCTCCAAGACTTGTCCATGAGAGTACCAACTTGGCTGGCTACGAAGTTCCAGCCGGGACACAGATGATCATAAATCTGTACGGATGCAACATGAACAAGAGCGACTGGGACGCGCCCGAGGAATGGAGGCCAGAGAGGTTTCTGGACGGGAGCTTCGAAGTCGCAGATATGTACAAGACCATGGCATTCGGCGGAGGAAGGAGGGCCTGTGCGGGAAGCATCCAGGCAGTGAACATCGCGTGCACAGCCATCGCGAGGTTCGTGCAAGAGTTTGCGTGGACGCTCAAGGAAGGCGACGAGGACAAGGACGACACCATCCAGCTTACAACCAACAGGCTTTACCCGTTGCATGTGTACCTCACACCTAGAGGAAGGAAATGA
>TRINITY_DN19050_c0_g1_i3.p2
ATGCAACGGGTAAAGCCTGTTGGTTGTAAGCTGGATGGTGTCGTCCTTGTCCTCGTCGCCTTCCTTGAGCGTCCACGCAAACTCTTGCACGAACCTCGCGATGGCTGTGCACGCGATGTTCACTGCCTGGATGCTTCCCGCACAGGCCCTCCTTCCTCCGCCGAATGCCATGGTCTTGTACATATCTGCGACTTCGAAGCTCCCGTCCAGAAACCTCTCTGGCCTCCATTCCTCGGGCGCGTCCCAGTCGCTCTTGTTCATGTTGCATCCGTACAGATTTATGATCATCTGTGTCCCGGCTGGAACTTCGTAGCCAGCCAAGTTGGTACTCTCATGGACAAGTCTTGGAGGCACCAGCGGAACTGGAGAGTGCCGCCTTAG
>TRINITY_DN19089_c0_g1_i2.p1
GCAGTCATCAACATAAGGGACAAAAAGTTTCAGTATCTGGATTCACTTGGTGGCATGGACACGAGGGTCTTGAGGATCTTGGCTAAGTATATTGTGGATGAGGTCAAAGACAAAAGTGGCCAACAGATGGATGTGCTCTCATGGAAGCAGGAAGGTGTCAAAAACCTTCCTTTGCAGGAGAATGGATGGGACTGCGGCATGTTTATGCTCAAATACATTGACTTCTACAGCAGAGATATGGACCTCATTTTTGGACAGAAGCAAATGCACTACTTCCGCAGGAGGACGGCAAAGGAAATACTGAGTTTG
>TRINITY_DN19089_c0_g1_i3.p1
GCAGTCATCAACATAAGGGACAAAAAGTTTCAGTATCTGGATTCACTTGGTGGCATGGACACGAGGGTCTTGAGGATCTTGGCTAAGTATATTGTGGATGAGGTCAAAGACAAAAGTGACCAACAGATTGATGCTCTCTCATGGAAGCAGGAAAGTGTCGAAAATCTTCCTTTGCAGGAGAATGGATGGGACTGTGGCATGTTCATGCTCAAATACATTGACTTCTACAGCAGAGATATGGACCTCATTTTTGGACAGAAGCAAATGCACTACTTCCGCAGGAGGACGGCAAAGGAAATACTGAGTTTG
>TRINITY_DN19058_c0_g1_i1.p1
GAAGAAGGCGCCGGGCAGCGAGGGACAGCGATCGTGATGGGTCCAGAGTTCTTGAAGAAGTGCTACAAGGAGAGCCCCGCGGAGGACCTGACCCTGGCGACGCTGCTGGTGAGGCCCGGCAACCAGTTCATGGACGACTCGGTGATGAAGGACGAGGCGCTGCTCACGGCCGCCAACTACGGGTCCGTTAAGAAGGTGTTCGTGGTCGCCAAGGCCGCCCATGGATCCAGCGCCAGCCCCGAGGAGGTGCAGAGCTGGTTAGCGGCCACGAACCCCGGCACGGAGATGCAGGAGATCGCCGGCGCCGACCACGCTGTCATGAACTCCAAGCCGAGTGAACTTTGTGACGTCCTTGTCGGGATAGCCAGCAGATACGACTAA
>TRINITY_DN19052_c0_g1_i1.p1
GCGGCTCGCTCTTTCATTGTGGCGTTCATTGGCCTCCAGACGGCGGACCGGTTCTTCAAGCAGATCCTCAACAGCATCCTGCACGCGCCCATGTCCTTCTTCGACACCACGCCGTCCGGCAGGATCCTCAGCAGGGCGTCGTCAGATCAGACGAACGTCGATCTCTTCCTGCCGTTCTTCGTCTGGATGAGCGTATCCATGTACATCACCGTGATCAGTGTGCTGATCGTCACGTGTCAGGTGGCGTGGCCGTCCGTCATTGCCATAATCCCTCTGGTGATACTGAACATCTGGTACCGGGGCTATTACTTGTCGACATCGAGGGAGCTGACTCGCCTCGAGTCGATTACCAAGGCTCCAGTGATCCACCACTTCTCCGAGACGGTTCAAGGTGTCATGACCATCAGGTGCTTCAGGAAGGAGGAAAGCTTCTTGCAGGAGAACCTGAACCGGGTGAACTCAAGCCTGAGGATGGACTTCCACAACAATGGTGCCAACGAGTGGCTCGGTTTCCGGCTCGAGCTGATTGGAAGCTTTGTTCTCTGCTTCACAGCCGTGCTCATGGTCACATTGCCGAGCAACTTCGTGAAGCCAGAGTATGTTGGTCTGTCACTATCATATGGTCTATCTCTCAACCAGGTGTTGTTCTGGGCCATCTGGATCAGTTGCTTCATTGAAAATAAAATGGTCTCAGTTGAGAGGATAAAACAATTCACAAATATTCCTTCAGAGGCCACATGGAGGATCAAGGACTGCCTACCAGATTCTAATTGGCCAACAAAAGGCGACATCAATGTCATTGATCTTAAGTTTAGGTATAGGCACAACACTCCTCTAGTGTTGAAGGGCATCACAATAAGCATACATGGAGGAGAGAAGATTGGAGTTGTCGGCAGAACTGGTAGTGGGAAATCAACACTGATCCAGGCACTGTTCAGAATAGTGGAGCCTTCTGAGGGGAGAATAATCATCGACGGTGTTGACATCTGCACTTTAGGACTCCATGACCTTAGGTCACGGTTTGGTATCATACCTCAGGAACCTGTTCTCTTTGAAGGGACCATTAGGAGCAACATTGATCCGCTTGAGCAGTATTCCGATGATGAAATCTGGCAGGCATTGGGCCGCTGTCAGTTGAAAGAAGCCGTAGCTTCAAAACCCGAAAAGCTTGATGCTTCAGTCGTCGACAATGGTGAGAACTGGAGTGTTGGACAACGTCAACTGCTATGCCTGGGCCGGGTGATGCTAAAGCACAGCAGAATACTGTTCATGGACGAGGCCACTGCTTCCGTTGATTCCCAGACCGATGCTGTGATTCAGAAGATCATCCGGGAAGACTTTGCAGCTTGTACCATTATCAGCATTGCGCACAGAATACCTACGGTGATGGACTGCGACAGGGTCCTGGTTATAGATGCAGGACTAGCAAAGGAGTTTGACCGGCCTGCAAATCTGATCGAGAGGCCATCTCTGTTTGGAGCATTGGTTCAAGAGTACGCGAACCGTTCGTCCGACGTTTAG
>TRINITY_DN19052_c0_g1_i1.p2
CGCGGCTCGCTCTTTCATTGTGGCGTTCATTGGCCTCCAGACGGCGGACCGGTTCTTCAAGCAGATCCTCAACAGCATCCTGCACGCGCCCATGTCCTTCTTCGACACCACGCCGTCCGGCAGGATCCTCAGCAGGGCGTCGTCAGATCAGACGAACGTCGATCTCTTCCTGCCGTTCTTCGTCTGGATGAGCGTATCCATGTACATCACCGTGATCAGTGTGCTGATCGTCACGTGTCAGGTGGCGTGGCCGTCCGTCATTGCCATAATCCCTCTGGTGATACTGAACATCTGGTACCGGGGCTATTACTTGTCGACATCGAGGGAGCTGACTCGCCTCGAGTCGATTACCAAGGCTCCAGTGATCCACCACTTCTCCGAGACGGTTCAAGGTGTCATGACCATCAGGTGCTTCAGGAAGGAGGAAAGCTTCTTGCAGGAGAACCTGAACCGGGTGAACTCAAGCCTGAGGATGGACTTCCACAACAATGGTGCCAACGAGTGGCTCGGTTTCCGGCTCGAGCTGATTGGAAGCTTTGTTCTCTGCTTCACAGCCGTGCTCATGGTCACATTGCCGAGCAACTTCGTGAAGCCAGAGTATGTTGGTCTGTCACTATCATATGGTCTATCTCTCAACCAGGTGTTGTTCTGGGCCATCTGGATCAGTTGCTTCATTGA
>TRINITY_DN19052_c0_g1_i1.p3
ATGATACCAAACCGTGACCTAAGGTCATGGAGTCCTAAAGTGCAGATGTCAACACCGTCGATGATTATTCTCCCCTCAGAAGGCTCCACTATTCTGAACAGTGCCTGGATCAGTGTTGATTTCCCACTACCAGTTCTGCCGACAACTCCAATCTTCTCTCCTCCATGTATGCTTATTGTGATGCCCTTCAACACTAGAGGAGTGTTGTGCCTATACCTAAACTTAAGATCAATGACATTGATGTCGCCTTTTGTTGGCCAATTAGAATCTGGTAGGCAGTCCTTGATCCTCCATGTGGCCTCTGAAGGAATATTTGTGAATTGTTTTATCCTCTCAACTGAGACCATTTTATTTTCAATGAAGCAACTGATCCAGATGGCCCAGAACAACACCTGGTTGAGAGATAGACCATATGATAGTGACAGACCAACATACTCTGGCTTCACGAAGTTGCTCGGCAATGTGACCATGAGCACGGCTGTGAAGCAGAGAACAAAGCTTCCAATCAGCTCGAGCCGGAAACCGAGCCACTCGTTGGCACCATTGTTGTGGAAGTCCATCCTCAGGCTTGAGTTCACCCGGTTCAGGTTCTCCTGCAAGAAGCTTTCCTCCTTCCTGAAGCACCTGATGGTCATGACACCTTGA
>TRINITY_DN19042_c0_g1_i1.p1
GCGATGGCGTGGAACGTGTTCCGGTTCTGCACGGCTCTCCGTGGGCTGGGTTCCATCATGATCCTACTCGTCCTCGCCATCGTCGGCGTTACCTACTACGCTGTCGTCCTCTGCAACTACGGCCCCGCCCTCCTCACCGGCGGCGGCACCACTCTCGCCGCGCTCGCTGTCCTGCTCCTCTTCCACTTTCTGCTTGCTATGCTTTTATGGAGTTATTTTTCTGTGGTGCTCACTGACCCTGGTTCTGTTCCACCAAATTGGAATCTTGATTTTGATGTGGAGATGGGAGAAACTGCTCCTCTTGCTAGCTCAGAG
>TRINITY_DN19042_c0_g1_i2.p1
GCGATGGCGTGGAACGTGTTCCGGTTCTGCACGGCTCTGCGTGGGCTAGGTTCCATCATGATCCTGCTCGTCCTCGCGATCGTCGGCGTCACCTACTACGCTGTCGTCCTCTGCAACTACGGCCCCGCCCTGTTCACCGGCGGCGGCACCACTCTCGCCGCGCTCGCCGTCCTGCTCTCCTTCCACTTCCTGCTTGCTATGCTTTTATGGAGTTATTTTTCTGTGGTGCTCACTGACCCTGGTTCTGTTCCACCAAATTGGAATCTTGATTTTGATGTGGAGATGGGAGAAACTGCTCCTCTTGCTAGCTCAGAG
>TRINITY_DN19039_c0_g1_i1.p1
GCAGAAGTAGGGAGCGATATGAACAGGCCGGGTACAGAGATGGTGATCATCGTCGCCATAGGACTCACAGTATTAGTCCTGATTATGACAGGAAACGTAACAGACACAGTGGCTCTCCTGTACTTAAAAGCCCCAGTCATAGCAGAAGTCGTTCTCCTCGTAGGGCACCTCATGAAGGAATACCTAGCAAGCCCAGAGATGGCCGCGCTGCATGTTCTGGAAGCCCTTGACCCTGAGCTGTGGCTGAATATCACACAGCTTCTCCTGGACAGCTTGAGGCATCTAAACAGTTCTCATCATTTGTATTTTCTTACTAAGATGGCCTTTGTTTTAGTCCAGGTTGAGTAG
>TRINITY_DN19076_c0_g1_i1.p1
TCCGTCGAGTTCGCCATCGGGGACGCGCTCGCCGTCGTCACCACCGACAACTTCATGGACCACGTCCCCACCGTCCAGGTCAAGCGCATCGCCGAGGACATCGACGACCAGACGGAGGAGTCTGCACTCGTCATCACCGGCATCAAGGGAAGGATCAACAGGGCCGTTTGGGGGCCGCTCAACAGGACCATCATCACTGCCGGAGAGGATGCCACCGTTCGCATTTGGGATTCAGAGACTGGACAACTTCTGAAAGAGTCTGACAAGGAATCCGGACATCAGAAGACCATTTCATCATTTTCAAAATCCCTAGATTGGTCACATTTTATTACTGGCTCCTTGGATAAATCTGCCAAGCTATGGGATACAAGAACGCTGACCCTGATCAAGACATATGTCACAGAGAGACCTGTTAATGCTGTTGACATCTCTCCCACTCATGATACTGTGGTTCTAGGAGGTGGTCAGGATGCAATGAATGTGACTATGACTGACCGCCGTGCTGGTAAATTTGAGGCTAAATTCTACCACAAGATTTTGCAAGAGGAAATTGGTGGTGTTAAAGGACATTTTGGGCCAATTAATGCTTTGGCATTTAATCCTGATGGGCGGAGCTTTTCAAGTGGTGGTGAAGATGGATATGTAAGGCTGCATCATTTTGATTCTGACTACTTTAGCATCAAAATGTAG
>TRINITY_DN19035_c0_g1_i1.p1
TTGTCTCTTCCAGCAAAAGCTGGACAAACTTCCTCAGCGGGTACTATGAATGAAGCAGATGGAACTAGAAATGCATACAACGCAAATGGAAACCAGTCAGCAAGATATGCAGCCAACACTCAGAGCATTCCTGCAAACGTCGGCATGCAATACGACGGGAGTGCAGTGTCGCCTGAAATCCAGTTTAGTGGTTCATCCCTTCAGAGTCAGTCTTCAAGAGGGTCCAACATGCTAGCATTGGGCCCTCCGCAGCAACATCAAAGTTTCGAATTCCCAGCGCTCGGCCAGCCCGTTCAGCCAACAGGCCTGAACCCTTTCGAAGAGTGGCCGCAGCAGCAGGAGAACCGTGGCGGCGGTGTCGACGACTACCTGATGGAGGAGATCCGGATGAGGAGCCACGAGATCCTGGAAAACGAAGAGATGCAGCAGATGTTGCGGCTCCTGAGCATGGGCGGTGCCGGAACCAGCCTAGCCGAAGACGGCTTCAATTTCCCTCCGTACATGCCTGCGCCTTCGCCGAACGTGAGCTACGAGGACGACCGCACCCGCGCGCCCGGGAAAGCCGTCGTCGGGTGGCTCAAGATCAAGGCTGCCATGCGGTGGGGCATCTTTGTGAGGAAGAAGGCGGCTGAGAGAAGAGCTCAGCTTGTTGAGCTAGACGACTAG
>TRINITY_DN19035_c0_g2_i1.p1
GCTTCAAGAGGGTCCAATACGCTAGCATTGGGCCCTCCACAGCAACATCAAAGTTTTGCATTCCCAGCACTCGGCCAGTCCATGCGGCCAACAGGCCTGAATCCTTTTGAAGAATGGCCGCAGCAACAGGAAAACTGTGGCGGTGTTGATGACTACCTGATGGAGGAGATCAGGATGAGGAGCCATGAGATTCTCGAAAACGAAGAAATGCAGCAGATGTTGCGGCTTCTGAGCACGGGTGGTGCAGGAACCAACCTAACTGAAGATGGCTTCAGTTTCCCTTCGTACATGCCTGCACCTTCACCAAAATTGAGCTACGAGGATGACCGCACCCGTGCACCTGGGAAAGCCGTTGTTGGGTGGCTCAAGATCAAGGCTGCTATGCGGTGGGGCATCTTTGTCAGGAAGAAGGCAGCTGAGAGAAGAGCTCAGCTTGTTGAGCTAGACGACTAG
>TRINITY_DN19036_c0_g1_i1.p1
ATGTCCTGGATAACCGCAGTCACTCTAAGCCCGGATGATCTCTCAGTGCCATCAAGGTTGTTTCTTGCAATATTTAGCTCGGTCAGGTTGCCAACAACGACAAGGGAGAGGACTTCCGATGGAACCGTGCCGGTCAGCATATTCTCGTTCAATTTCAAGAACTGCAGCGATTTGATGTTGCCAAGGGAGGCCGGAATCGAACCGCTCAACGAATTCCTGTGGAGCTTCAGTTCCAGAAGGCTAGTCAGATTGCCAAACGATGGTGGTATAGGCCCTGTCAGGTTGTTCTCGTACAACCTCAGATATTGCAGCGTGCTGATGGAACCAAGCGTAGTTGGGATTGGGCCGGTAAGCAGGTTGTCCCAGAGATCCAAGCTGATGAGATCAGTCAGGTTGCCCAGCGTTGCCGGAATCGAACCGTTCAGGCTGTTGCCGAACAGCTCCATGTACTGGAGGCTCTCAAGTGCTCCAAGATCTGGAAGCAGGGGGCCGGAGATGCCTGCCTTTCCCAAATCCACACGGACGACGGAGTTGTTCAGGTTGCAGGTAACATGGAACCACGTGCAGGGATTGGCGAGGGTTGGATCCCAGCTCTGCAGCACGTTGTTTGGATCCTCCCATGCTAGCCTCTGCTTGTACAGTATGTCGCCATCAGTGTTGCAGCTTGCAACTGTTGCGAGAGCGAGAAGGCCAGCGAGGACTCCTGCTGCTGCAAACTGGCCGGCCGCCATTGCTCAGACCTCAGAACTGTTTGCCACA
>TRINITY_DN19036_c0_g1_i1.p2
ATGGCGGCCGGCCAGTTTGCAGCAGCAGGAGTCCTCGCTGGCCTTCTCGCTCTCGCAACAGTTGCAAGCTGCAACACTGATGGCGACATACTGTACAAGCAGAGGCTAGCATGGGAGGATCCAAACAACGTGCTGCAGAGCTGGGATCCAACCCTCGCCAATCCCTGCACGTGGTTCCATGTTACCTGCAACCTGAACAACTCCGTCGTCCGTGTGGATTTGGGAAAGGCAGGCATCTCCGGCCCCCTGCTTCCAGATCTTGGAGCACTTGAGAGCCTCCAGTACATGGAGCTGTTCGGCAACAGCCTGAACGGTTCGATTCCGGCAACGCTGGGCAACCTGACTGATCTCATCAGCTTGGATCTCTGGGACAACCTGCTTACCGGCCCAATCCCAACTACGCTTGGTTCCATCAGCACGCTGCAATATCTGAGGTTGTACGAGAACAACCTGACAGGGCCTATACCACCATCGTTTGGCAATCTGACTAGCCTTCTGGAACTGAAGCTCCACAGGAATTCGTTGAGCGGTTCGATTCCGGCCTCCCTTGGCAACATCAAATCGCTGCAGTTCTTGAAATTGAACGAGAATATGCTGACCGGCACGGTTCCATCGGAAGTCCTCTCCCTTGTCGTTGTTGGCAACCTGACCGAGCTAAATATTGCAAGAAACAACCTTGATGGCACTGAGAGATCATCCGGGCTTAGAGTGACTGCGGTTATCCAGGACATGAGGACTGCATGA
>TRINITY_DN19032_c0_g1_i1.p1
ATGAGTCACGGGCTCTCAATGGCTCTCAGCTGGCAGCCCGGCCCGCCTTGCGGCTTCGGAAAGCCGTTCCGCCGATTGCGCCGACAGTCGCCCTCAATCTGTACAGTTGTCCTTTCTACGCTTTCATCCGCGATGCCGTACTCTCTCTGTGTTCTTGGCTGTGGTACCATGGGGGTGGCCATCCTGTCAGGAGTAATCGAATCGCTCCAAAAATTGAAGGATTCTCAACCATCGGAATCAGCGCGGCAAGCGCCGGCACTGGATGATTCCTATCCGGATGCGCAAATGCCACTAGGGGACTCGACCCCGAACCGTTTTATTACGTGTGTTTCGCGACCTGAGTCGGCCCGCAAGTTGAAAAAGCGTTGGTTGGATCTGGGCAGGGAAGATATTGAAGTCCGAGTTTCTGATAATGTGCGTGGCGTGGCCGAATGCGATGTCATTCTTTTGGGCTGCAAACCCCAAATGGCCAAGGACGTGTTAGGTGCGCCTGGTATGCACGAAGCTTTGTCTAATAAGCTTCTCATTTCCATCCTGGCTGGTACGACGACCAGCCAGCTTCGGTCATTTGTACCATCCAGTACCCGCGTAGTAAGAGCTATGCCAAATACTCCCTGTCAAATCCGGGAAGGCATGACAATCTTATCAGCTCTATCCCCGGATTGTCCATTTGCTCCCCAAACTCGGGCAATCCTCCTAGCACTATTCACACCCATCAGTCGTTGTCGATTTCTGGATGAAAAACATTTCGACGCCTGCACTGCTGTCTCTGCCTCCGGGCCGGCCTTCTCATTGGTGATACTTGAAGCGATTGCCGATGGAGGAGTTATGATGGGGCTTCCACGGGCAGAGGCATTGGAATTAGCTGCTCAAGCCATGCAAGGAGCGGCCCGAATGTCGCTACAAACAGGCTTACATCCCGCTGCTCTGAAGGACAGCGTGACAACCCCTGCTGGCTGTACCATCGCCGGCCTTTTGGCGATGGAGGATGGACGCATCCGCAGCACAATAGCAAGGGCGATTCAAACTGCTACTCTACACGCTGCTGGATTGGGAGGCGCTTCTAAACAGACCCTCAAGGACTAA
>TRINITY_DN19032_c0_g1_i1.p2
ATGCAGCCCAAATTAATTAGGGTTAGCTCAACCAAGTTGGATTTGCTGCATGCAGATCTGTGTACTCTGCTAGGCCCGGGCCTTGTCAGAAACAAAATCAGGCACCTTCACCAGTCAAATCATCTGCTGATAATCTGGTTGATTCATAAATGGTTGTTGAAACTCCATGGCTGTTTCAGACTGCATTCCAGCATGACTGTGCATTTGGATTGGTATGGAGCTTCCAGGAAAGTACAAAATTGGAGAGCGAACTTGCACCAACTTGAGTGGAGGAGCCATTTGCAGATATCAGGTTTAACGGTCAGCCTGAGGCCAAAGCAGGTAGTACTGCGATGGTGA
>TRINITY_DN19022_c0_g1_i2.p1
CCGCAACCTTGTGCTTCGTGTGCAGCCGATGATGTTGATACTGATGACAAGCGGAGAAGGGACGAGAGAAAGGGGCACGGTGGCGCTGAAAGTTCCACCAAGCTCATGGCTGAACACATCGACGCACTAAAAACGAGGACCAGGTCGCTGATATCTGGATTGATAGCGAGTTTAACGGAAGAAAAGCAGCTGACAGCGAACCAGATAGAGTATGAGTGGAACAAGGAGGTTAACCATGGCACATTGCGGCCCGGCCACTCGCGCGGATGCAGTGCGTCTTCGGACACCCCCACGCTGTACGACGACCCGAGTACCTTCCGGCTTTTCTCCCAGATGGGCCTCAACCATCTTGACTCCGATCCTGCGGCGTCTCAGAACTACGCCGAGGAAGTCCCTAAGGTCCGCAATGGAGCCGTGGGGGGGGGG
>TRINITY_DN19009_c0_g1_i2.p1
GGAAGTTTAAGATTTGATGTTGAGTTGAAACATGGAGCCAATGCTGGTCTGATAAATGCTCTAAAGCTTATCCAACCAATCAAGGACAAGTACCCTAGTATCACTTATGCAGATTTATTTCAGTTGGCAAGTGCTACAGCAATTGAGGAAGCTGGTGGCCCAAAGATTCCAATGAAATACGGACGAGTTGATGTTACAGGACCTGAGCAGTGCCCCCCTGAGGGGAAACTTCCTGATGCTGGCCCAAGTTCACCTGCTGACCACTTGAGGGAGGTATTCTACAGAATGGGCCTTAATGACAAGGAAATTGTTGCCTTGTCTGGAGCACATACACTTGGAAGGTCCAGGCCTGAACGGAGTGGCTGGGGGAAACCAGAAACAAAATATACTAAAAATGGTCCTGGTGCACCTGGTGGGCAATCATGGACAGTTGAATGGCTGAGGTTTGATAACAGTTACTTCAAGGATATCAAAGAGAAACGAGATCAGGATCTTCTGGTCCTACCTACAGATGCTGCTTTATTTGAGGACCCAAAGTTCAAGGTCTATGCGGAGAAATATGCAGAGGACCAAGACGCATTCTTCAGAGACTACGCTGAGGCTCATGCTAAACTGAGCGAATTGGGTGCAAAGTTCCAACCACCGCAGGGATTCTCTTTGGATGATTAG
>TRINITY_DN19047_c0_g1_i1.p1
ATGGCGAAGGATCAGCAGGTGGAGAGGGGCGATGCGTTCATGAGAAGACGTAGAACCAGTAGAGGAAGGCGACGGAGAAGGAGTGGGAGCGGCGGATACGGAGCACGCTCAGCTTCATCGGAGCACGGCGGCCGTCAGAGGAACTGGTGGGTAAACATGGGGGTGGGGACGGTGTGCTCCTCGGACGGACGGATCTACGCGGGGACAGGAGGAGGGACCGGGGAACAAGAATTCGAGGAAACCAGAGGGGCCGGCTGCAAGAGTTCCTTCACGGAAAGGAGAGTACTGGACCTGGACGGCTCGCAGATCGAAAGAAAGAAACAAGAAAAAAGAGAGGAGCTGCGAGGACCTGAATGTAAGAAAAGGAGAGGGGGCAGGGACTTAGCTGAAAGAGAGGAGAGACACTCCTTATCTTTTATCCGG
>TRINITY_DN19047_c0_g1_i1.p2
CGGCCGGCCAGCTCGGCGTGGCGGGCTCGCAGCACCGCGTTGTCGCCGTCCACCCTGCCCAGGTCGCGCTCCAGCGCCGCGGTGCGGGCCTGCGTCGCCGCGTTCTCCGCCTGCAGGCGGGCCACCTCCGCCACCAGCTCCTCCAGCCGCTGCTGCTTCCGCGCGCGCGACCGCCGCGCCGACTCCCTGTTGGACAGCATCCGCTTCCGCTTGCGCTCGTCCGTCGTGTCGTTGCTGTCGGGGCTCGAGCTCCGGCGTGACGACGACATGGATGCTTGTCTTGTCGGATTGAACAAGGGGACTTGTGTTTGGTGGGGGGTGGGGTGGGGGGAGGATGGGGAGAAACAAGAGCCCTAG
>TRINITY_DN19086_c0_g1_i1.p1
GAGGAATTGAAAAGGGGTGAGCTGGAGGCTGACAAAGATAAAATGATGAGAGAGTATAGAGCTCAACTGGATGCTGAAAGAGCTCAAAAGCTAGCAAACGGAAGAAATCACTCAAGGTCAAACTCAAAATCATCATCTTCCAAGAAAGAGAGGAAGGATAAGGACGCAAAGAAAAGAAGTAAAAAGAGGAGAAAGCACAAAAGTTCATCAGAGTCAAGTTCCAGCTCATCTTCAGAATCTTCAAGCAGCGACGATGAGGATAGGGGTTCAAGGAAGTCCAGATCACGGTCGAGATCAAAGAGAACAAGGAAGGAAAAGAAGAGCCGGTCAAGGTCCAAGCGCAGAGGCAGTGAAAGCGAGGAGGAAGGCCCGGTACGCCTCTCTAAATTCTTCGGGAAGTAA
>TRINITY_DN19086_c0_g1_i2.p1
GAGGAATTGAAAAGGGGTGAGCTGGAGGCTGACAAAGATAAAATGATGAGAGAGTATAGAGCTCAACTGGATGCTGAAAGAGCTCAAAAGCTAGCAAACGGAAGAAATCACTCAAGGTCAAACTCAAAATCATCATCTTCCAAGAAAGAGAGGAAGGATAAGGACGCAAAGAAAAGAAGTAAAAAGAGGAGAAAGCACAAAAGTTCATCAGAGTCAAGTTCCAGCTCATCTTCAGAATCTTCAAGCAGCGACGATGAGGATAGGGGTTCAAGGAAGTCCAGATCACGATCTAGTTCGAAGAGAACAAAGCAGGAAAAGAAGCACCGATCAAGGTCCAAGCACAGAGACAGTGAAAGTGAGGAAGGTCCAGTTCGCCTCTCTAAATTCTTCGGGAAGTAA
>TRINITY_DN19000_c0_g2_i1.p1
ATGAGAAGGGGGCGCCCTAGGAAGGACTTCATTTCATTTGCGGATAAGGGACCCTCGGTTGAACCTAAAGGGATTCAGCCATCAGTTGAGATGATATTGGTGAAGGATGGTGACAAGGGAAACCACCTGAGGAAAGTACCTGAGGTTCCACTAAAGGTAAGTTCTGAGAACGAGCATGCAGAAGCAGTTGATAGCAAAGGGGTTCGGAACCTACAAGCAAAGGTCTGCAGTGCTGTTTCCAAGCCTAAAATAAAGCATGGTTTAACGCGGAAGCATCATCGAGCATGGACATTGAGTGAGGTCGTGAAGCTGGTG
>TRINITY_DN19024_c0_g1_i1.p1
GCGCTGCCGCCGGGAACCAGTTGCTCCGTGCGGCTATGTGGTCCACCGGCGGCAGCACGTCCATGTACGTCTCCCGCATCATCTCTGCTCTGCCCCGGGCGTTGTTCCACCTCTTTCTTCCCCCCTGTAGGAATCACGGGACTGAGCAGTGCCTCCTCTCGCGGAGCCGGCAGGAGGAACAGAAGGCGATCCGCCTCGGTTCTTTCTTGCTCACCCTCTCCGCGTGTTTTTCCCCTTCCTCCCTGGCTCCCTCTCCTTGCTTTCTTCCCTCAGCTCAGCTGTGAGCTAGCTAGCTTTCCCTGGGCACTAGAAAAGAGATAG
>TRINITY_DN19024_c0_g1_i2.p1
CTCCGCCGCCGTCCACAGACGCGCCGCCGCCGGGAACCAGTTGCTCCGTGCGGCTATGTGGTCCACCGGCGGCAGCACGTCCATGTACGTCTCCCGCATCATCTCTGCTCTGCCCCGGGCGTTGTTCCACCTCTTTCTTCCCCCCTGAGCAGTGCCTCCTCTCGCGGAGCCGGCAGGAGGAACAGAAGGCGATCCGCCTCGGTTCTTTCTTGCTCACCCTCTCCGCGTGTTTTTCCCCTTCCTCCCTGGCTCCCTCTCCTTGCTTTCTTCCCTCAGCTCAGCTGTGAGCTAGCTAGCTTTCCCTGGGCACTAGAAAAGAGATAG
>TRINITY_DN19065_c0_g1_i1.p1
ATGCAGGGAGTCAGATTAATGGACATGATACACAAGCCATGGCCGCAACGGTGTGTTTCTGTTGCAATGCCGGGACTCGGGCCACAGTTTTGGCTGAACAAACGCAGCAGCGCAGAAGAGACCGGTTCAGTGCAGCTTGTTGGCGACGTAGAGGAGGTGGCTGATGTTCGTCGGTGGGTAATTCTGCAGGAGCTTGAGGTTGGAGGTGAAGTCGCCGGCCAGGAGGCGCTTCCGGACAAGGATCAGCATCGCGCAGCATATTCTGAGCAAGGTTTCCTGGGGGCCACCAGGATCACTTAA
>TRINITY_DN19066_c0_g1_i1.p1
ATGCAGAACCTAGTTCCCAACATTATTATACAACCAAAACTAAGTGCACTATCCAATAGCTCCATAATGATTTGGTCAAACTCCCCTAACAAAAGAAAAATGAAACTAACTATAAACTATAACGCACAGATGAAGAATCTAGCCCGTGCTGGTCAGCTGCAAATGCTGCTACACATAACACATCCTCCTAGAAATCAAAATCGTCATCAATGCCATTGTAGGCTTCCGCGCCACCATCGCCGCAGCCCCCATAGCCGTAACCACCATCATCGACCGTCTCGCCATCAGCGTTGTCCGGCCCAAACAGTGCGT
>TRINITY_DN19066_c0_g2_i1.p1
ATAAATGACTCTGTGCCACCGAAGGATCCTGAAGAGGGAGGTGAAAATTGTGAAGGCAATGCAGATCCAGAAAGCCTTTCTGACATTGACGATGCAGAGGTTGATGGGTACCTTCACAATGAGGAAGAAACACAATATAAAAAGATTATCTGGGAGGAAATGAACAAAGAGTACCTTGAGGAACAAGCAGCCAAGGAAGCTTTGGCAGCTGAATTGGCAGCTAGAGGGATTGATCCAGAAGCGGGAAAGAAAAAACGAAAACGTAATGAAGGCACGAAGAGCTCGACACCTGCTGAAACACCAGCAGAAGCCACGTGCAACATGCTGAAACGGAAGGGACTTGGTTCAAAGATCAATGTGGGAGCTGTTGACGAATTGTACAAGACTAAAGATGAAGTTGGCAGCGCAAACAATGAAGAAGAGATGGAGTTCGACGCACTGTTTGGGCCGGACAATGCTGCCGGTGAGACGGTCGATGACGGTTACAATTACAACTATGGGGGATACGACGACGATGGCGCAGAAGGCTACAATGGCCTTGATGACGATTTCGATTTCTAG
>TRINITY_DN19002_c0_g1_i1.p1
ATGCAGCTTTCTCTACATTTGATCTGTCTTGCGTCTTGTATGATTAACTTCAGCGCATCCTTGCCTGTCCCAACACCAAGTGGACTCAAGACAACGCACAGCTCATCCGGTCGAACCCACCATTTGTACACCTTGATGAGGAAGGTTAAGCCATTTGAAACCAAGCGGACGAAGGCCGGCTTGACCCGCGGCACTTCTGTTCCTAAATCGCAGAAGAAGTCATCTGGCGTCGCCAAGAAGAAACGCATTGATAATTATGCCCACCTCAAGCACATATTCAAAGGCCAGTATCGCAGCCTTCTCTACAAACCGACTCCGCAGGTAATCACGCCGGAAATTGCCGCGATTCGACGCAGTATCGCTCTACGAATGTTAGGCAAGCGTAGCCCGACAGACTCAACGCTAGCCACTCTTTTGGGAACCGCCACGTCGACGGCTGGCTCACTGCCGGTTGTGGGAGTTCCGCTGACAAGCCTGCTGTCTTCGCTTCCGACGAGCGCGGTTTCTTCGCCAGGAGCAGTTACCGGGCTACTCGGCTCGCTCACCGGCGCCGCTCAAAGCGCCCCCGTGCTCGGCGACCTGATTAAAATACTGCCGCTGAGCTCCATCCTCAAGGGCAACCCGCTGGACAACCTCAAGAGTTCCCTCTCTGCTATTTTTGTTGCCATTCCTGTCCTTGGAGGTCCGCTAAATGGCCTCACTGGCGCTGCTTCTTCCGCCGCCAGCTCGCTCCCCATCTCGCTCTTCGACTCACGATACGTCTCCCCCGCCAGTTCCCAGCGAACTGTCACTGAGCCAGAAACTAACGAAGACCCATCCCCATCAACACCCCTGGCCGCTATTCTGGGCCGTTCCCTAAAGTCTGGACGATTCATTACTGCCAGAGAACACTAG
>TRINITY_DN19002_c0_g1_i1.p2
ATGCGTTTCTTCTTGGCGACGCCAGATGACTTCTTCTGCGATTTAGGAACAGAAGTGCCGCGGGTCAAGCCGGCCTTCGTCCGCTTGGTTTCAAATGGCTTAACCTTCCTCATCAAGGTGTACAAATGGTGGGTTCGACCGGATGAGCTGTGCGTTGTCTTGAGTCCACTTGGTGTTGGGACAGGCAAGGATGCGCTGAAGTTAATCATACAAGACGCAAGACAGATCAAATGTAGAGAAAGCTGCATGTTGGAGAGAAGTTCAGTTCGGAAAAGTGAGCTGGAGAGCGGGCAGGTGATCCTAGGCTTGATTGTTATAAGAGAAGATAGGATTAAATGA
>TRINITY_DN19002_c0_g1_i1.p3
ATGAATCGTCCAGACTTTAGGGAACGGCCCAGAATAGCGGCCAGGGGTGTTGATGGGGATGGGTCTTCGTTAGTTTCTGGCTCAGTGACAGTTCGCTGGGAACTGGCGGGGGAGACGTATCGTGAGTCGAAGAGCGAGATGGGGAGCGAGCTGGCGGCGGAAGAAGCAGCGCCAGTGAGGCCATTTAGCGGACCTCCAAGGACAGGAATGGCAACAAAAATAGCAGAGAGGGAACTCTTGAGGTTGTCCAGCGGGTTGCCCTTGAGGATGGAGCTCAGCGGCAGTATTTTAATCAGGTCGCCGAGCACGGGGGCGCTTTGA
>TRINITY_DN19017_c0_g1_i1.p1
TCTTTTGATTGGTTTAAAGGGGTCATGAATGAAATTGCTGAACTAGATCAGAGGAATATCATTGAGATGCACAATTATCTCACAAGTGTTTACGAGGAAGGGGATGCTCGGTCAGCACTCATTACGATGCTACAAGCTCTCAACCATGCCAAGAATGGTGTTGATATAGTTTCTGGAACTAAAGTGCGGACACATTTTGCAAGGCCAAATTTTAAAAAGGTCTTATCTAAGATAGCTACCAAACATCCATATGCTAAGATTGGAGTGTTCTACTGCGGGGCTCCAGTTCTGGCACAGGAACTAAGCAAGCTCTGTTATGAATTCAATGGCAAGTCTACAACAAAATTCGAATTCCACAAGGAGCATTTCTGA
>TRINITY_DN19011_c0_g1_i1.p1
AAAACACTAGTTTATGATGATACATCTGATGGAACTAGAACATGGAGGCATGCTGTTAATGTGAACCTTGTTGCTGTCATTGATGGTACTCGCATTGCAAGTCAAATAATGCGAAACCAAAAGAAGCCCGGTGTCATAATAAACATTGGTTCAGCGGCAGGTCTTTATCCTATGTTCCTCGATCCCGTATATAGTGCGGCAAAAGGGGGTGTGGTTATGTTTACAAGATCACTTTCTCCATTGAAACGCCATGGTGTTCGTGTCAATGTGCTCTGCCCAGAGTTTGTCCAAACCAATATGGCGGAACAAATGAGCCGCAAAGTTATAGATTCATCTGGTGGATATTTGGAGATGGAAGATGTTGTTAACGGTACACCATTTCTGTAA
>TRINITY_DN19011_c0_g1_i2.p1
AAAACACTAGTTTATGATGATACATCTGATGGAACTAGAACATGGAGGCATGCTGTTAATGTGAACCTTGTTGCTGTCATTGATGGTACTCGCATTGCAAGTCAAATAATGCGAAACCAAAAGAAGCCCGGTGTCATAATAAACATTGGTTCAGCGGCAGGTCTTTATCCTATGTTCCTCGATCCCGTATATAGTGCGGCAAAAGGGGGTGTGGTTATGTTTACAAGATCACTTTCTCCATTGAAACGCCATGGTGTTCGTGTCAATGTGCTCTGCCCAGAGTTTGTCCAAACCAATATGGCGGAACAAATGAGCCGCAAAGTTATAGATTCATCTGGTGGATATTTGGAGATGGAAGATGTTGTTAACGGCACATTTGAGCTTATACAGGATGAGAGCAGGGCTGGTGCTTGCCTTTGGATAACAAAACGGCGAGGGATGGAGTACTGGCCAACACCAGAAGAACAAAGAAAGTATATGGTGAATCCTAACAAATCAAAAAGGATGCTGACAAACAATATATATCCTAGCATCCGAATGCCTGAATTCTTTGAGAAGATAGTTGTTCACACACTCAGCCATAATTTTCGCAATGCTACAAGACTTGAG
>TRINITY_DN19011_c0_g1_i2.p2
ATGCTAGGATATATATTGTTTGTCAGCATCCTTTTTGATTTGTTAGGATTCACCATATACTTTCTTTGTTCTTCTGGTGTTGGCCAGTACTCCATCCCTCGCCGTTTTGTTATCCAAAGGCAAGCACCAGCCCTGCTCTCATCCTGTATAAGCTCAAATGTGCCGTTAACAACATCTTCCATCTCCAAATATCCACCAGATGAATCTATAACTTTGCGGCTCATTTGTTCCGCCATATTGGTTTGGACAAACTCTGGGCAGAGCACATTGACACGAACACCATGGCGTTTCAATGGAGAAAGTGATCTTGTAAACATAACCACACCCCCTTTTGCCGCACTATATACGGGATCGAGGAACATAGGATAA
>TRINITY_DN19007_c0_g1_i1.p1
ATGGATCATTATCTCGATCCTGAAGAGTTACTACCCCCTCAAGGTCTTGACGATCACCTTGTTGTCTTGCACTATCGAATTTTACATTCTCTACTTAGAGAGGATGAACCACTGCTACTCTTAAGGCGTTTCAATGGCATGACCACTTCCACCCTCGAACTCATTAACCGAATTGCCTGGGGAGACTTCACGGATACAAATATGGCCGAATTGTACCTTCGCATGGAAGACCAGATCCAGAATCTAGCCAGCGGCCTTGATGACGGTACACGCCATTTCATCGTTGAGTTTACGACTCATCTCTCAGCTCAACTCTTTCGGACGTGGACCGCATCCCTTCCGGCTCGAAATCTGCTGGATAACTTGACCCACATAAATGCTGCCTCCATGACGTCCACCGCACCCGGGAGTACGACGCTGGCGTGTAGCATATGTCTTGACTCTTATCTCCCGAGCGACACCTTGGTGGTCTTGCCCTGCCATACCACACACCATTTTCACCGGAGGTGCATTCACTCTTGGTTCACTAAAACAAGCAATCAAGCCCCTACTTGTCCCTCTTGTCGCGCAGAAGTGAGGCTTCCCGCACGATGA
>TRINITY_DN19007_c0_g2_i1.p1
CCTCACCACATATTATACAAAGTTCATTGCCTGACACATTTGTTGGCACGGCAGGTTTCAAATGAAAGCTCGACCCAGCCGGTCTGTTTTTCTTGCCTGACATATTATGCCTGTCAGAGCAGTTGGGCCAGGCAGCGGTTGCCTCCAGGTTTGCGCATGATGATGGTAGGATCCTACTCATGGGACCCAACATCTTACCAAATGACTGAAGTGAATGTCAAATCTCGGCGCCGTTGTCACAATCAAGCCAAGAAGGAGCTGAGTACTACTTTGGTTGAGAACCCTAAGGTCAAAAATCTAGAACAAGCTGGGAAGGATGCGTAA
>TRINITY_DN19026_c0_g1_i1.p1
GAACCAATCAAGTTAGAGCGTTACTTGCAGCCTCATTTTCGCTACTACATGCGTGAAGTGCGCACTGTTGTCTACTCACAGTTTCTGGAATCGTACAAGAGTGTGACAATGGAAGCCATGGCTGCTGCATTTGGCGTCACAGTCGACTTTATAGACCAGGAACTGTCACGCTTCATTGCCGCTGGGAAGCTCCACTGCAAGATAGACAAAGTTGCTGGCGTCTTGGAAACGAACCGACCTGATGCTAGGAACGCCTTCTACCAGGCAACCATCAAGCAAGGAGACTTCCTGCTGAACCGCATCCAGAAGCTGTCACGAGTTATCGACCTGTAG
>TRINITY_DN19080_c0_g1_i1.p1
ATGTCCAAGCACAGCACAGCACAGCTCAGCACACTTAGGTTCGTTGCTGCTCAACTACTCGTCAGTGGAATGGAGGAGACATCCATGTGGGCATGCGAGTTCAGATCAGAGCTTGCTCCTCGTCCCTGCCCCATCCTGCTGCTCGGAGCTGGAGATGCTGCCCATGGCCCTGGCCTGCTCCCGGAGCGCGAACTTCTGCACCTTCCCCGTGGCTGTCTTGGGCAGCTCGGCCACGAACACCACCGTCCGGGGCGCCATGTACCGCGGCAGGCGCGCCTGGCAGAACGCCACCACCTCCTCGGCGCGCACGCTGCCGGCCGCGCCCTCCCTGAGCGTCACGAATGCGCACGGCGTCTCGCCCCAGTACTCGTCGGGCCGCCCCACCACTGCGGCCTCCGCCACGGCCGGGTGCGCGAACAGCGCCGCCTCCACCTCGATGGTGCTGATGTTCTCCCCGCCGGAGATGATGATGTCCTTGGACCGGTCCAGGATCCGCACGTAGCCGTCGCCGGCGTGCCGCACCGCCAGGTCCCCCGACCGCAGCCACCC
>TRINITY_DN19080_c0_g1_i1.p2
CGGGTGGCTGCGGTCGGGGGACCTGGCGGTGCGGCACGCCGGCGACGGCTACGTGCGGATCCTGGACCGGTCCAAGGACATCATCATCTCCGGCGGGGAGAACATCAGCACCATCGAGGTGGAGGCGGCGCTGTTCGCGCACCCGGCCGTGGCGGAGGCCGCAGTGGTGGGGCGGCCCGACGAGTACTGGGGCGAGACGCCGTGCGCATTCGTGACGCTCAGGGAGGGCGCGGCCGGCAGCGTGCGCGCCGAGGAGGTGGTGGCGTTCTGCCAGGCGCGCCTGCCGCGGTACATGGCGCCCCGGACGGTGGTGTTCGTGGCCGAGCTGCCCAAGACAGCCACGGGGAAGGTGCAGAAGTTCGCGCTCCGGGAGCAGGCCAGGGCCATGGGCAGCATCTCCAGCTCCGAGCAGCAGGATGGGGCAGGGACGAGGAGCAAGCTCTGATCTGA
>TRINITY_DN19080_c0_g1_i1.p3
GGGTGGCTGCGGTCGGGGGACCTGGCGGTGCGGCACGCCGGCGACGGCTACGTGCGGATCCTGGACCGGTCCAAGGACATCATCATCTCCGGCGGGGAGAACATCAGCACCATCGAGGTGGAGGCGGCGCTGTTCGCGCACCCGGCCGTGGCGGAGGCCGCAGTGGTGGGGCGGCCCGACGAGTACTGGGGCGAGACGCCGTGCGCATTCGTGACGCTCAGGGAGGGCGCGGCCGGCAGCGTGCGCGCCGAGGAGGTGGTGGCGTTCTGCCAGGCGCGCCTGCCGCGGTACATGGCGCCCCGGACGGTGGTGTTCGTGGCCGAGCTGCCCAAGACAGCCACGGGGAAGGTGCAGAAGTTCGCGCTCCGGGAGCAGGCCAGGGCCATGGGCAGCATCTCCAGCTCCGAGCAGCAGGATGGGGCAGGGACGAGGAGCAAGCTCTGA
>TRINITY_DN19080_c0_g1_i1.p4
ATGCTGCCCATGGCCCTGGCCTGCTCCCGGAGCGCGAACTTCTGCACCTTCCCCGTGGCTGTCTTGGGCAGCTCGGCCACGAACACCACCGTCCGGGGCGCCATGTACCGCGGCAGGCGCGCCTGGCAGAACGCCACCACCTCCTCGGCGCGCACGCTGCCGGCCGCGCCCTCCCTGAGCGTCACGAATGCGCACGGCGTCTCGCCCCAGTACTCGTCGGGCCGCCCCACCACTGCGGCCTCCGCCACGGCCGGGTGCGCGAACAGCGCCGCCTCCACCTCGATGGTGCTGATGTTCTCCCCGCCGGAGATGATGATGTCCTTGGACCGGTCCAGGATCCGCACGTAG
>TRINITY_DN19083_c0_g1_i1.p1
AAGGACGCCGTCATCAAGAGGCTGCAGGAGGAGAGGGAAGGGATCCATTTCGTTGTCACCGCGACAAGCAGGGCGATGAGGCCAGGTGAAGTTGAAGGGAAAGACTATTACTTTGTCAGTAAGGAGGAATTTCTGACGATGATTGAGAGGGAGGAGTTGCTCGAGTATGCTCTTGTTTATGGGGAGTACAAGGGGATCCCCAAACAGCAGATTCGTGACTACATGGCTAAAGGCTGTGACATTGTTCTGAGAGTGGACATTCAAGGAGCAGCGACGTTAAGACAGATACTTGGTGAATCTGCGGTTTTCATATTTTTAGTTGCTGAGAGTGAAGAGGCACTTGTTAAAAGGCTAATCCACCGTAAAACAGAAACATCAGATATGCTTCTTGTCAGAGTTGCAACAGCCAGGGAGGAGGTGAAACACATGAAGAATTTCGACTATGTGGTTGTAAACGCTCAAGGGAAACTTGAGGAGGCTGTTAAACAAGTGGAATCTATCATTGATGCTGAGAAGTCTAAAATTCACAAGCGGCATGTCAATATCTAA
>TRINITY_DN19056_c0_g1_i1.p1
ATGGAACATACATATCAATATGCCTGGGTAATTCCTCTTCTCCCACTTCCAGTTATTATGTCAATGGGATTTGGACTTTTTCTTATTCCTACAGCAACAAAAAATCTTCGTCGGATATGGGCTTTTCCTAGTATTTTACTCTTAAGTATAGCTATGGTATTCTCACTTCACCTGTCTATTCAACAAATAAATGGAAGTTCTATCTATCAATATCTATGGTCTTGGACCATCAATAATGATTTTTCCTTAGAATTTGGATACTTGGTCGACCCCCTTACGTCTATTATGTTAATACTAATTACTACTGTAGGAATCTTAGTTCTTATTTATAGTGACGATTATATGTCTCACGATGAAGGATATTTGAGATTTTTTGTTTATATAAGTTTTTTTAATACTTCCATGTTAGGATTGGTTACTAGTTCCAATTTGATACAAATTTATTTTTTTTGGGAACTTGTCGGAATGTGTTCCTATTTATTGATAGGCTTTTGGTTTACGCGGCCAATTGCAGCGAGTGCTTGTCAAAAAGCTTTTGTAACTAATCGTGTAGGGGATTTTGGTCTGTTATTAGGAATTTTAGGTTTTTTTTGGATAACGGGTAGTTTGGAGTTTCGGGATTTGTTCAAAATAGCTAATAACTGGATTCCTAATAATGGGATTAATTCCTTACTTACTACTTTGTGTGCTTTTTTATTATTCCTTGGTGCAGTTGCAAAATCTGCACAATTTCCTCTTCACGTATGGTTACCTGATGCTATGGAAGGACCCACTCCTATTTCGGCTCTTATACACGCAGCAACTATGGTTGCTGCGGGGATTTTTCTTCTAGCTAGACTTCTTCCTCTTTTCATATCCCTACCCTGGATAATGAGTTTCATTTCTTTAATAGGTACAATAACACTCTTCTTAGGAGCCACTTTAGCTCTTGCTCAGAGAGATATTAAAAGAAGCTTAGCCTATTCTACAATGTCTCAATTGGGTTATATGATGTTAGCTCTAGGTATAGGTTCTTATCAAGCTGCTTTATTCCATTTGATCACTCATGCTTATTCGAAAGCTTTATTGTTCTTAGGATCCGGATCCGTTATTCATTCAATGGAACCTCTTGTTGGATATTCACCAGATAAAAGTCAGAATATGGTTCTTATGGGTGGTTTAAGAAAATACGTTCCAATTACAAGAACTACTTTTTTATGTGGTACACTTTCTCTTTGTGGTATTCCACCTCTTGCTTGCTTCTGGTCCAAAGATGAAATCCTTAGTAATAGTTGGTTGTATTCACCCTTTTTTGGAATAATAGCCTCTTTTACTGCAGGATTAACTGCATTTTATATGTTTCGGATATATTTACTTACTTTTGATGGGTATTTGCGTGTTCATTTTCAAAATTACAGTAGTACTAAAGAAGGTTCGTTGTATTCAATATCCTTATGGGGAAAAAGTATATCCAAAGGAGTCAATAGGGATTTTGTTTTATCAACAATGAAGAGTGGAGTTTCTTTTTTTTCACAAAATATACCAAAAATTCCTGCTAATACAAGAAATAAGATAGGATCCTTTAGTACTCCCTTTGGGGCTAAAAATACTTTTGTCTATCCTCATGAAACGGGAAATACTATGCTATTTCCTCTTCTTATATTACTACTTTTTACTTTGTTCATTGGATCCATAGGAATCCATTTTGATAATGGAGTAAAAGATAATAGAATATTGGAGTTAACCATATTATCAAAGTGGCTAACTCCTTCAATAAACTTGTTCCAGGAAAATTCTAATTCTTCCATAAATTCATATGAATTTCTCACTAATGCAATTTCTTCTGTAAGTTTAGCAATTTTTGGTCTATTCATAGCATATATCTTTTATGGATCTGCTTATTCTTTTTTTCAGAATTTGAATTTT
>TRINITY_DN19034_c0_g1_i1.p1
GGGAGAAAAGCTGAGCAGCCCCACCACCAAGCAGTGCACGCCATGGCCGGATCGTTCCCTCAGCCACTCTCTTTGCCAAAGCCGCACTCTGGGCCCACTTCTGTCACTAATGTCACCGTCCAACCCCTTCCGCTAGCCGCCATCCTCGACCACCATCTCCGTCGTCCTGACCACCAGGACCGGGTCTTCGGTACTCTGCTCGGCGTCAGGAATACCGAAACCGGTGAAGTAGAGGTTCGTAGTAGTTTTGGTGTCCCTTACGCTGCTACCGGTCGGGATGTGGCCGTCGATTCTGATCATCATCGGACATTACTCGAGCTACACCATCGAGTCAGCCCTAAGGAAGTCGTTGTGGGATGGTATGCCACATCACCGATCCTCAACTCGTTCTCCTCCTTAATTCAAGATTTCTACAATTCCGAGGCAGTTCCTCTACCGGCAATCCACTTGACATTGGATCCCCTCACGCTGACCTTCAAGACCTATGTCTCGTCGCCGATCGGCCTGTCGACTCTTCAAACGTTGAATCTGCTATTCAAACCGATCCCATGCTCGCTTTCAATCCCTCCCCCTGAACGTACGGCCATGGAGCTGCTCACAAAACCGATTCTTACTGACACAGCTTCCAACCCAAGCATGGAAACCGATCTCAAAAATCAACAACAGAAGATCATGGCCCAGCTCAAGGAACCCCTCAAGACTGATCTCCCCATGCATCACCTCCATCACCTGCTTACCAAGCTCAAAGAGATGCTTGACCAAGTATACGAATACGTGGACAAGGTCAACAAGGGTGAAATTCAAGGCAACAACCAAGTCGGAAGACTCTTACTGGACACCATGGGCTCGTTACCCCTTGGTCTGATACGCTCTCAGACTGGATCCGCCACCAAAGGCAGTGATGCTCATTCCCGATTCGAGGATGATTTCCAATCGCACATCGCCGATGTATTGATGGTGTCGTATGTGGCAGCCTTAGTTAGAGACCAAGTAGAGATTTCATCTAGATTGAACTTGCTCGTATCTTAA
>TRINITY_DN19031_c0_g1_i1.p1
CTGCTCGGCTCCGTCGTGGCCCTCGTCGTCGCGCTCGGCGTGGCCATCCTGGTGCTCTGGCTCATCTTCCGCCCGGACAACCTCAGGGCCTACGCCGACTCCGCCGCGCTCTCCCGCTTCGACCTCGGCAGCGGCGGCGGCGGCGGCGGGGATCTCCTCCAGTACAACCTCACCGTGGACATCCGCGTGCGCAACCCCAACCGCTTCGGGATCCGCTACGACTACGCCGAGGCGCAGGCGTTCTACGACGGCGACCGCTTCGGGTTCGACCCGCTGCAGCCCTTCTACCTGGGCCGCAGGAGCGACGCCCGGGTCACGGCCACGTTCAGCGGCTCGGCGGTGATGGACGACGGCGGCGACGCGCTGCGCACGTACCGGAGGGAGAGAGGGGAGGGCTTCTACTACGTCACGGTGAAGGTGTACTCGGACCTTAGCTTCAGGGTTAGGGTCGTCCGCCGCCATGACTTCAAGAGCAAGATCACCTGCGTGCTGCGGCTGCCCGTGCCCGCTGCCGGCGGCAACGCCAACTCCACGGCGATGACGACGCTCGGGACGAGGTGCGACGTGGACTTCTGA
>TRINITY_DN19031_c0_g1_i1.p2
ATGGCGGCGGACGACCCTAACCCTGAAGCTAAGGTCCGAGTACACCTTCACCGTGACGTAGTAGAAGCCCTCCCCTCTCTCCCTCCGGTACGTGCGCAGCGCGTCGCCGCCGTCGTCCATCACCGCCGAGCCGCTGAACGTGGCCGTGACCCGGGCGTCGCTCCTGCGGCCCAGGTAGAAGGGCTGCAGCGGGTCGAACCCGAAGCGGTCGCCGTCGTAGAACGCCTGCGCCTCGGCGTAGTCGTAGCGGATCCCGAAGCGGTTGGGGTTGCGCACGCGGATGTCCACGGTGAGGTTGTACTGGAGGAGATCCCCGCCGCCGCCGCCGCCGCTGCCGAGGTCGAAGCGGGAGAGCGCGGCGGAGTCGGCGTAGGCCCTGAGGTTGTCCGGGCGGAAGATGAGCCAGAGCACCAGGATGGCCACGCCGAGCGCGACGACGAGGGCCACGACGGAGCCGAGCAG
>TRINITY_DN19031_c0_g1_i1.p3
GCTCGGCTCCGTCGTGGCCCTCGTCGTCGCGCTCGGCGTGGCCATCCTGGTGCTCTGGCTCATCTTCCGCCCGGACAACCTCAGGGCCTACGCCGACTCCGCCGCGCTCTCCCGCTTCGACCTCGGCAGCGGCGGCGGCGGCGGCGGGGATCTCCTCCAGTACAACCTCACCGTGGACATCCGCGTGCGCAACCCCAACCGCTTCGGGATCCGCTACGACTACGCCGAGGCGCAGGCGTTCTACGACGGCGACCGCTTCGGGTTCGACCCGCTGCAGCCCTTCTACCTGGGCCGCAGGAGCGACGCCCGGGTCACGGCCACGTTCAGCGGCTCGGCGGTGATGGACGACGGCGGCGACGCGCTGCGCACGTACCGGAGGGAGAGAGGGGAGGGCTTCTACTACGTCACGGTGAAGGTGTACTCGGACCTTAG
>TRINITY_DN19031_c0_g1_i1.p4
TGCTCGGCTCCGTCGTGGCCCTCGTCGTCGCGCTCGGCGTGGCCATCCTGGTGCTCTGGCTCATCTTCCGCCCGGACAACCTCAGGGCCTACGCCGACTCCGCCGCGCTCTCCCGCTTCGACCTCGGCAGCGGCGGCGGCGGCGGCGGGGATCTCCTCCAGTACAACCTCACCGTGGACATCCGCGTGCGCAACCCCAACCGCTTCGGGATCCGCTACGACTACGCCGAGGCGCAGGCGTTCTACGACGGCGACCGCTTCGGGTTCGACCCGCTGCAGCCCTTCTACCTGGGCCGCAGGAGCGACGCCCGGGTCACGGCCACGTTCAGCGGCTCGGCGGTGA
>TRINITY_DN19099_c0_g1_i1.p1
GGGGATGCCTCCGCCAATGCGTCCTGGAATGCCGCCGCAGATGCCGATGCAATTCCGCCCGCCTGGGGCGCCGCCTGCTCCGTTCCCTGGGGCACCGCCACAACAGTACATGAGGGGACCGCCGCCGATGGGGCCGCCCCAGGTGAGGCCCGGGATGCCGGGGCCGCCACCGCCTGGAATGAGACCTGGAATGCCTCCGCCACCATTCGGACAGCCGAGGCCAGGGATGCCGCCTCCGCCACCTGGCCCGCAGCAGCCTGGACAAAACCCGCCTCAGTAGTTCCTTACCTGGATAAGCTTCTTGCAGATACACCTATGGGAGATTTTTTTTGTATCGCAAGAAAGGATCATAAATCACACCTATGGAAGACGAAGACCTGTGAATTGCACCAATGCTTTCACCATTCTGTCTCATATCAGGGTATCTAG
>TRINITY_DN19054_c0_g1_i1.p1
GCAGGGGAAATGGTGGCCGCGGTGGTTACAGGAACTGGAACGATAACAATGAGCGATCCTTCGGTGAAGGTGGTGGCTGGTCCCAGTCCCAGTCTTCCGATTGGAATGCCAACAAAGGAAATGGCGAAGGAAATCAAGCTTTCTCGAAAAGCAAGCCCAGCTGGGAAGCACAAAACACCTCTGGTAGAGATGGTCAGGCAGGAAAGGGTGATGCAAACAACTCCTGGAGTAAGAACAGATCATCTCCATCTAGCGCTTGGGGCGCTCCCAGTGGAGGAGCTGGCGGCCGAGGTTCTTGGGGAAAGAGCAACGAGGATGGCTGGAACTCAGCGGGAGGATCAGCCAAAGAGAAGCCTGCATGGGGTGGTGGGTCAGAAGCGTCTACCAAGAAAGAGGACAAAGGTGGTGAGGGGAACGGGAGCCAAGGAGGAGGTGGTGTCAGTTCCTGGGATAAAGGGGCAGATGATGCATGGAACGGCAACACGGGTAGTGATATTGGGAGTGGTGGATGGTAAGATTTCCGCCAAAATAATATGA
>TRINITY_DN19054_c0_g1_i1.p2
GGCAGGGGAAATGGTGGCCGCGGTGGTTACAGGAACTGGAACGATAACAATGAGCGATCCTTCGGTGAAGGTGGTGGCTGGTCCCAGTCCCAGTCTTCCGATTGGAATGCCAACAAAGGAAATGGCGAAGGAAATCAAGCTTTCTCGAAAAGCAAGCCCAGCTGGGAAGCACAAAACACCTCTGGTAGAGATGGTCAGGCAGGAAAGGGTGATGCAAACAACTCCTGGAGTAAGAACAGATCATCTCCATCTAGCGCTTGGGGCGCTCCCAGTGGAGGAGCTGGCGGCCGAGGTTCTTGGGGAAAGAGCAACGAGGATGGCTGGAACTCAGCGGGAGGATCAGCCAAAGAGAAGCCTGCATGGGGTGGTGGGTCAGAAGCGTCTACCAAGAAAGAGGACAAAGGTGGTGAGGGGAACGGGAGCCAAGGAGGAGGTGGTGTCAGTTCCTGGGATAAAGGGGCAGATGATGCATGGAACGGCAACACGGGTAGTGATATTGGGAGTGGTGGATGGTAA
>TRINITY_DN19054_c0_g1_i2.p1
GCAGGGGAAATGGTGGCCGCGGTGGTTACAGGAACTGGAACGATAACAATGAGCGATCCTTCGGTGAAGGTGGTGGCTGGTCCCAGTCCCAGTCTTCCGATTGGAATGCCAACAAAGGAAATGGCGAAGGAAATCAAGCTTTCTCGAAAAGCAAGCCCAGCTGGGAAGCACAAAACACCTCTGGTAGAGATGGTCAGGCAGGAAAGGGTGATGCAAACAACTCCTGGAGTAAGAACAGATCATCTCCATCTATCCTGTGTCAGCCAAGCGGTGATGCTAACAAGTCTAGCGCTTGGGGCGCTCCCAGTGGAGGAGCTGGCGGCCGAGGTTCTTGGGGAAAGAGCAACGAGGATGGCTGGAACTCAGCGGGAGGATCAGCCAAAGAGAAGCCTGCATGGGGTGGTGGGTCAGAAGCGTCTACCAAGAAAGAGGACAAAGGTGGTGAGGGGAACGGGAGCCAAGGAGGAGGTGGTGTCAGTTCCTGGGATAAAGGGGCAGATGATGCATGGAACGGCAACACGGGTAGTGATATTGGGAGTGGTGGATGGTAAGATTTCCGCCAAAATAATATGA
>TRINITY_DN19054_c0_g1_i2.p2
GGCAGGGGAAATGGTGGCCGCGGTGGTTACAGGAACTGGAACGATAACAATGAGCGATCCTTCGGTGAAGGTGGTGGCTGGTCCCAGTCCCAGTCTTCCGATTGGAATGCCAACAAAGGAAATGGCGAAGGAAATCAAGCTTTCTCGAAAAGCAAGCCCAGCTGGGAAGCACAAAACACCTCTGGTAGAGATGGTCAGGCAGGAAAGGGTGATGCAAACAACTCCTGGAGTAAGAACAGATCATCTCCATCTATCCTGTGTCAGCCAAGCGGTGATGCTAACAAGTCTAGCGCTTGGGGCGCTCCCAGTGGAGGAGCTGGCGGCCGAGGTTCTTGGGGAAAGAGCAACGAGGATGGCTGGAACTCAGCGGGAGGATCAGCCAAAGAGAAGCCTGCATGGGGTGGTGGGTCAGAAGCGTCTACCAAGAAAGAGGACAAAGGTGGTGAGGGGAACGGGAGCCAAGGAGGAGGTGGTGTCAGTTCCTGGGATAAAGGGGCAGATGATGCATGGAACGGCAACACGGGTAGTGATATTGGGAGTGGTGGATGGTAA
>TRINITY_DN19096_c1_g1_i1.p1
ATGCCGAATTCCCAGAATTGGTTATTCAACATGAGGATTTTGCAACAGAGCGTGCTTTTGACGTATGTGACTCTGGCCGTGTATATTTTGAGGATAGTTGACCAATTAGGGTCAAGATGTACACAGTATTTACAACGTTACCAGCATAGTTATCCGATGTTTAACGAGTACGTTTTAAAGCGTTCTATAGAGTGGGTGGGCCTTGTTGTAACTAACATTTCGGGCACCGATGATAGTGATATTCAAGGAACAGGAGCGGTGATCTTAGGCGGGTTCATTAACGCTGCCCGTCACTCCGCTTCCGCTAGCGGGAAAGAGCTTCGAGACCAGCGAATCGTCTTTATGGGTGCTGGGAGTGCTGGTGTTGGAGTGGCCAAGCAATTGCTCTCATTTTTCCTAAACTTGGGTCTCTCCGAAGAAGCAGCGAAAGAGAGGGTTTGGTTAGTGGACACTAAGGTGTGTGTGTGTCTGCTACGTCCATTTTGTATACACAATATGTATTGGAGGGACTTTTTTTTTTTTTGCGTGTTGATCAGGGCTTAG
>TRINITY_DN19096_c0_g1_i1.p1
CAAATAAATACATTGATCGAGGTGATCCAGTATGTGAAGCCTACCGCATTGATAGGTCTCGCGGCCACAGCCAATCTGTTTGATGAGACTGTAGTCAAATTGATGGCCCAGTTCAATCCTCGTCCAATCATCTTCCCGCTCTCCAATCCTGTCAAACTGGCCGAATGCACGTTTGAGGAGGCTGTGAAATGGACGGACGGACAAGTCTTGTTTGCGTCAGGTGAGATAGATCAAAGAGAGCCTAGTATGATGTGGAGGTATGTATGTACTCAGCTTCATATCTGTATCATAATCCAGGATCTCCTTTTCCCAGCTGCGGGTGGCGTGGAGAGACGATGGAGCCAGGGCAAGGAAACAACATGTATGTGTTTCCCGGGATTGGGCTCGGGG
>TRINITY_DN19045_c0_g1_i1.p1
ATGTCGCAAGGATCCATTCCTCGTTCCGACGAGGCCAATCAGCGCCGTGTTGATGAGTTTTTCGAGGAATGGTCCTTGGTGGACTTGCCGACCTATGATGGAAACGTAACCGATGACGTTGAGCGTTGGCTGGAGTTGATATCGTTCTTTCTGGAGCTTCATACGGATCGTGGTATATGGCATTTAGTAGGATTCCGCCTGGTCAGAGGACATGCGCTCGATGTTTTGAATGAAGCACTCGATTCGGGGAACGGCCCGAACGATTGGGATAGCTTTTGCACCTGGGCTCACAGTCTCAACCCCTTCAGACATGAAGCCATCAAGGCTTACAATCAGAGCCTGGTCGCCGTCAATTACGACAGGCTGCGCCAAGGCGATAAGGAGAGTGCCAAGAGCTTCTTTAAGAGGTACCGCAACTGGCAAGCTCAAGCAGATTATCACCGCTATCCATACGACCCCAGAGTTGCGTTCGTCGATCGATTGAGAGATGACTTGCGCCGACAGGTCTACGATCTATTGGCTGAAGCGAAGCTGCTCGACGTGAACATCCACTTCCCCAACTTGCTTAACTACATCTTCCGGAAGGATGGCAACTCCAATTAA
>TRINITY_DN19063_c0_g1_i1.p1
TTTCTTGCTGCCGGACAATCTCGTGTTTCTTACATGCACATGTATCAGAATATCACGGTTAAGGATAAGGATCTAGGCAGTAAATTAGCAAAACTAATGGAAGCATGCGCCTATCTCCCCTGCCATATGACACAAAACGGAGGGAGAACTATGCCGTATTCTGTACCACATGCATACATCCGAATGAGTTTCGAATCACCAAGAGAACTTTACTATGTATCGGAACGAGTTTACAATCACCACGAGAACTTTGCGTGTTCCCTCTTCTGGTTTCTAATCCGTCGTCATGGTTACTCCAGGGAGAGCTTTAAGAATGGCCAGGCATTCCTTCAGAATCGCCTTTGCTTGTTCGCTTTTTTCAGACTCGCAGAGCTCTGTGAGTTCATCCTCGAACTTGGCCTCTGTTCTGTTCGACAGCGGGAAGTCTCTGTACAGTTTGCTCAAATCAAGAAGGCACTCCGATGCAGCAACGTGGACCTGAGCAATCTTTACTAA
>TRINITY_DN19063_c0_g1_i1.p2
GAGTTATGCCTCAAATTTCACAATTCTGGTGATAGTAACACATGGCCTCAAGACACAGCTTACTTGGTTGAGGAGCTATTTCATTTGGTATCACCGAAATTAGTAGACTCCATAAGATTAGTAAAGATTGCTCAGGTCCACGTTGCTGCATCGGAGTGCCTTCTTGATTTGAGCAAACTGTACAGAGACTTCCCGCTGTCGAACAGAACAGAGGCCAAGTTCGAGGATGAACTCACAGAGCTCTGCGAGTCTGAAAAAAGCGAACAAGCAAAGGCGATTCTGAAGGAATGCCTGGCCATTCTTAAAGCTCTCCCTGGAGTAACCATGACGACGGATTAG
>TRINITY_DN19021_c0_g2_i1.p1
TGCCAATATTACATGAAGACAGGAGATTGTAAATTCGGTGCAGTGTGCAAGTTCCATCATCCCCGGGTGAGATCACTGCCCCCTCCAGATTGTGTCTTAAGTCCAATGGGTCTTCCACTACGTCCAGGTGAAGAACTGTGCAAATTCTATTCTCGTTACGGCATCTGCAAGTTCGGCGCCAACTGTAAATTCGACCATCCTACAGTGGTTGCTCCAATGGTCTATGCGTATGGTTTCTCCGCGTCTGCTTCCCCTGCATCCGCTTCGACTAATGTACCTATGGCGCGACGCCTTCTGGGATCCCCACCGGGGTCTGGATATACATCTTAG
>TRINITY_DN19044_c0_g1_i1.p1
GTTCAAGTGCTTGAGAGTCTGCTGGCAACAGAACGTGAAGCACGTGCTGAAGCCAATAAGAGGGCAGAGGAACTGTCGTTGATGTTGCAGGCAACTCAAGGCAAACTGGACATGCTCCAACAAGAAACCACACTTGATAGCAAGCTCAAGACCTCTGCAAGGCGCTTAAGGGGTGATGCTACAGAGTCTGTACATGATATGGATATCGATGGGGACAATGGGAGGCGCCGGAAACGGTCAAAAAGCACAACAAGCCCGTTCAAGAACAATCACACAGAGGATGGCGGTTCCGTATTTATTGGCGAAGATACTTACAACGGGAGTCAGCAAGGGACAGAAACCGAAGACTATACTAAATTCACTGTGCTGAAGCTGAAGCAGGAGCTCACCAAGCACGGGTTTGGTGCTCAACTACTCCAGTTGAAAAATCCCAACAAGAAGGATATCGTTGCCTTATATGAAAAGCATGTCATCGGCAAGTAG
>TRINITY_DN19044_c0_g1_i2.p1
GTTCAAGTGCTTGAGAGTCTGCTGGCAACAGAACGTGAAGCACGTGCTGAAGCCAATAAGAGGGCAGAGGAACTGTCGTTGATGTTGCAGGCAACTCAAGGCAAACTGGACATGCTCCAACAAGAAACCACACTTGATAGCAAGCTCAAGACCTCTGCAAGGCGCTTAAGGGGTGATGCTACAGAGTCTGTACATGATATGGATATCGATGGGGACAATGGGAGGCGCCGGAAACGGTCAAAAAGCACAACAAGCCCGTTCAAGAACAATCACACAGAGGATGGCGGTTCCGTATTTATTGGCGAAGATACTTACAACGGGAGTCAGCAAGGGACAGAAACCGAAGATACTTACAACGGGAGTCAGCAAGGGACA
>TRINITY_DN19001_c0_g2_i1.p1
GACAGATCCAACAAGCAGTGCGAAGAGCGCGCCTTGACAAGGGAAAGGGAAAGCACAGCGGTGAGAGAGACCAGTCGGAGTCACTGCTGTGTACCACCGGGAATCTCAGGGCTGATCGCTAAGTTCAGTTTGAGCAGTCATCAGAAGCAAAGAAAACAGCATCGAATCCCTTATATTTTTTCGGTTCCCCCGCCCCACCCCAACCGCCAAGCGGAGAGGTTTTTGTTCTGCCAGAAACTCAAACTCCTGATGCGGTTTGGTACCCAGGAGGTGGGCAGCTGCCAAAAGAAAACCTGTTCCTGTAGAGATTTACCGCCCCAGAGTCTAGCATATGCGGTCTGA
>TRINITY_DN19055_c0_g1_i1.p1
GGCCATGGTGGTGGCTCAGCAGCTCCCCACTTCATGTCCTCGACGGTGTGCAGCCGGCAGAGACGGTGCGCGGGAGGCTACCATTCTGTCGGTAACGGTAAGCCGAGGCTGATGACGGTATCGGTGAACAGGTACCCGCCGCCGGCTGCTGCTGAGCTGAGTGGGAGCCAGAGCCAGTCGTTCGGCTACTCCGGGTGCAAGAACGCGGCGGCCAGGGCTAGTAGCAGGTCGGCGGCAGCGGCACTCTCGTCCGGTGTGCACAAGTTGAGGTGCTTGCCGGTCAACAAGTCCGATCAGGTCAACGTAATAAGCAACAGCAGCGTCGACTCGACCGCTGCGTCGGCACCGCCGCCGCGGCGGAGGGAAAGAGCGGCAGCGCCCCTGCATCTGCACAGGAGGATGATGTCTAGCCTGACATGA
>TRINITY_DN19055_c0_g1_i1.p2
ATGCAGGGGCGCTGCCGCTCTTTCCCTCCGCCGCGGCGGCGGTGCCGACGCAGCGGTCGAGTCGACGCTGCTGTTGCTTATTACGTTGACCTGATCGGACTTGTTGACCGGCAAGCACCTCAACTTGTGCACACCGGACGAGAGTGCCGCTGCCGCCGACCTGCTACTAGCCCTGGCCGCCGCGTTCTTGCACCCGGAGTAGCCGAACGACTGGCTCTGGCTCCCACTCAGCTCAGCAGCAGCCGGCGGCGGGTACCTGTTCACCGATACCGTCATCAGCCTCGGCTTACCGTTACCGACAGAATGGTAGCCTCCCGCGCACCGTCTCTGCCGGCTGCACACCGTCGAGGACATGAAGTGGGGAGCTGCTGA
>TRINITY_DN19087_c0_g1_i1.p1
CTGTTATCTTTGAAGACCAATAAAGAAAATTTTGGTGGGTTCTCACATGTAATGTTTGCAACAGGTCGCAGACCAAATTCAAAGAACCTTGGACTGGAAGCGGTCGGGGTTGAAATGGATAAGAACGGTGCAATAGTGGTTGATGAGTATTCACGTACCTCAGTTGATTCCATTTGGGCTGTTGGAGATGTTACCAATAGGGTCAACCTGACACCAGTTGCACTGATGGAGGGTGGGGCATTTGCGAAAACTGTCTTTGGCAATGAACCTACCAAACCAGATTACAGAGCTATACCTTCTGCTGTGTTCTCCCAACCACCAATAGGACAAGTTGGTCTTACTGAGGAGCAGGCAATTGAAGAGTATGGAGATGTTGATGTCTTCGTTGCCAACTTCAGGCCCCTCAAGGCCACTCTGTCTGGACTACCTGATCGTGTATTGATGAAGATTCTTGTGTGCGCTACGTCAAACAAAGTTGTAGGAGTGCACATGTGTGGTGATGATGCACCTGAGATAATTCAGGGAATTGCAATTGCTGTTAAAGCTGGATTGACGAAGCAAGATTTTGATGCCACCATTGGCATTCACCCCACATCCGCTGAGGAATTCGTCACAATGAGGAGCCCGACTAGAAAAATTCGAAAAAGTTCTACAGATCAGGTAGAATCTAAAGATGAGGTTGTAAGTAAGCAGTAG
>TRINITY_DN19091_c0_g1_i1.p1
GAGACTCTCTACGGCGAGGGCATCGTATCCGTCATGCGACCTAATGCATCAGCTGCATTTCGTAACTTTGAACAAGAAGCAAGACAATCTGCTGTTTGGGACTCTGACCAGAATGCTACATCTAGTTCTGGTGATAATCTTGCTTCTTTATACCGTCCACCTTTTTCTTTGATGTTCAACGGACCCTTTGACAAGGCAAAGTTAGAGGCTTCTTCCCTGGACAAATGGCTATTAATCAATTTGCAGTCGACAGAGGAATTTAGCTCTCACATGCTTAATCGAGACACTTGGGGAAATGATGCGGTGGCTCAGTTGATTCGGTCAAATTTTATTTTCTGGCAGGTTTATTATGACACCAGTGAGGGGAGGAAGGTATGCACG
>TRINITY_DN19064_c0_g1_i2.p1
CTCCGTCGACTCCTTCGAGGGCTTCCTGGGCTTCTACCCGAGGGAGAGCCGCTGGAAGGGCCGCTACGAGCGTGGCCCCGCCGAGGGCAGCTCGCCCTGGGGCGTCGCCTTGCTCGTCCTCCTACTCCTCGTGCTCGCCAGCTTCCACTCCACCATCCACGACATGTGGGGGCCGTGAACGGCCGGATGTGGGTCCTGCTCCTGTTCGGTTCCACGGATGTGCGCTTGTGCTACTGGTTGCTGCTTGATCGATCGATGATTCCATGTACATATTTGTTAGGGGGGATGCTGCGGCTAGGCTATTAG
>TRINITY_DN19073_c0_g1_i1.p1
CCTGAATATTCTATGACTCCATTTGGGATAGGAGTACCAAGATATGACAGTGGCAGCCAACAGGGATTCCGATCATATGCACATCATCATCCCCTAATCCATAGGCTGACCCCTCGCAGCGGAAGCAATCTGGTGGCACCATTAGGGTCAGTTCCAGCCGTCGTGGCAGAGACTAGAGGCCATGGCCATGGTGCACCGGGCCATATGTACCAGCAGTCATCTGTGCAGGGCAGCCCGTTCCCTCCTACCACCAGAAGGGTTAGGCCCAGAGCCTTGACGATTACGTCTTTCATCGCAGCGACTTCC
>TRINITY_DN19027_c0_g1_i1.p1
TTGACAGCCTTTTCCCTGTGGATTCCCCTTCCCCAAATACCCCAGCTAGACACCATAACCCCCCCCCCCCCTGATTTTCTGGCCCCACTTTGTCAAAATCAGGCTTTTTCTTTTGGACTTTTGAGGGCACTCCTGCTTTCAGGCCTCTCCTCCTCCCTCTTCTTGTCTTTTATAATTGAGGCACTTTTTTTGTGTGTATTCACTTGCATTCCTTTTGGTAGTTCCATATATCCTTTGGGCTCTTCTTCTAGTACCCCTCCAAATCCCTCTCTTACAAACCCTGTCAATGCATCTTATCTCTGCTTTTACAGCCCTTGTTGTAGCTAG
>TRINITY_DN19090_c0_g1_i1.p1
CTGACTCGGAGAATTCTCGATCAATGGTCTAGCCTACATGGTCAAAAATTCTATGTGATAGGACAAGGGTATGGCGAATTTAATGAAGAGAGCTACCAAAAAGTCAACAAGGACAATCACCTGAAGAACAAGCGATCAATTGAACGCGATACTCAGATCGTTCTGGCTGGGAAGAACGGGAAATATTTCAAAGGTCCCATGCCGAGCGGTTCGCATGTCGGATGGCTGGTCATCAGACTCGTCGCAAAGACTCCTGGCGCTTTTCTGGTGCATTGTCATCTCCAGGTTCATGCAATAATGGGTATGACGCTCGTGATGCTAGTTGGGATTGAGAATCTTCCCCCGTTACCCCAAGGATTTCTAGAAGAGTACACAAACCCAGGCGGTTCCAGGGTCAAACAACCTGTGTCACATGTGGCTTCAGTCGAAGCATGA
>TRINITY_DN19090_c0_g1_i2.p1
AAGGTTTCCCAGTCACCCATCGCGCCCAGAGGTGGTACCTTTGATTATGAGTTCCAACTACCACCTGATTCAGAAGGCACTTATATCTACCACACCCACCACAAATTTCAATCAGTAACTGGTTATGGTTCTTTCATAATTGAAGCAAATGATGGGCCACTTCCGTACAGCTATGATGAAGAACGTACCTTGATGTTCAGCGATTACTATCACGCCACCGACAACCAAATCATCTCGGGTCTAGCTTCCACACCGATCAAATTCCTTGGGGAGCCCCAGAGTCTCGCTGTCAATGGACGAGCATTAGGATTTTGTAACTCTTCGAGTCTTTTCGGATGTACAAAGAATTGTCATCCGTACGTGATGCATGTCGAACCGGGCAAAACGTATCGGGTCCGAGCAATTGGTATGACCGCCCTCACGTTCCTTTATTTCGCCATCGAATCGCATCTCAAACTCACAGTCATTGAAGTTGAAGGAGGCTTCATAAAGCGAACAAGCTCATCTTTTATGCAGCTTGGATCCGGACAGCGCTATTCATTTCTTCTCAAAACCAAAACTCTGAAGCAACTGCAAGACCAAGGCGGCCAGCGCGATTTCTATGGCCGAGTTGAAAGTCGCTGGCGGGAAAAACGTGACATGGGATCCTTCATATTAAGATACGACCTGAGCTCTTCTGCATCCGGCCGTAGCAACGGCAACAAGGAGTCTGCTCCCGTCCCCTCCCCGAAACCGAGGAACTATTTCAATCAGATAATCACTAATCTCACCGATCTCGACAAGATTGTGCCTTTACCCACCGAGGAACAAGAATGGATAGAAAGGCGCTTCCGGCCTTTACTTCGCAAGAAAGATGCTCCAACAGCTGCTCAAGTCAGCCGCAGAATATTTATATCAAGTCAGCAGAGAAAAACACCCGACGGAACCGTGAATTGGTTTGTCAACAACATGACTTATTTCGAGAATAAGCATAGGGTACCACTGCTAGTGCAGGCATATACACATGGACTTAAGCCCGATTATGAGGCAGCGTCTAGAAATAATGGCTATGACGCGAAGCTGGATGCGTATCCGGTGAAATTGGGTGAAGTCATCGAATTCGTAATTGTTAATACTGCCTCAACCGTCAATGTTTCCGAAGCACATCCCTGGCACCTACATGGTCAAAAATTCTATGTGATAGGACAAGGGTATGGCGAATTTAATGAAGAGAGCTACCAAAAAGTCAACAAGGACAATCACCTGAAGAACAAGCGATCAATTGAACGCGATACTCAGATCGTTCTGGCTGGGAAGAACGGGAAATATTTCAAAGGTCCCATGCCGAGCGGTTCGCATGTCGGATGGCTGGTCATCAGACTCGTCGCAAAGACTCCTGGCGCTTTTCTGGTGCATTGTCATCTCCAGGTTCATGCAATAATGGGTATGACGCTCGTGATGCTAGTTGGGATTGAGAATCTTCCCCCGTTACCCCAAGGATTTCTAGAAGAGTACACAAACCCAGGCGGTTCCAGGGTCAAACAACCTGTGTCACATGTGGCTTCAGTCGAAGCATGA
>TRINITY_DN19008_c0_g1_i1.p1
ATGGAGCCCACAGCATCAAGCATTCAAAATCCGCCTTCCGATTCCGATGATCGCTCGGCTTTTCTGAAGCTCATCCGAAAAATCACTGGCATGCCTCTAGCTTTGAAAAAAATTTGTGCCTCAGATAAGAATCATCAGCAGAAGCAGTCAACACATTCGGCCAACATAGAAGACTCTGCCCACCTTACTGTATCCATCAGAAAATTCATTCCAAACTTATTCCTTCCCGATCCGCCTGTTGATCCTAACTCAAATGTCTCAGCAGTAGATGATACAACTGATAGATCGAACGAGTCATCTACGAGACAGATGATCTTGGAATCATTCTTAAAAAATAACGGCGGATACTTGGATGATAGTGAATCGCCTTCCACTTCGTCAGATCTAGATGACGAGAGTACTACTACTGAGGATCATCAAGACCAGGCTATCCAGCAGGGATACAATATCAACATCTTGGCCAAGAAACATCCGCCGGAAACTTCCCCCGATCAGCCGTCTGGGACGGCCCCTAAGAAACCATATCACTCTCATCAGTCGATCTCACATACACTACCGAAGAAGTTATTGCGGTTGCACTTGACGCCCAACAAGCCCGATCATCGAATGCACCCTGCAACAACCATCATACTCAACAAATCAGGTTATGAAGCTTACCACCCATTCGTCAACTCATCTGACTTCCAACATGATAATCACCAGGATGTCTACCATCGTAACCGTACCGTAAAGCCGCTCATCGATCACTTAGAGAACTCCCAAGCAGTGAAATTTAGTCCAGAAAGATGCGATCGGGATGAAAGCGCGCACCCTAAGCCCCACCGCGGCTTCAAGAACCGAGCTTCGCAACAAACCCATCCCGAGGGTAAAGGGTGCACGGGTGAGCATTGCTGTGGTGATTGTGGGGATTGCGAGTCGAAAGGAGGTGGTATGCAGGAAGACGAGGCGGCCCTGAGTGTGAACCTGAAATACATTCGATCTTCCACCTTCCCAACCAAGAACTCGATCCTCCACTCACATCCGCTATCCCAAGCCTCATCCAGCTCCAATTCCTCCTCACTCAACCTCGATCATACTTCCTCGACTTCACAAAGTCGCCATCATTCCCACTTCCAGCAGTTTAAAACACCCTTTAGAAACTTGGTCCTCGGACAAGACGATCTGTTAAGGTCAAATTAA
>TRINITY_DN21624_c0_g1_i1.p1
AGACAAATGGGGCTATTCCTGCACATAAGTACTGCAATCTTTGCCCGTGAAGGCCCGAACGTGAACCATTTCAGTCGCACCGTGCGCGCAAAACAATTTATTGGAATTTGGACTCTAGATCGCTCGAGGGCCGCTGCAGGAGTGGATCGCCAGTATGACAGAGTCGTTCCCTCTTTACTTCGCAGTTGCGAGGCTGCCAAGACGAGTCCTTCTGGTTCCCTGGATGAGCATGGAGCTCAACAGCGGCGCGGAATTAGGAGATGGACCGCTCCCGAAAGTTTTTCTCCAGCGGATGTCACCCTCACACTATTACTTGGGCAATCAGTGCCAACTTGTATGAATGTGTGGATCAGCGCCAAATTGTATGAATATTTGGCTTTTTCGCTCTTCCCGCAAACTTGTGGGCAGGAGAAACTTGAACTAAATTATAATAGGGGTTTTCAAAGTTCCCCCCAG
>TRINITY_DN21624_c0_g1_i2.p1
GAATTCAAGACAGCGCTCGTGAGACAAATGGGGCTAGGTGTCTTGTCTGCAACACAGTTCCTGCACATAAGTACTGCAATCTTTGCCCGTGAAGGCCCGAACGTGAACCATTTCAGTCGCACCGTGCGCGCAAAACAATTTATTGGAATTTGGACTCTAGATCGCTCGAGGGCCGCTGCAGGAGTGGATCGCCAGTATGACAGAGTCGTTCCCTCTTTACTTCGCAGTTGCGAGGCTGCCAAGACGAGTCCTTCTGGTTCCCTGGATGAGCATGGAGCTCAACAGCGGCGCGGAATTAGGAGATGGACCGCTCCCGAAAGTTTTTCTCCAGCGGATGTCACCCTCACACTATTACTTGGGCAATCAGTGCCAACTTGTATGAATGTGTGGATCAGCGCCAAATTGTATGAATATTTGGCTTTTTCGCTCTTCCCGCAAACTTGTGGGCAGGAGAAACTTGAACTAAATTATAATAGGGGTTTTCAAAGTTCCCCCCAG
>TRINITY_DN21636_c0_g1_i1.p1
CCACGACCCCCCGTCCAAGGAGAAGCTCAGGGCCATGATGGAGGAGTACGACGTGAACCTGGACGGGCTCCTGGACCGCGAGGAGTTCGCGGAGTTCATCCGGAAGCTGACCGCGGACTCGCTGTGCTCGATCAGCGTGAAGCTGCTGATCACGCTGGTGGCGGCGCCGGCGCTAGCGATGGCGACCAAGCGGGCGACGGAGGGCGTCCCCGGCGTGGGCAAGGTGGTACGCAAGGTGCCCAACGCGCTCTACGCCTCCGCCATCACCCTGGGCGTTGTGCTGGTGCAGAGATCCACCGAGGGCGTCGAGTGACTCGCGCTGCTGAAACTGCAATGTCGTCGGCTGTGTAG
>TRINITY_DN21636_c0_g1_i1.p2
CACCACGACCCCCCGTCCAAGGAGAAGCTCAGGGCCATGATGGAGGAGTACGACGTGAACCTGGACGGGCTCCTGGACCGCGAGGAGTTCGCGGAGTTCATCCGGAAGCTGACCGCGGACTCGCTGTGCTCGATCAGCGTGAAGCTGCTGATCACGCTGGTGGCGGCGCCGGCGCTAGCGATGGCGACCAAGCGGGCGACGGAGGGCGTCCCCGGCGTGGGCAAGGTGGTACGCAAGGTGCCCAACGCGCTCTACGCCTCCGCCATCACCCTGGGCGTTGTGCTGGTGCAGAGATCCACCGAGGGCGTCGAGTGA
>TRINITY_DN21686_c0_g1_i1.p1
AACCCTTTCAGTTCACGTTACCTCAAAAGTGACAATACTATCTTTGAGAGAGCTTTGGCCCTTCATAAGAACCAGACTCGAAAGGGTTTAACTACTGCCTCTGCATCTGTAAAAATGGAAGAGAAGATGGCTGTACCAGAAGATGACCATGACATGGAATTGCTTGAACCAGTGGTGAGCAATCCTGCTCCACAACGTCACACTGATGTCATGGAGGAAGGATCAGTATCAAAACATGAACTTGGTGATGGCATAGGGAGAACTATTGCTGCAACTATAGGATCTGGGGTTCTGGATGCACCTCCAGAAATTTCACTTCCCCAACCTGAGGTGGTGGTGGCAACAACAGTAATCACACAGCCTAACAAGGACATGGAGGATGTGTTACCTCCAGCAATTGAGGATGGTGCACTACAAGCAACCCTCGAACATGCTGTTGGCATACCGGAAGTTACACCCGCTGATGTCTTGCTGGATGTTGCACCTTCTGCTGTTGGAGAATCAGGTGATGACATGGAGATCATACCCTCTGCTATGGCAGAACCTCAACTAGGCAAGGAGCCTGCTCCTGTTGCTAGTCCTGACAGTCAAGAGAAGCCCTTCATGCTTGATTCTGAGACAGGTATGGAGGTTGAGGTTAAGGTTATCGATGATAATCCTGGGGATGGTAGGGTGAGCTCTATACTCGGCACCAAACTTGATTTTGCTGCAATTGATGGGGATTCTGAAGCTTTGTTGGTGGAAAGTAGGGTAAATTTAAGTCGGATACCTAATTCCCCAGAAAGTACACATTGA
>TRINITY_DN21686_c0_g1_i1.p2
ATGATCTCCATGTCATCACCTGATTCTCCAACAGCAGAAGGTGCAACATCCAGCAAGACATCAGCGGGTGTAACTTCCGGTATGCCAACAGCATGTTCGAGGGTTGCTTGTAGTGCACCATCCTCAATTGCTGGAGGTAACACATCCTCCATGTCCTTGTTAGGCTGTGTGATTACTGTTGTTGCCACCACCACCTCAGGTTGGGGAAGTGAAATTTCTGGAGGTGCATCCAGAACCCCAGATCCTATAGTTGCAGCAATAGTTCTCCCTATGCCATCACCAAGTTCATGTTTTGATACTGATCCTTCCTCCATGACATCAGTGTGA
>TRINITY_DN21686_c0_g1_i2.p1
GAAGATGACCATGGCAAGGAAATGCTTGAACAAGTGGTGAGCAATCCTGCTCTGCAACGTCACACTGAGGTCATGGAGGAAGGATCACTGTCAAAACAGGAACTTGGTGATGGCATAGAGGGGACTATTCCAGCAACTATAGGATCTGGGGGTCTGGATGCACCTCCAGAAATTCCCCAACCTGAGGTGGTGGTGGCAACAACAGCAATCACACAGTTTAACAAGGACATGGAGGATGTGTTACCTCCAGCAATTGAGGATGGTGCACTACAAGCAACCCTCGAACATGCTGTTGGCATACTGGAAGTTACACCTGGTGATGGCTTGGGGAATGTTGCACCTTCTTCAGGTGATGACATGGAGATTATGCCCTCTGCTATGACAGAACCTCGACTAGGCAAAGAAACTGCTCCTGTTGCTAGCCCTCCTGACAGTCAAGAGAAGCCATCCATCATGCATGATTCTGAGACAGGTATGGAGGTTGATAAAGTTATCGATGATATTCATGGGGATGGTAGGGTGAGCTCTATTCTTGGCACCAAACTTGATGTTGCTGCAAGTGATGGGGATTCTGAAGCTTTGTTGGTGGAAAGTAGGGTAAATTTAAGTCGGATACCTAATTCCCCAGAAAGTACACATTGA
>TRINITY_DN21686_c0_g1_i2.p2
ATGTCATCACCTGAAGAAGGTGCAACATTCCCCAAGCCATCACCAGGTGTAACTTCCAGTATGCCAACAGCATGTTCGAGGGTTGCTTGTAGTGCACCATCCTCAATTGCTGGAGGTAACACATCCTCCATGTCCTTGTTAAACTGTGTGATTGCTGTTGTTGCCACCACCACCTCAGGTTGGGGAATTTCTGGAGGTGCATCCAGACCCCCAGATCCTATAGTTGCTGGAATAGTCCCCTCTATGCCATCACCAAGTTCCTGTTTTGACAGTGATCCTTCCTCCATGACCTCAGTGTGA
>TRINITY_DN21633_c0_g1_i1.p1
CGGATTCTGTTAACCACTAAAGCTGGGCGTGTTCATGTGCTAGATTCTTTTGAAGGCAACAGCATTGCATCGTTTCGCGCGAAGCCAATATTAACCAATTCGACACTGGAGGCATCGTTCTGTCCCGAGGGAAACCATATCGTATCTGGCTCCGGTGATGGTAGTGTCTATGCTTGGAACGTTGAGAGCGGAAAGGTTGCATGCTGGGAAAGCACAGATGTGAAACCGCCGCGGGTAAGGTGGTCTCCAGGATCCTTGATGTTCGTGACAGGAACGTCGGAGCTGTCCTGCTGGGTGCCGGATTTGTCCAAGCTGGAGTCCTTCACCATCAGCCACACCAACGCCAGGTCCAGCTCGTCCCTGTAG
>TRINITY_DN21633_c0_g1_i1.p2
TTGCCGCAAGACCACAATCGTTGCAATAGTAGCTTACCGGGCCATCAGGAACAGATCACAAACTCAATTGGTACAAGATGCTCCGCTATGCTTTCTTGTTCCTCCTTCGCGTCAACCGGCCACACGGCATGCAAATCGGTCCAAGCCTACAGGGACGAGCTGGACCTGGCGTTGGTGTGGCTGATGGTGAAGGACTCCAGCTTGGACAAATCCGGCACCCAGCAGGACAGCTCCGACGTTCCTGTCACGAACATCAAGGATCCTGGAGACCACCTTACCCGCGGCGGTTTCACATCTGTGCTTTCCCAGCATGCAACCTTTCCGCTCTCAACGTTCCAAGCATAG
>TRINITY_DN21633_c0_g1_i1.p3
ATGCTCCGCTATGCTTTCTTGTTCCTCCTTCGCGTCAACCGGCCACACGGCATGCAAATCGGTCCAAGCCTACAGGGACGAGCTGGACCTGGCGTTGGTGTGGCTGATGGTGAAGGACTCCAGCTTGGACAAATCCGGCACCCAGCAGGACAGCTCCGACGTTCCTGTCACGAACATCAAGGATCCTGGAGACCACCTTACCCGCGGCGGTTTCACATCTGTGCTTTCCCAGCATGCAACCTTTCCGCTCTCAACGTTCCAAGCATAGACACTACCATCACCGGAGCCAGATACGATATGGTTTCCCTCGGGACAGAACGATGCCTCCAGTGTCGAATTGGTTAA
>TRINITY_DN21633_c0_g1_i2.p1
ATGTTCACTACAGAAACAACGCGCAGCGTTGCCGCGAGACCACAATCGTTGCAAGAGTATCTTACCGGGCCATCAGGAACAGAATCCAACCATATCAACTCATTCGTACAAGATGCTCCGCTATGCTTTCTTGTTCCTCCTGCTCTTGATGGAGTCGCGTCAACCAGCCACACGGCATGCAAATCGGTCCAAGCCTACAGGGACGAGCTGGACCTGGCGTTGGTGTGGCTGATGGTGAAGGACTCCAGCTTGGACAAATCCGGCACCCAGCAGGACAGCTCCGACGTTCCTGTCACGAACATCAAGGATCCTGGAGACCACCTTACCCGCGGCGGTTTCACATCTGTGCTTTCCCAGCATGCAACCTTTCCGCTCTCAACGTTCCAAGCATAG
>TRINITY_DN21695_c0_g1_i1.p1
AATAGGAGGTTTGGTGGAGGGCGGGCCCTTGAACCGCCTGCTATCAACCAGGGTGCAATCACCCAGCTTTCAGAACAGATATCAACATTGAATGAAAGGATGGATGAGTTTACCTCTCGAGTTGAAGAACTCAACTCGAAATTTACAGTGAAAAAACATTTGCCCAGTCAGCAGAACTTAGCTCTTCCAAATGATGCTTGCAATGGTTCCACGCCTACAAATCTCTTTGTCTCTCATTTAGGCAATGGTACTCTGATACCTCATTCTTCATCATCAAACCAACTTTCAAAGGATTCCCCGATGATAGAAGAGATTATGAACATAACAAGAGGTCAGCGCCAGGTTATACATCAGCTCGACAATCTGACAAATCTGCTTCACGAGCATTTGGTCTTAACACGCCAGACTAATAATACCGCCAGCAGGAACCGGGTGCTGGATAGCGACACACTCATCTGTCCACTTATTTGCCTGACTGTTGCCAGTATCGGTTACTTCATGTTTAAAGGTCTCAGTAGGGGCTGA
>TRINITY_DN21692_c0_g1_i4.p1
TCGCAAATGGTTTGTTCATCTTCTTTTTCGATCCAAGACGAACGAGCTGGGGCAGACTACTATAAGATACTGCAAGTGACGAGCGATGCGACTCCCGTGGAGCTCAGGACGGCCTATCTCCGACTAATCAAACTTTACCATCCCGACAAGCTCAAGCAGCCAGCTCCCCACCCATCAGTCCCTCAGCCCACTCACTCCCGACGATCCAACGACCATCGGCTCGCCCAAGAGCTGATAGATGCTTATTCAACTTTAAAAGATCCTTCCAGGAGGAAAGATTATGACCTTGCACGTCTGCAATCACCACCTCAGGGGAGCCAGCCTTGTTCGTTCGTCCACACGATCCTAGCACCTATCGACCGTCCTCTTTGGAGCTGGATTGACTGA
>TRINITY_DN21692_c0_g1_i1.p1
TCGCAAATGGTTTGTTCATCTTCTTTTTCGATCCAAGACGAACGAGCTGGGGCAGACTACTATAAGATACTGCAAGTGACGAGCGATGCGACTCCCGTGGAGCTCAGGACGGCCTATCTCCGACTAATCAAACTTTACCATCCCGACAAGCTCAAGCAGCCAGCTCCCCACCCATCAGTCCCTCAGCCCACTCACTCCCGACGATCCAACGACCATCGGCTCGCCCAAGAGCTGATAGATGCTTATTCAACTTTAAAAGATCCTTCCAGGAGGAAAGATTATGACCTTGCACGTCTGCAATCACCACCTCAGGGGAGCCAGCCTTCATCATCACGATCTGATACCAAGATCGTATCGCAAGTTCTCGATCTGTCGGAGTTCACACAACTGGAAAATGAGGGCCAAGGTCACGCCGGCGAAGAGCGGTTCGTGTTCCCCTGCAGATGCGGGGGACAGTTCTTGATCGGCGAAGATCTCATGGAGGCTGGCATCGACATTATCGGCTGCGATGGCTGCAGCTTGGCCGTCAAAGTAGAATATCAAGCTGCATAA
>TRINITY_DN21656_c0_g1_i1.p1
TATGGGACACTAAGGGAGAACTTGATGGGTAAAAGAGGAGTGAACTTAGATTGGAAGAACCGCCTCAGGATTGCCATTGGCTCAGCAAAAGGTCTAGCATACCTCCATGAACTTGCTGATCCACCAATCATACACAGAGATATCAAATCAACCAATATCCTTTTGGATGAAAGTCTCAATGCTAAGGTTGCCGATTTTGGTCTTTCAAAACTTGTGTCTGACACACAAAAGGGTCATGTTTCTACCCAAGTGAAGGGAACATTGGGCTATTTGGATCCTGAGTATTACATGACGCAACAGCTCTCTGAGAAGAGTGATGTCTACAGCTTTGGAGTTGTCCTGCTAGAACTAGTAACTGCTAGCCAGCCCATAGAGAAAGGCAGGTATATTGTCCGTGAGATCAGGACAGCAATAGATCAATATGATCAAGAATACTATGGCTTGAAGGGCCTAATCGATCCAAAAATCAGGGATTCAGCTAAATTAATTGGCTTCAGGAGATTTATACAGTTGGCTATGGAATGTGTGGAAGAGTCTGCTGTTGACCGCCCAACAATGAATGATGTGGTAAAGGAACTTGAGATCATCATACAGAATGAAGGGGCACAATTGTTAAACTCAGCGTCTTTATCAGTTGAACAATTTGGAAATGAAAAGAGACGAGATCCTTATGCAGAACATTTGCCTATGAATGATGAAAGCAGCAGCAGCACTTTTGACTACAACAGTGGGTATTCATACTCAGCTGTTCAACCAAAGTAG
>TRINITY_DN21605_c0_g1_i1.p1
ATGGCCACCAGCTCCACCGCCTTGCTGCACCTTGTCATCCCGGCCTCCCGCCGCCGCCGGCACTTGGTGCCTCGGGCCGCACACTCCGAGTCCGCCCCGCCCGCCGCCTCCGTCGACCGCCGCCGCTTCATCGCCCACACCGCCGCCGCGGCCGCCGTCTCCCCTCTCGTCTTGCCCCGCTGGACCCCCGCGGCTCGCGCGGACGAAGCGCCGGCGCTCTCCGAGTGGGAGCGCATCTTCCTGCCCATCGACTCCGGCGTCGTCCTCCTCGACATCGCCTTCGTCCCAGACGACCCCTCCCATGGTTTTCTCCTTGGAACAAGACAGACAATACTGGAGACGAAAGACGGCGGCAACACCTGGTTCCCTCGCTCCATCCCTTCCGCAGAGGACGAAGATTTCAACTACAGGTTCAACTCGGTAAGCTTCAAGGGCAGAGAGGGATGGATTATCGGCAAGCCTGCAATTCTACTGCACACCTCAGATGCTGGCGAGAGCTGGGAAAGAATACCCCTGAGTGCCCAACTTCCTGGGAACATGGTTTACATAAAAGCTACTGGGGAGCAGAGCGCAGAGATGGTTACCGATGAGGGAGCAATCTATGTTACCTCTAACCGTGGATACAACTGGAAGGCTGCCGTGCAGGAGACCGTTTCAGCTACTCTGAACAGAACAGTTTCAAGTGGCATTAGCGGTGCAAGCTACTACACTGGGACTTTCAACACGGTGAACAGATCGGCCGACGGGCGCTACGTGGCTGTGTCCAGCCGAGGGAACTTCTATCTGACGTGGGAGCCCGGGCAGCCGTTCTGGCAACCCCACAACAGGGCGGTGGCACGGAGGATTCAGAACATGGGGTGGAGAGCGGACGGTGGACTTTGGCTGCTGGTGCGCGGTGGTGGCCTCTTCCTCAGCAGAGGAACCGGGATAACTGAAGATTTTGAGGAGGTGCAGGTGCAGAGCCGGGGGTTTGGGATCCTGGACGTGGGCTACCGCTCGCAGGAGGAGGCCTGGGCTGCTGGTGGCAGCGGCGTGCTGCTCAAGACCACAAACGGAGGGAAGAGCTGGATGCGCGACAAGGCTGCCGACAACATCGCCGCCAATCTCTACTCCGTCAAGTTCCTTGATGACAGGAAAGGCTTCGTGCTGGGCAACGACGGCGTGTTGCTTCGGTATCTTGGCTGA
>TRINITY_DN21605_c0_g1_i1.p2
AGCCCGACCACGCCAGTGAGCCCGCCCGATTCGCCGTCGCGGCGGCCACGTTTCCCCTCCAATGGCCACCAGCTCCACCGCCTTGCTGCACCTTGTCATCCCGGCCTCCCGCCGCCGCCGGCACTTGGTGCCTCGGGCCGCACACTCCGAGTCCGCCCCGCCCGCCGCCTCCGTCGACCGCCGCCGCTTCATCGCCCACACCGCCGCCGCGGCCGCCGTCTCCCCTCTCGTCTTGCCCCGCTGGACCCCCGCGGCTCGCGCGGACGAAGCGCCGGCGCTCTCCGAGTGGGAGCGCATCTTCCTGCCCATCGACTCCGGCGTCGTCCTCCTCGACATCGCCTTCGTCCCAGACGACCCCTCCCATGGTTTTCTCCTTGGAACAAGACAGACAATACTGGAGACGAAAGACGGCGGCAACACCTGGTTCCCTCGCTCCATCCCTTCCGCAGAGGACGAAGATTTCAACTACAGGTTCAACTCGGTAAGCTTCAAGGGCAGAGAGGGATGGATTATCGGCAAGCCTGCAATTCTACTGCACACCTCAGATGCTGGCGAGAGCTGGGAAAGAATACCCCTGAGTGCCCAACTTCCTGGGAACATGGTTTACATAAAAGCTACTGGGGAGCAGAGCGCAGAGATGGTTACCGATGA
>TRINITY_DN21605_c0_g1_i1.p3
ATGTCAGCCAAGATACCGAAGCAACACGCCGTCGTTGCCCAGCACGAAGCCTTTCCTGTCATCAAGGAACTTGACGGAGTAGAGATTGGCGGCGATGTTGTCGGCAGCCTTGTCGCGCATCCAGCTCTTCCCTCCGTTTGTGGTCTTGAGCAGCACGCCGCTGCCACCAGCAGCCCAGGCCTCCTCCTGCGAGCGGTAGCCCACGTCCAGGATCCCAAACCCCCGGCTCTGCACCTGCACCTCCTCAAAATCTTCAGTTATCCCGGTTCCTCTGCTGAGGAAGAGGCCACCACCGCGCACCAGCAGCCAAAGTCCACCGTCCGCTCTCCACCCCATGTTCTGAATCCTCCGTGCCACCGCCCTGTTGTGGGGTTGCCAGAACGGCTGCCCGGGCTCCCACGTCAGATAGAAGTTCCCTCGGCTGGACACAGCCACGTAGCGCCCGTCGGCCGATCTGTTCACCGTGTTGAAAGTCCCAGTGTAGTAGCTTGCACCGCTAATGCCACTTGA
>TRINITY_DN21605_c0_g1_i1.p4
CCCGACCACGCCAGTGAGCCCGCCCGATTCGCCGTCGCGGCGGCCACGTTTCCCCTCCAATGGCCACCAGCTCCACCGCCTTGCTGCACCTTGTCATCCCGGCCTCCCGCCGCCGCCGGCACTTGGTGCCTCGGGCCGCACACTCCGAGTCCGCCCCGCCCGCCGCCTCCGTCGACCGCCGCCGCTTCATCGCCCACACCGCCGCCGCGGCCGCCGTCTCCCCTCTCGTCTTGCCCCGCTGGACCCCCGCGGCTCGCGCGGACGAAGCGCCGGCGCTCTCCGAGTGGGAGCGCATCTTCCTGCCCATCGACTCCGGCGTCGTCCTCCTCGACATCGCCTTCGTCCCAGACGACCCCTCCCATGGTTTTCTCCTTGGAACAAGACAGACAATACTGGAGACGAAAGACGGCGGCAACACCTGGTTCCCTCGCTCCATCCCTTCCGCAGAGGACGAAGATTTCAACTACAGGTTCAACTCGGTAA
>TRINITY_DN21605_c0_g1_i1.p5
ATGGAGCGAGGGAACCAGGTGTTGCCGCCGTCTTTCGTCTCCAGTATTGTCTGTCTTGTTCCAAGGAGAAAACCATGGGAGGGGTCGTCTGGGACGAAGGCGATGTCGAGGAGGACGACGCCGGAGTCGATGGGCAGGAAGATGCGCTCCCACTCGGAGAGCGCCGGCGCTTCGTCCGCGCGAGCCGCGGGGGTCCAGCGGGGCAAGACGAGAGGGGAGACGGCGGCCGCGGCGGCGGTGTGGGCGATGAAGCGGCGGCGGTCGACGGAGGCGGCGGGCGGGGCGGACTCGGAGTGTGCGGCCCGAGGCACCAAGTGCCGGCGGCGGCGGGAGGCCGGGATGACAAGGTGCAGCAAGGCGGTGGAGCTGGTGGCCATTGGAGGGGAAACGTGGCCGCCGCGACGGCGAATCGGGCGGGCTCACTGGCGTGGTCGGGCT
>TRINITY_DN21605_c0_g1_i1.p6
ATGGGAGGGGTCGTCTGGGACGAAGGCGATGTCGAGGAGGACGACGCCGGAGTCGATGGGCAGGAAGATGCGCTCCCACTCGGAGAGCGCCGGCGCTTCGTCCGCGCGAGCCGCGGGGGTCCAGCGGGGCAAGACGAGAGGGGAGACGGCGGCCGCGGCGGCGGTGTGGGCGATGAAGCGGCGGCGGTCGACGGAGGCGGCGGGCGGGGCGGACTCGGAGTGTGCGGCCCGAGGCACCAAGTGCCGGCGGCGGCGGGAGGCCGGGATGACAAGGTGCAGCAAGGCGGTGGAGCTGGTGGCCATTGGAGGGGAAACGTGGCCGCCGCGACGGCGAATCGGGCGGGCTCACTGGCGTGGTCGGGC
>TRINITY_DN21603_c0_g1_i1.p1
AGGCGCTGGTGCGGACCATGGCCAAGGAGCTCGGGGGCACCCGCGTCACGGCCAACTGCGTCGCGCCGGGGGCCACGGCCACGGACATGTTCTTCAAGGGCAAGAGCGAGGCCATGGTGCGACACGCCGTGGAGACAAACCCGATGCAGAGGCTCGGCGAGCCCGGTGACATCGCGCCGGTGGTCGGCTTCCTGTGCACCGACGCTGCCGAGTGGGTCAACGGCCAGGTCATCCGCGCCAACGGCGGCTATGTGTGATGTGATCTTTAGCTTTCACAGCTTCTTGGTGTACATCGTCGTTTTCCTTTGTTTCGCCATCTTGTTATCTTTACCTTTAACCTTATTATCATTCTAG
>TRINITY_DN21631_c0_g1_i1.p1
GTACTAGGCACAACGGGGGAGGCTTCTGATATTGATGACAACCTGTGGCTAACTTCGCGTGCCTCATACAAGCCCATTGTTGAGTGCTGTGGAGGCACAGAGTTGGCATCCTCATACATTCAAGGGAGTCTTCTGCGACCGCAGGCCTTTGGAGCTTTTAGTGGCGCATCAATGTCCACTGGGTTTGTCATACTTGATGAACAGGGAACTCCGTATCCTGATGATATACCTTGCTCTGGAGAAGTGGGTCTCTTCCCTTTGTATTTTGGTGCTACTGATCGGCTTCTCAACGCTGATCATGACAAGGTTTACTTCGATGGAATGCCCATTTATAAAGGAAGGCAACTCAGACGACATGGAGATATAATCCAGAGGACAGTAGGCGGGTACTATATGGTACAGGGAAGGGCGGATGACACCATGAACCTCGGTGGAATTAAGACCAGTTCAGTAGAGATAGAACGGGTGTGCAACAGAGCTGACGAGTGTCTGCTAGAAACAGCAGCAGTTAGCATCAAACCTTCCGGTGGGGGACCAGAACATCTAGCCATCTTGGCGGTGCTAAAAGATAGATCGGCCCAGTACGACGTGAATCTTCTCAAGAGGAAGTTCCAGACTGCCATTCAGAAGAACCTCAATCCTCTCTTCAAGGTGAGCTATGTCAAAGTCGTCGCTGAGTTCCCGAGAACGGCTTCGAACAAGCTGCTGAGAAGGGTTCTGAGGGATCAGCTCGCGCAGGAACTCTCAAATCGCAGCAAGCTATGA
>TRINITY_DN21649_c0_g1_i1.p1
TTCGGATGGCTCGGAGCCTCGCCTGATGGGGTCCTGGGGTGCGAGCCGCAGGGCGGGATCCTGGAAGTGAAGTGCCCGTTCAACAAGGGCAAGCCTGAGCTCGCTCTGCCCTGGCGCGCCATGCCGTACTACTACATGCCGCAGGTGCAGGGGCTGATGGAAATCCTGGGCAGGGACTGGGTGGACCTCTACTGCTGGACACCCAACGGGAGCAGCCTGTTCCGGGTGCCGCGGAACTGCGCGTACTGGGAGCTCATCCACGAGGCGCTGCGCGACTTCTGGTGGGGCAGCGTGGTGCCCGCGCGGGAGCTGGCGCTCCTGGGGAAGCACGACGAGGCGAGGTCCTTCGAGCCTCGGCCCAAGCACCGGCTCACGAACCTGGTGCTGTACAGGAGCAGGAAGCTGGCCTCCGAGGCCAAGCTGCTGTGTATGGATGTTGGCGGCCGTGTAGAGTTCTTTCAGTGA
>TRINITY_DN21669_c0_g1_i1.p1
GCCAAGTGGGACGAAGCCAATGAGGCATGCTTGTCTCGTCTGCTGAACGTCTTGTCGAACCGCTTATTTGACGTGTACTCTGGTTTTACCTCCGCCAAGGGTCTATGGACTGAACTTGAGAACGAGTTCTCTGAAGTTGACAATGGCAATGAGTCATTCACAACGGAAAACTACCTCAACTATAAAATGGTTGAGGGAAGGTCTGTTATGGAGCAGCTACAGGAGATTCAACTCCTTGTTAGGGACTTGGTCCAATATGGCTGCGTCCTACCAGACAGTTTTCAGGTGAATGCAATACTGGCAAAGCTCCCGCCTTCTTGGCGAGACTTTGTGACTTCACGCCGCCACATGAAGAAGCAAATGACTCTCACTGAGTTGTCAGCTGCGATAAATGTGGAAGAGCGTGCAAGGTCCAGTAACAAGCCATCCCAGCAACTCCAGGCTCACGTTGTTGAGAAG
>TRINITY_DN21690_c0_g1_i2.p1
GCCGCGCCGCTCAGCTGCCCGGCACCCGCCCTTCCTCGCCGAGCTCGGGATCGACGTCTCCCGCACCTCCTCCGCGCCCGTTCCGGGCTCCGCATCCGGCCTCTCCCCCGTCCCCAACCCCATTCCGCAGCAGGCGACCAGCACAACATCTCGAATCCCCCGCCTCGCATTCGGCTCGCCGTCGCTCCTCCTCCGCGTCCCGCCACCCTCCGCACGCACAAGTTTACTATGTCTGGGATGGCATTTGATGATTCACCTGCCCAAGTGAATGTTGAAGGAGATGTTTCAGAGAAAAAAGTAGAAGTTCAAGACCAGAATGAAGTGGGTGGGATGCCCTCACGACAAGAGGAGGAGGCAGCAATTAAGAAAAAGTATGGAGGAATATTGCCCAGAAAGACTCCACTTATATCTAAGGATCATGAACGTGCTTACTTTGATTCTGCTGATTGGGCTCTAGGAAAGCAAGGTGGTGTTCCCAACAAGCCTAAAGGTCCTCTTGAGGCACTCCGACCCAAGCTTCAGCCTACGCAACAGAATGCCCGCGCCCGCCGAACTTCATATGCGTCTGCGGACAGTGACGACACTTTGAATCTGTCCCCCGAGGATCTGGTCCCGCAAGGAGAACCCAGCCAGCAGGGAGAACCAGTCGAGGACAAGAACAAGGAATAA
>TRINITY_DN21690_c0_g1_i2.p2
GGCAACATCAGAACAAAAAAAAAAATCTTCATTATTATTAGTACAGCAACTCCTTCAGCTCAACGGGAGAGTTTCGAGTCTCGGACCATCGGATTTGCATGTGTTTGCATAGAGGTAACACAGGTCCAGGTACAGCAATGTAAACATCGCAAGCATCATTGTTTATTTGTTCATGCATCCCAAGGACCCCCAACAGCCCAGTGCAGCGGATACCACATCTCACATGCAGTTCAAGCTGCACGTGTCTCAACCTCAGCCTCACCGGGACCGTTGGGCCGGAACCGAATCAACACGCTTATTACCAAGGCAAAAGAAGTTTTTTTTTTGTGCGACGGCGGAAAATGGCATCTTGTGTATGAAAAGGGGTACAGTACAGTAGCTATGCTGGGCATGTGTTTATTCCTTGTTCTTGTCCTCGACTGGTTCTCCCTGCTGGCTGGGTTCTCCTTGCGGGACCAGATCCTCGGGGGACAGATTCAAAGTGTCGTCACTGTCCGCAGACGCATATGA
>TRINITY_DN21690_c0_g1_i3.p2
ATGTCTGGGATGGCATTTGATGATTCACCTGCCCAAGTGAATGTTGAAGGAGATGTTTCAGAGAAAAAAGTAGAAGTTCAAGACCAGAATGAAGTGGGTGGGATGCCCTCACGACAAGAGGAGGAGGCAGCAATTAAGAAAAAGTATGGAGGAATATTGCCCAGAAAGACTCCACTTATATCTAAGGATCATGAACGTGCTTACTTTGATTCTGCTGATTGGGCTCTAGGAAAGCAAGGTGGTGTTCCCAACAAGCCTAAAGGTCCTCTTGAGGCACTCCGACCCAAGCTTCAGCCTACGCAACAGAATGCCCGCGCCCGCCGAACTTCATATGCGTCTGCGGACAGTGACGACACTTTGAATCTGTCCCCCGAGGATCTGGTCCCGCAAGGAGAACCCAGCCAGCAGGGAGAACCAGTCGAGGACAAGAACAAGGAATAA
>TRINITY_DN21693_c0_g1_i1.p1
CGCCGGGTCGCCGTACCACCGCCACGCCGCCGGCGAGCCGCCAAGGAGGGCCGCCGGGTACAGCGTCGACCAGTCGCCGGCGCACCCCTACAGCTCCGAGAGCGCCGGGTACGGCCTCGTCGCCAGCTCCGTCGACCGCTCCCGCGCCAAGGGCGCCTCGCGCGGCAACGAGACGCCGACGAGGGGCTCGGCGGTGCCCAAGTTCGGCGACTGGGACGCCAACCCGGCGTCGGCGGACGGCTACACGCACATCTTCAACAAGGTGAGGGAGGAGAAGCAGACGACCCAGGCGGGGAAGCCAGCGGCGTACGGCAAGGACGGCATGCGTACCAACGGCCCCAAGCAGCACGACGACGACGGCTACGTCTCATCGAAATTCTCGTGCTTTGGGTGGTGCAAGTAGAGAGCGATTGCCTGATGAATGGTGACGATGGATGGATGGATGCAGACGCTGGTTCCTCTGGGTCTGGGGATGTAAGTCTGGAGAACGAGGGGCATGAAACGATCTCCATGATCTTTCCTGTGGTAGATTTTCACTTCAATTTATGA
>TRINITY_DN21693_c0_g1_i1.p2
GCCGGGTCGCCGTACCACCGCCACGCCGCCGGCGAGCCGCCAAGGAGGGCCGCCGGGTACAGCGTCGACCAGTCGCCGGCGCACCCCTACAGCTCCGAGAGCGCCGGGTACGGCCTCGTCGCCAGCTCCGTCGACCGCTCCCGCGCCAAGGGCGCCTCGCGCGGCAACGAGACGCCGACGAGGGGCTCGGCGGTGCCCAAGTTCGGCGACTGGGACGCCAACCCGGCGTCGGCGGACGGCTACACGCACATCTTCAACAAGGTGAGGGAGGAGAAGCAGACGACCCAGGCGGGGAAGCCAGCGGCGTACGGCAAGGACGGCATGCGTACCAACGGCCCCAAGCAGCACGACGACGACGGCTACGTCTCATCGAAATTCTCGTGCTTTGGGTGGTGCAAGTAG
>TRINITY_DN21646_c0_g1_i1.p1
GATGCTCTCATGAGCCACTTCGTTGGGACGGATCCTGATTTCCATCGCGACCCACGGTTCGGGATCATGGAGGCGATCTCCGCCGTGATGCGGCATGGTATGGCAGGGATGAACAGGGAGGTTGATGTCAGAGGAAGGCCGAACTTCTTCTCAGACCTGGAGATGGAGTTCGGTTCAGGGCCATGGCTGCTCTTCCGCGGCCAGCTCCCCGGCCATCTCACCGAGGACAACGGTTTCGATGTTTTCGTCAATGGACGACGTGGCGGCGGCGGCGGCGGCGTCGGCATGAGGAGGGCCAACATCGCGGACTACTTCGTTGGCCCTGGACTGGATGATCTTATCGAGCAGTTGACCCAGAATGATCGCCGAGGACCACCACCTGCTGCACAGTCCTCGATCGACGCTATGCCCACAGTGAAGATCACCCAGAGGCATCTCAGTGGGGACTCGCACTGCCCTATCTGCAAGGAGAAGTTCGAGATGGGATCCGAAGAAGCAAGAGAGATGCCATGCAAGCACCTGTACCACTCCGACTGCATAGTTCCTTGGTTAGAGCAGCACAATTCCTGCCCCGTTTGCCGTTACGAGCTCCCGCCACAGGGCTCTGCCACGGGTGCTAGCTGCTCGCGCGCGAGATCAACCGACCAGAGCCAGAGCTCAAGTAGTTCAAGCAGCAGCGGGAGAACCAGTGGGCGTCAAAGGAGAAGGAACCCGTTCTCGTTCCTGTGGCCTTTCCGCTCATCAAGTAGTTCTCGCTAG
>TRINITY_DN21646_c0_g1_i1.p2
ATGTTGGCCCTCCTCATGCCGACGCCGCCGCCGCCGCCGCCACGTCGTCCATTGACGAAAACATCGAAACCGTTGTCCTCGGTGAGATGGCCGGGGAGCTGGCCGCGGAAGAGCAGCCATGGCCCTGAACCGAACTCCATCTCCAGGTCTGAGAAGAAGTTCGGCCTTCCTCTGACATCAACCTCCCTGTTCATCCCTGCCATACCATGCCGCATCACGGCGGAGATCGCCTCCATGATCCCGAACCGTGGGTCGCGATGGAAATCAGGATCCGTCCCAACGAAGTGGCTCATGAGAGCATCT
>TRINITY_DN21627_c0_g1_i1.p1
AACAGTACTTTCGCCGATGTGCTCGTCGTGTTAGCCAGGAATGCAGACACGCAACAGCTAAATGGGTTCATTGTGCGGAAAGGAGCTCCTGGCCTGAAAGCTACAAAGATCGAGAACAAAATTGGCCTCAGGATGGTTCAGAACGGTGACATAGTTTTGAACAAGGTGTTCGTCCCTGACGAAGACCGGTTGCCAGGCATCAACTCGTTTCAGGACATCAGCAAGGTGCTCGCCATTTCACGCATTATGGTGGCATGGCAACCGGTTGGCATATCAATGGGGGTCTTCGACATGTGCCACCGGTATCTGAAAGAAAGGAAGCAGTTCGGAGTCCCTCAGGCGGCGTTTCAGCTGAACCAAGAGAAGCTCGCCCGGATGCTCGGTAACGTCCAGTCGATGGTCCTCGTCGGCTGGCGTCTCTGCAAGCTCTACGAGTCGGGGAAAATGACGCCGGGCCACGCTAGCCTAGGGAAGGCTTGGAACTCCAGGACGGCCCGCGAGGTGGTCTCCCTTGGCCGAGAGCTGCTGGGTGGGAACGGGATTTTGGCCGATTTCCTTGTAGCCAAGGCGTTCTGCGACCTGGAGCCCATCTACTCGTACGAGGGCACGTACGACATCAACAGCCTGGTGACCGGCAGGGAGGTCACCGGGACCGCGAGCTTCAGGCCCGCCGCGCCAGCGAAAGCCCGGCTGTGA
>TRINITY_DN21657_c0_g1_i1.p1
TTCACCGACAGCCAGGCGGTGGCGGACGCAGTCGCCGGCCTCTCGCCCCTGCTGGCCTTCTCCATACTGCTCAACAGCGTCCAGCCAGTGCTGTCAGGCGTCGCTGTCGGCGCGGGCTGGCAGAGCGTCGTCGCCTACGTTAACATCACTTCGTACTACCTCATCGGCATCCCTCTTGGAGCCGTGCTGGGCTACGCGCTGGGGCTTCATGTGAAGGGCATCTGGATCGGCATGCTGCTCGGAACGCTGGTCCAGACTGTTGTGCTTCTCTTCATAACGTTGAAGACCGACTGGGAAAAACAGGTGGAGGTTGCTCAAGAGAGGCTGAAGAGATGGTACATGGAAGAGAACAGAAGACTCCAGGGGTCCAGACGAAACCCTTAG
>TRINITY_DN21663_c0_g1_i1.p1
GCTTCTGGAGAAAGGCTGATCATTGTTTCATCTAACGAGATACCAACTGAACCAATATCCCCAACAATTGAGGCACTCATTTTGCTCCACGATAAAGTAAGTGCATCCTCTGAGAAACACCATTCAAGTACAAGGCTTGTTGTACCATCAAACAAAGTTGGCTGTATTCTTGGGGAAGGTGGGCAGGTGATTACTGAAATGAGAAGACAAACTGGGGCTGAAATTCGAGTTTACTCGAAGGCAGATAAACCAAAATACTTGTCTTTTGATGATGAACTTGTGCAGGTTGCTGGGCCTCCAACTATTGCAAGAGGAGCCCTCACAGAAATTGCTTCGAGGCTTAGAACTAGG
>TRINITY_DN21667_c0_g1_i2.p1
TCAAATCCAACTAGCCGGGTTTCACTTGTAAGCTGTCGTAATGCCTTCACGATGGTTGCGAATCTTAGCCTGTATGGCGTTGCTTTGGTGATATTTACTCTATTGCAGTCAGTGAATGTACTAGTTCAGTATCGGTGGATTGCTTATGTGTCCATTTCCCTCGGATCTTGCTTTGTTGTCATCTTCTTGGTTGGAACCAAAGAGCCAGGATCAATTCGGCACTGTTTGGATAAGAGTCCTTCCAGAATTTCATGGGACTACTGGTTCAAGAGAGTATTGTACTACCAAGTTGCTCTAGTCTATACTCTGACTAGATTGGTGACCAATGTTTCACAGGCATTTCTTGCTTTCTATGTAATAAATGATTTAGAAATGAATCAATCCTCCAAAGCATTGGTACCTGCTATTATCTACATC
>TRINITY_DN21626_c0_g2_i1.p1
CTTCGGCGGGCTCTACATCGTGGCCCTGGGCAACGGCGGCACCAAGCCCAACATCTCCACCATCGGGGCGGACCAGTTCGACGAGTTCGACCCGCGGGAGCGGGCGCACAAGCTGTCCTTCTTCAACTGGTGGATGTTCACCATCTTCCTGGGCATCCTCTTCTCCTCCACCGTCCTCGTCTACCTGCAGGACAACGTGAGCTGGTCCGTGGGCTACGGCATCCCCACGCTGGGCCTCATGGTCTCCATCTCCGTCTTCCTCGCCGGCACCAGGCTGTACCGCCACAGGGTGCCGCAGGGCAGCCCGTTCACGAGCATGGGCAGGGTCCTGGCCGCCGCGCTCTGGAAGTGGAGCGTCCCGGTCCCGGCCGACGCCAAGGAGCTGCACGAGCTGGACGTCGA
>TRINITY_DN21626_c0_g2_i1.p2
TTCGGCGGGCTCTACATCGTGGCCCTGGGCAACGGCGGCACCAAGCCCAACATCTCCACCATCGGGGCGGACCAGTTCGACGAGTTCGACCCGCGGGAGCGGGCGCACAAGCTGTCCTTCTTCAACTGGTGGATGTTCACCATCTTCCTGGGCATCCTCTTCTCCTCCACCGTCCTCGTCTACCTGCAGGACAACGTGAGCTGGTCCGTGGGCTACGGCATCCCCACGCTGGGCCTCATGGTCTCCATCTCCGTCTTCCTCGCCGGCACCAGGCTGTACCGCCACAGGGTGCCGCAGGGCAGCCCGTTCACGAGCATGGGCAGGGTCCTGGCCGCCGCGCTCTGGAAGTGGAGCGTCCCGGTCCCGGCCGACGCCAAGGAGCTGCACGAGCTGGACGTC
>TRINITY_DN21626_c0_g2_i1.p3
GACGTCCAGCTCGTGCAGCTCCTTGGCGTCGGCCGGGACCGGGACGCTCCACTTCCAGAGCGCGGCGGCCAGGACCCTGCCCATGCTCGTGAACGGGCTGCCCTGCGGCACCCTGTGGCGGTACAGCCTGGTGCCGGCGAGGAAGACGGAGATGGAGACCATGAGGCCCAGCGTGGGGATGCCGTAGCCCACGGACCAGCTCACGTTGTCCTGCAGGTAGACGAGGACGGTGGAGGAGAAGAGGATGCCCAGGAAGATGGTGAACATCCACCAGTTGAAGAAGGACAGCTTGTGCGCCCGCTCCCGCGGGTCGAACTCGTCGAACTGGTCCGCCCCGATGGTGGAGATGTTGGGCTTGGTGCCGCCGTTGCCCAGGGCCACGATGTAGAGCCCGCCGAA
>TRINITY_DN21682_c0_g2_i1.p1
GTCCGCATGCCCGCAAACAACCGCGTGCACAGCAGCGCGGCGTTGCAGACTCACGGCATCTGGCAGAGCGCCATCGGATACGACCCCTACGCGCCCGAGAACGACAAGCAACAGCCGGGGCGGCCTTCGTCCTCCGTCTCCGCCAACGCCGCCGCCGCAGCTGCCAACGACGCCAACGCAGCCGCCAGCGCCGCCGCAGCTTCCGGATCCGGCTCGGGCGATGGCAACGCCTACACCAGCTTCCAGGGCCTCCTCGCGCTCGCCCGCATCACCGGCTCCAACTCCGATGAGACACGCGGCGCCTGCAAGAAGTGCGGCCGCGTTGGCCACCTCACCTTCCAGTGCCGCAACTTCCTCTCCGTCAAGGACCTGGACCTGGACGACGCCCAGGCCGCTGCACAGGCAGCCGCGCAGGCCAAGTTCGACGAAATAAAAAAGAAGACTGCTGCTGGTGGG
>TRINITY_DN21682_c0_g2_i1.p2
CCCACCAGCAGCAGTCTTCTTTTTTATTTCGTCGAACTTGGCCTGCGCGGCTGCCTGTGCAGCGGCCTGGGCGTCGTCCAGGTCCAGGTCCTTGACGGAGAGGAAGTTGCGGCACTGGAAGGTGAGGTGGCCAACGCGGCCGCACTTCTTGCAGGCGCCGCGTGTCTCATCGGAGTTGGAGCCGGTGATGCGGGCGAGCGCGAGGAGGCCCTGGAAGCTGGTGTAGGCGTTGCCATCGCCCGAGCCGGATCCGGAAGCTGCGGCGGCGCTGGCGGCTGCGTTGGCGTCGTTGGCAGCTGCGGCGGCGGCGTTGGCGGAGACGGAGGACGAAGGCCGCCCCGGCTGTTGCTTGTCGTTCTCGGGCGCGTAGGGGTCGTATCCGATGGCGCTCTGCCAGATGCCGTGAGTCTGCAACGCCGCGCTGCTGTGCACGCGGTTGTTTGCGGGCATGCGGAC
>TRINITY_DN21682_c0_g2_i1.p3
TCCGCATGCCCGCAAACAACCGCGTGCACAGCAGCGCGGCGTTGCAGACTCACGGCATCTGGCAGAGCGCCATCGGATACGACCCCTACGCGCCCGAGAACGACAAGCAACAGCCGGGGCGGCCTTCGTCCTCCGTCTCCGCCAACGCCGCCGCCGCAGCTGCCAACGACGCCAACGCAGCCGCCAGCGCCGCCGCAGCTTCCGGATCCGGCTCGGGCGATGGCAACGCCTACACCAGCTTCCAGGGCCTCCTCGCGCTCGCCCGCATCACCGGCTCCAACTCCGATGAGACACGCGGCGCCTGCAAGAAGTGCGGCCGCGTTGGCCACCTCACCTTCCAGTGCCGCAACTTCCTCTCCGTCAAGGACCTGGACCTGGACGACGCCCAGGCCGCTGCACAGGCAGCCGCGCAGGCCAAGTTCGACGAAATAA
>TRINITY_DN21660_c0_g1_i1.p1
ACCGAGTCTTCATTTGGTGTGAGTTCTGATGTTGTCACCGCAACAACTACATCAGAACGTAGCCATTCTCGACATCCTAAGAAATGCAGGTTCAAGGGATGTTCCAAAGGTGCAAGAGGCGCATCAGGATTGTGTATTGCCCATGGAGGTGGGCAGAGATGTCATAAACCTGGATGCCATAAAGGAGCCGAGAGCAGCTCTGCATACTGCAAAGCCCACGGTGGCGGTCGTCGGTGTGAGGAACTTGGTTGTACCAAAAGCGCAGAAGGAAAAACAGATTATTGCATTGCTCATGGTGGAGGCCGCCGCTGCGAACATCCTGGCTGTCCTAAAGCTGCCCGGGGTAAGTCTGGGCGGTGCATCAAGCATGGTGGTGGGAAGAGGTGTTTGGTTAAAGGTTGCATTCGGAGTGCGGAG
>TRINITY_DN21660_c0_g1_i1.p2
ATGTTGTCACCGCAACAACTACATCAGAACGTAGCCATTCTCGACATCCTAAGAAATGCAGGTTCAAGGGATGTTCCAAAGGTGCAAGAGGCGCATCAGGATTGTGTATTGCCCATGGAGGTGGGCAGAGATGTCATAAACCTGGATGCCATAAAGGAGCCGAGAGCAGCTCTGCATACTGCAAAGCCCACGGTGGCGGTCGTCGGTGTGAGGAACTTGGTTGTACCAAAAGCGCAGAAGGAAAAACAGATTATTGCATTGCTCATGGTGGAGGCCGCCGCTGCGAACATCCTGGCTGTCCTAAAGCTGCCCGGGGTAAGTCTGGGCGGTGCATCAAGCATGGTGGTGGGAAGAGGTGTTTGGTTAAAGGTTGCATTCGGAGTGCGG
>TRINITY_DN21660_c0_g1_i2.p1
ACCGAGTCTTCATTTGGTGTGAGTTCTGATGTTGTCACCGCAACAACTACATCAGAACGTAGCCATTCTCGACATCCTAAGAAATGCAGGTTCAAGGGATGTTCCAAAGGTGCAAGAGGAGCATCAGGATTGTGTATTGCTCACGGAGGTGGGCAGAGATGTCATAAACCTGGATGCCATAAAGGTGCCGAGAGCAGCTCCGCGTACTGCAAAGCCCACGGTGGCGGTCGTCGGTGTGAGGAGCTTGGTTGTACCAAAAGCGCGGAAGGAAAAACAGATTATTGCATCGCTCATGGTGGAGGCTGCCGCTGCCAACATCCTGGCTGTCCTAAAGCTGCCCGGGGTAAGTCTGGGCGGTGCATCAAGCACGGTGGTGGGAAGAGGTGCTCGGTTAAAGGTTGCATCAGGAGCGCTGAGGGGAAGGCTGGGCTGTGCATTTCTCATGGCGGCGGCCGACGGTGCCAGTATCCTGATTGCGGCAAGGGGGCTCAGGGCAGCACATTGTACTGCAAGGGGCATGGTGGCGGCAAGAGGTGCATCTTTGATGGTTGCAGCAAAGGCGCAGAGGGTAGCACACCTCTGTGCAAAGCACATGGTGGCGGGAAGCGGTGCATGTTTGAAGGAGGTGGTGTCTGTGCAAAAAGTGTGCACGGGGCTACTGAATATTGCGTGGCG
>TRINITY_DN21660_c0_g1_i2.p2
ATGTTGTCACCGCAACAACTACATCAGAACGTAGCCATTCTCGACATCCTAAGAAATGCAGGTTCAAGGGATGTTCCAAAGGTGCAAGAGGAGCATCAGGATTGTGTATTGCTCACGGAGGTGGGCAGAGATGTCATAAACCTGGATGCCATAAAGGTGCCGAGAGCAGCTCCGCGTACTGCAAAGCCCACGGTGGCGGTCGTCGGTGTGAGGAGCTTGGTTGTACCAAAAGCGCGGAAGGAAAAACAGATTATTGCATCGCTCATGGTGGAGGCTGCCGCTGCCAACATCCTGGCTGTCCTAAAGCTGCCCGGGGTAAGTCTGGGCGGTGCATCAAGCACGGTGGTGGGAAGAGGTGCTCGGTTAAAGGTTGCATCAGGAGCGCTGAGGGGAAGGCTGGGCTGTGCATTTCTCATGGCGGCGGCCGACGGTGCCAGTATCCTGATTGCGGCAAGGGGGCTCAGGGCAGCACATTGTACTGCAAGGGGCATGGTGGCGGCAAGAGGTGCATCTTTGATGGTTGCAGCAAAGGCGCAGAGGGTAGCACACCTCTGTGCAAAGCACATGGTGGCGGGAAGCGGTGCATGTTTGAAGGAGGTGGTGTCTGTGCAAAAAGTGTGCACGGGGCTACTGAATATTGCGTGG
>TRINITY_DN21660_c0_g1_i2.p3
CGCCACGCAATATTCAGTAGCCCCGTGCACACTTTTTGCACAGACACCACCTCCTTCAAACATGCACCGCTTCCCGCCACCATGTGCTTTGCACAGAGGTGTGCTACCCTCTGCGCCTTTGCTGCAACCATCAAAGATGCACCTCTTGCCGCCACCATGCCCCTTGCAGTACAATGTGCTGCCCTGAGCCCCCTTGCCGCAATCAGGATACTGGCACCGTCGGCCGCCGCCATGAGAAATGCACAGCCCAGCCTTCCCCTCAGCGCTCCTGATGCAACCTTTAACCGAGCACCTCTTCCCACCACCGTGCTTGATGCACCGCCCAGACTTACCCCGGGCAGCTTTAGGACAGCCAGGATGTTGGCAGCGGCAGCCTCCACCATGAGCGATGCAATAATCTGTTTTTCCTTCCGCGCTTTTGGTACAACCAAGCTCCTCACACCGACGACCGCCACCGTGGGCTTTGCAGTACGCGGAGCTGCTCTCGGCACCTTTATGGCATCCAGGTTTATGACATCTCTGCCCACCTCCGTGAGCAATACACAATCCTGA
>TRINITY_DN21670_c0_g1_i4.p1
ATGAACAAGGGAAAGATTTTTAAGCTAGCCAAGGGATTCAGAGGAAGGGCGAAAAATTGCATAAGGATAGCAAGAGAGAGGGTGGAGAAGGCGCTGCAATATTCATATAGGGATCGACGCAACAAGAAGAGAGACATGCGGTCTCTTTGGATTGAGCGCATCAATGCTGGTACACGCCTCCATGGGGTGAACTACGGCAATTTCATGCATGGGTTAATGAAGGAGAACATCCAACTCAACAGGAAGGTGCTCTCGGAGCTGTCAATGCACGAGCCATACAGCTTCAAGGCTCTTGTCGATGTGTCTCGGAATGCATTTCCTGGCAACAGGCCTGTTCCTGCCAAGGAGGGGCTAGCGAGCATTCTGTAA
>TRINITY_DN21623_c0_g1_i1.p1
AACCCCACGGCGATGCTCTCGGCGCTCATGAGCAAGCGCGCCAAGCTCCAGGAGGAGCTCCGCTCCATCGAGCGCCAGGTTTATGATATGGAGACCACCTACCTACAGGAGACTAATCAATTTGGAAGTGTGCTGAAGGGTTTCGAATCTTTTTTGTCATCCTCAAAAAACACCTCTAAGTTGATGAACATTTGGCTGGACGAGATGATGGAAGAGAGTATGGAGCAGGTCGTTCTAAGGGTGGAAGCACCCCTGCGAACGGGCAAGGCAAACCGAAGAAGGGAGGGCGCCCTGGTGGGCGAGATGGCAAGAGACTACGGCCGTCGAATGACCCAGACCTGGACGACGAAGATGACTACTAACTCCTCCATCATGTAG
>TRINITY_DN21664_c0_g1_i1.p1
GACTGGGAGCATGAAGAAACATTCACTGACGATTATGAGGATGTATACATTGATCAAGAGGAACGGGCAGATTTAGCTCCTGAAATTCCTGCTCCACCTGAAATCAAGCAGGATGATGAAGAGAACGAAGAAGAAGGGGGCCTGAGCAAGTCTGGCAAGGAACTAAAAAAGTTGCTTGGGCGCGCTGCTGGACTAAATGAGTCAGATGCGGATGAGGATGAAGAAGACGAAGATCAAGAAGATGATTCATCGCCAGTGCTTGCTCCAAAACAGAAGGATCAAGTTAAAGATGAACCTGTGGATAGCAGCCCATCTAAACCAGCACCATCAGGACATGCTCGAGGCACACCTCCGGCATCCAAATCCAAGCAAAAGAGAAAATCAGGTGTTGATGATGCAAAAACTTCTAGTGGTGCAGCTTCAAAGAAAGCAAAGGTGGAATTGGATGCGAAAGCATCAGGCCTCAAAGAGGAGGCATCATCTTTGGCAAAACCTGCATCAAAGACCTCTGCTGCATCAAAAAGTGGGACAAGCGTATCACCTGTCACAGAGGATGAAATCAGGAGTGTTCTTCTTGCAGTGGCTCCAGTCACCACACAAGATCTGGTATCCAGATTCAAGTCTAGGCTTCGAGGTGCAGAGGACAAGAATGCATTTGCTGAAATTCTGAAGAAAATTTCGAAGATACAGAAGACGAACGGG
>TRINITY_DN21664_c0_g1_i1.p2
ATGAGTCAGATGCGGATGAGGATGAAGAAGACGAAGATCAAGAAGATGATTCATCGCCAGTGCTTGCTCCAAAACAGAAGGATCAAGTTAAAGATGAACCTGTGGATAGCAGCCCATCTAAACCAGCACCATCAGGACATGCTCGAGGCACACCTCCGGCATCCAAATCCAAGCAAAAGAGAAAATCAGGTGTTGATGATGCAAAAACTTCTAGTGGTGCAGCTTCAAAGAAAGCAAAGGTGGAATTGGATGCGAAAGCATCAGGCCTCAAAGAGGAGGCATCATCTTTGGCAAAACCTGCATCAAAGACCTCTGCTGCATCAAAAAGTGGGACAAGCGTATCACCTGTCACAGAGGATGAAATCAGGAGTGTTCTTCTTGCAGTGGCTCCAGTCACCACACAAGATCTGGTATCCAGATTCAAGTCTAGGCTTCGAGGTGCAGAGGACAAGAATGCATTTGCTGAAATTCTGA
>TRINITY_DN21664_c0_g1_i1.p3
CCGTTCGTCTTCTGTATCTTCGAAATTTTCTTCAGAATTTCAGCAAATGCATTCTTGTCCTCTGCACCTCGAAGCCTAGACTTGAATCTGGATACCAGATCTTGTGTGGTGACTGGAGCCACTGCAAGAAGAACACTCCTGATTTCATCCTCTGTGACAGGTGATACGCTTGTCCCACTTTTTGATGCAGCAGAGGTCTTTGATGCAGGTTTTGCCAAAGATGATGCCTCCTCTTTGAGGCCTGATGCTTTCGCATCCAATTCCACCTTTGCTTTCTTTGAAGCTGCACCACTAGAAGTTTTTGCATCATCAACACCTGATTTTCTCTTTTGCTTGGATTTGGATGCCGGAGGTGTGCCTCGAGCATGTCCTGATGGTGCTGGTTTAGATGGGCTGCTATCCACAGGTTCATCTTTAACTTGA
>TRINITY_DN21637_c0_g1_i1.p1
ATGCTGGAGGTGCCACAGTCCACTTTAGTCCATCTTCCCTGCCATAGCGATTTCTGTTTGGTTGCTCCTTGGCCATCTGGACTAAATTTAAGGAGCAATGGCCCAAGAAACAGTGCGAACAGCTGCAAGTTGTTCCAAGAGTTAACGGTTGCTGGATTCTGTCAATTTCTTCACGTAGGCGCCAATTGCTTCGATGTAATTGTCTCCGTGGGCGAAGAAGCCAATGATCCTGCCGTCGCTCTGCACCGGAACCTGGAACGCGGCTCCCAGCTGCGTTCCGAAAGGCCCGTGTGTTTTGCCCGTGCTGGTCACGAGCGTCAGAGAGGACACGACACTGGGTATCGTTCTGTCCCACGCGCATGGATGGAATGTCCCAGTAACTTCCACTATGAACTCTTCAGGGGCAAGATGAATCTTTCGACCAGTTCCTCCGCA
>TRINITY_DN21637_c0_g1_i1.p2
ATGCGCGTGGGACAGAACGATACCCAGTGTCGTGTCCTCTCTGACGCTCGTGACCAGCACGGGCAAAACACACGGGCCTTTCGGAACGCAGCTGGGAGCCGCGTTCCAGGTTCCGGTGCAGAGCGACGGCAGGATCATTGGCTTCTTCGCCCACGGAGACAATTACATCGAAGCAATTGGCGCCTACGTGAAGAAATTGACAGAATCCAGCAACCGTTAACTCTTGGAACAACTTGCAGCTGTTCGCACTGTTTCTTGGGCCATTGCTCCTTAAATTTAGTCCAGATGGCCAAGGAGCAACCAAACAGAAATCGCTATGGCAGGGAAGATGGACTAAAGTGGACTGTGGCACCTCCAGCATACCCTGCTCTTAGATTAGTGACCAGACATCATCATGATATTTCGATATTGTAA
>TRINITY_DN21637_c0_g1_i2.p1
ATGCTGGAGGTGCCACAGTCCAGTTTAGTCCATCTTCCCTGCCATAGCGATTTCTGTTTGGTTGCTCCTTGGCCATCTAGACTAAATTTAAGGAGCGATGGCCCAAGAAACAGTGTGAACAGCTGCAAGTTGTTCCAAGAGTTAACGGTTGCTGGATTCTGTCAATTTCTTCACGTAGGCGCCAATTGCTTCGATGTAATTGTCTCCGTGGGCGAAGAAGCCAATGATCCTGCCGTCGCTCTGCACCGGAACCTGGAACGCGGCTCCCAGCTGCGTTCCGAAAGGCCCGTGTGTTTTGCCCGTGCTGGTCACGAGCGTCAGAGAGGACACGACACTGGGTATCGTTCTGTCCCACGCGCATGGATGGAATGTCCCAGTAACTTCCACTATGAACTCTTCAGGGGCAAGATGAATCTTTCGACCAGTTCCTCCGCA
>TRINITY_DN21653_c0_g1_i1.p1
AAGGCAGACGACCTGGCATCTAAACTTGCATTGATGTGGGAGGTGGATTCAGGAAAAGAAGTTTGGAGTATACTGTGGAAAGACTATTCATCTCTGAAGCAGTTGATGACATTGATGATGGATGATGAAATATCAAAGCATCTTCAAATTATTGAAAGTGGTCTGGAAGAAAGAGAAGATAAAGTATGGATGAAAGAAAACATCATCAAGGCATGGCTCTTTTGCCATGAGCAGAGGATAAGATTCATTTATGGAAGGACCATGGACATGCCATTGGTTCTACCGTCAAGACTCTGTGAACTTTCTCTTTCTTCATGCAGTATTACAGATGAAGCTTTAGCTATTTGCCTTGGTGGCCTCACTTCACTGAGCAATTTAAAATTGAAATATAATATGGCATTAACTACA
>TRINITY_DN21694_c0_g1_i4.p1
GGCAGCCAAAGTTCAGGAAGAATGAACCAGACAGAAACATTCCAACACTATCGAACATACACTTCAGCTGCCAAACGAAGCACGAACAACTCAAAGAACAACTCTCCCCTCAGCGACAGACCCGCCAGCGACATCGAACTACTCCTCCCGAGCAGACTCAACTCTCCCACCCCTTCCAGCAGGGTCAGCCAAGTCCCCTTCCGCTCAGGATTCCAAGCCAAAGGCGTCTATCGTGACCGCACAGAGGAACTGCTCGCACTACGTAACTCGAAACAAGAACCTAAAAGACTCGAGGAGGCACGACTCCATAAACGGCTGGAAAAATTAATCGACCTCCATTTCCCGTACCATCTTCAATCTCAAGAAGTGGCCGAAAATGAACCGCTGAATCACAGCCTAAACCCTTCCATCATCAATCTCTCCCAAAAGCTGTTTGGAATCGTCAAGCACGTGAGCGTGTCGACTACTAGCAGCGATCGACTAGGAGAGCTGGGTGGGCTGAGTATCGTCGGATACAATTCGACCATACGGGCCAAGGAGCAGAGCATCGTGAGATGGCAAGATGATAATGAAGTGAAGCAGTGCAAGTACTGTCAGACGGCATTTGGGCTGCGGATACGGAAACATCATTGCAGGCTATGTGGCTCGGTGGTGTGTTTCTCTCCCCCCTGGACTACTGGCCAGCGGGAACGATGCTCGACCATGATCCGCTTTGAGTGGGAGCCCGGCGGGGGAGATGGCCGGACGGAGAAGACGGTTGAAGGCAAGGTGGTACCGCTCACGGAACAGGAAATGGGCATCGTCGACGACCCGCAGGCCGTCCTCGACCTCATCTCTCCCTCCGGATCCAAGTCTCCCTCCAAGCCACCACCATCATCTTCCGCCAGCCAAACTTCCTCTAAACCTCGCAAGGGTATCCGCGTCTGCACTCATTGTCTGGCCATCATCCTCAGACGTCAAGCCATGACTTATCCCCCCAAGATCCCGGACTACATGTACCTCTACGCTACCCTCAAACGTCTCCAAGATGAAATCGAACGGGCCATCCCGGAATTTCAGGAACTTTTGTGCAGCTCAAAACGTTCGAGTTCATCGAATTTGAATCCATCCACAGCCGGTGGACTGCCAATGAAACTGCTGACGATCCGACGAAAGCTGCTCGCGAATCTGTCGTTGTTCGATGCGCAGTCGAAGAAGTTGGTGGCCGTGGGACAGACGCGGGGGACGGAGAACCCATCGGAGGCGCGGCTGGTGGGGGCGATAGCGACGCGGGCAGGGCTGTTCCTGCGGGACCACATGAGCCTGATACGGTCGCTGGGGCTGCTGGAGGCCCAGCCGACACCCCAGCCTGCCAAGAAGCCGGCTGTCCATCCCCAACCGCCCAGCCAGTCCGCTTCGTCTTCAAGTCAACAACCGTCCGTCCTCCCTTCAAGACCTACACACCACATCCAGAACCTTAGTCTCTCCTCAGACCCTCACTCCTTTCTCAACGAAGAAAACCACACCATTCTTCTCAAACTGAACGTCCTCCTCGAACAGGAAAATCGCATCGAAGGCTTCCTGGCTATTGCCCAATCTAAACGCCAGCTCGAAGACGTCGCTAGCCTCCAATCTTCCCTTGATGATCTGTATGTCTTGTACCCTTGGCTTCCCTGGTGCTCCTCCGCTCACCACTTTTTTGGCCGTTTTTGA
>TRINITY_DN21694_c0_g1_i1.p1
GGCAGCCAAAGTTCAGGAAGAATGAACCAGACAGAAACATTCCAACACTATCGAACATACACTTCAGCTGCCAAACGAAGCACGAACAACTCAAAGAACAACTCTCCCCTCAGCGACAGACCCGCCAGCGACATCGAACTACTCCTCCCGAGCAGACTCAACTCTCCCACCCCTTCCAGCAGGGTCAGCCAAGTCCCCTTCCGCTCAGGATTCCAAGCCAAAGGCGTCTATCGTGACCGCACAGAGGAACTGCTCGCACTACGTAACTCGAAACAAGAACCTAAAAGACTCGAGGAGGCACGACTCCATAAACGGCTGGAAAAATTAATCGACCTCCATTTCCCGTACCATCTTCAATCTCAAGAAGTGGCCGAAAATGAACCGCTGAATCACAGCCTAAACCCTTCCATCATCAATCTCTCCCAAAAGCTGTTTGGAATCGTCAAGCACGTGAGCGTGTCGACTACTAGCAGCGATCGACTAGGAGAGCTGGGTGGGCTGAGTATCGTCGGATACAATTCGACCATACGGGCCAAGGAGCAGAGCATCGTGAGATGGCAAGATGATAATGAAGTGAAGCAGTGCAAGTACTGTCAGACGGCATTTGGGCTGCGGATACGGAAACATCATTGCAGGCTATGTGGCTCGGTGGTGTGTTTCTCTCCCCCCTGGACTACTGGCCAGCGGGAACGATGCTCGACCATGATCCGCTTTGAGTGGGAGCCCGGCGGGGGAGATGGCCGGACGGAGAAGACGGTTGAAGGCAAGGTGGTACCGCTCACGGAACAGGAAATGGGCATCGTCGACGACCCGCAGGCCGTCCTCGACCTCATCTCTCCCTCCGGATCCAAGTCTCCCTCCAAGCCACCACCATCATCTTCCGCCAGCCAAACTTCCTCTAAACCTCGCAAGGGTATCCGCGTCTGCACTCATTGTCTGGCCATCATCCTCAGACGTCAAGCCATGACTTATCCCCCCAAGATCCCGGACTACATGTACCTCTACGCTACCCTCAAACGTCTCCAAGATGAAATCGAACGGGCCATCCCGGAATTTCAGGAACTTTTGTGCAGCTCAAAACGTTCGAGTTCATCGAATTTGAATCCATCCACAGCCGGTGGACTGCCAATGAAACTGCTGACGATCCGACGAAAGCTGCTCGCGAATCTGTCGTTGTTCGATGCGCAGTCGAAGAAGTTGGTGGCCGTGGGACAGACGCGGGGGACGGAGAACCCATCGGAGGCGCGGCTGGTGGGGGCGATAGCGACGCGGGCAGGGCTGTTCCTGCGGGACCACATGAGCCTGATACGGTCGCTGGGGCTGCTGGAGGCCCAGCCGACACCCCAGCCTGCCAAGAAGCCGGCTGTCCATCCCCAACCGCCCAGCCAGTCCGCTTCGTCTTCAAGTCAACAACCGTCCGTCCTCCCTTCAAGACCTACACACCACATCCAGAACCTTAGTCTCTCCTCAGACCCTCACTCCTTTCTCAACGAAGAAAACCACACCATTCTTCTCAAACTGAACGTCCTCCTCGAACAGGAAAATCGCATCGAAGGCTTCCTGGCTATTGCCCAATCTAAACGCCAGCTCGAAGACGTCGCTAGCCTCCAATCTTCCCTTGATGATCTGAGAGAGGAAATCGCTAATTTGAAGAAAGCAATCCTTTGA
>TRINITY_DN21694_c0_g1_i2.p1
GGCAGCCAAAGTTCAGGAAGAATGAACCAGACAGAAACATTCCAACACTATCGAACATACACTTCAGCTGCCAAACGAAGCACGAACAACTCAAAGAACAACTCTCCCCTCAGCGACAGACCCGCCAGCGACATCGAACTACTCCTCCCGAGCAGACTCAACTCTCCCACCCCTTCCAGCAGGGTCAGCCAAGTCCCCTTCCGCTCAGGATTCCAAGCCAAAGGCGTCTATCGTGACCGCACAGAGGAACTGCTCGCACTACGTAACTCGAAACAAGAACCTAAAAGACTCGAGGAGGCACGACTCCATAAACGGCTGGAAAAATTAATCGACCTCCATTTCCCGTACCATCTTCAATCTCAAGAAGTGGCCGAAAATGAACCGCTGAATCACAGCCTAAACCCTTCCATCATCAATCTCTCCCAAAAGCTGTTTGGAATCGTCAAGCACGTGAGCGTGTCGACTACTAGCAGCGATCGACTAGGAGAGCTGGGTGGGCTGAGTATCGTCGGATACAATTCGACCATACGGGCCAAGGAGCAGAGCATCGTGAGATGGCAAGATGATAATGAAGTGAAGCAGTGCAAGTACTGTCAGACGGCATTTGGGCTGCGGATACGGAAACATCATTGCAGGCTATGTGGCTCGGTGGTGTGTTTCTCTCCCCCCTGGACTACTGGCCAGCGGGAACGATGCTCGACCATGATCCGCTTTGAGTGGGAGCCCGGCGGGGGAGATGGCCGGACGGAGAAGACGGTTGAAGGCAAGGTGGTACCGCTCACGGAACAGGAAATGGGCATCGTCGACGACCCGCAGGCCGTCCTCGACCTCATCTCTCCCTCCGGATCCAAGTCTCCCTCCAAGCCACCACCATCATCTTCCGCCAGCCAAACTTCCTCTAAACCTCGCAAGGGTATCCGCGTCTGCACTCATTGTCTGGCCATCATCCTCAGACGTCAAGCCATGACTTATCCCCCCAAGATCCCGGACTACATGTACCTCTACGCTACCCTCAAACGTCTCCAAGATGAAATCGAACGGGCCATCCCGGAATTTCAGGAACTTTTGTGCAGCTCAAAGTCTATTTCCCTCACTTCCATGTCTGTTTTCGGCCAAGAAACTAATGACACACTTTGTTCTTGTTTGTTAACAGACGTTCGAGTTCATCGAATTTGA
>TRINITY_DN21694_c0_g1_i2.p2
ATGAAACTGCTGACGATCCGACGAAAGCTGCTCGCGAATCTGTCGTTGTTCGATGCGCAGTCGAAGAAGTTGGTGGCCGTGGGACAGACGCGGGGGACGGAGAACCCATCGGAGGCGCGGCTGGTGGGGGCGATAGCGACGCGGGCAGGGCTGTTCCTGCGGGACCACATGAGCCTGATACGGTCGCTGGGGCTGCTGGAGGCCCAGCCGACACCCCAGCCTGCCAAGAAGCCGGCTGTCCATCCCCAACCGCCCAGCCAGTCCGCTTCGTCTTCAAGTCAACAACCGTCCGTCCTCCCTTCAAGACCTACACACCACATCCAGAACCTTAGTCTCTCCTCAGACCCTCACTCCTTTCTCAACGAAGAAAACCACACCATTCTTCTCAAACTGAACGTCCTCCTCGAACAGGAAAATCGCATCGAAGGCTTCCTGGCTATTGCCCAATCTAAACGCCAGCTCGAAGACGTCGCTAGCCTCCAATCTTCCCTTGATGATCTGAGAGAGGAAATCGCTAATTTGAAGAAAGCAATCCTTTGA
>TRINITY_DN21694_c0_g1_i3.p2
ATGAAACTGCTGACGATCCGACGAAAGCTGCTCGCGAATCTGTCGTTGTTCGATGCGCAGTCGAAGAAGTTGGTGGCCGTGGGACAGACGCGGGGGACGGAGAACCCATCGGAGGCGCGGCTGGTGGGGGCGATAGCGACGCGGGCAGGGCTGTTCCTGCGGGACCACATGAGCCTGATACGGTCGCTGGGGCTGCTGGAGGCCCAGCCGACACCCCAGCCTGCCAAGAAGCCGGCTGTCCATCCCCAACCGCCCAGCCAGTCCGCTTCGTCTTCAAGTCAACAACCGTCCGTCCTCCCTTCAAGACCTACACACCACATCCAGAACCTTAGTCTCTCCTCAGACCCTCACTCCTTTCTCAACGAAGAAAACCACACCATTCTTCTCAAACTGAACGTCCTCCTCGAACAGGAAAATCGCATCGAAGGCTTCCTGGCTATTGCCCAATCTAAACGCCAGCTCGAAGACGTCGCTAGCCTCCAATCTTCCCTTGATGATCTGTATGTCTTGTACCCTTGGCTTCCCTGGTGCTCCTCCGCTCACCACTTTTTTGGCCGTTTTTGA
>TRINITY_DN21628_c0_g1_i1.p1
CGCCGTCTCCGTTCTGCAGGATTTGTTCCAGATCGAAATATCTATATAACATTTGTTCCTGACGAGGAGATTGGTGGGCATGGCGGTGTTGAACCATTTGTTTCATCCAAGGAGTTCAAAGATATGAACGTGGCATTAGTCCTTGATGAAGGGCTTGCCTCTCCAGGGGAGGAGTACCGTGTGTTCTATGCAGAGCGTAGCCCTTGGTGGCTTACTATAAAAGCAACGGGCGCACCAGGGCACGGTGCGAAGTTGTATGATGGTAGTGCAATGGAGAATTTGATGAAGAGCGTGGAGGCTATTAGGAGATTCAGGACATCACAGTTTGATCTAGTGAAATCTGGAGAGAAGGCTGAAGGAGATGTTGTATCGGTGAATTTTGCGTACCTGAAGGCTGGCACACCTACACCAACGGGTTTTGTCATGAATCTTCAACCATCTGAAGCAGAGGTAGGTCTTGACATCCGGATCCCTCCTAGTGCCCATGTGGAAGCACTGGAGAGGCGCCTTGTTGAAGAATGGGCACCACCTTCACGCAACCTGACCTTCGAGTTTAAACAGAAGATGTCTGTCCTGGACATCTTTGGGAAGCCAGCCATGACAGCGGCAGACAGCACAAACCCATGGTGGACGTTGCTTGAAGAAGCTGTGAAGAGCGCTGACGGCAAACTCGGCAAGCCGGAGATATTCCCAGCCTCTACTGACGCTCGCTACTTCCGGAAAATCGGATTACCAGCATTTGGCTTTTCACCTATGGCGAACACCCCGATACTGCTCCATGACCATAACGAGTTTCTGAGCAAAGACGAGTACCTCAAGGGAATCGGGATATACGAGTCCATCATCAGGGCACTGGCCACTCATGAAGATGGCGGCAAAGATGACGAATCCAGGGCAGAGCTGTGA
>TRINITY_DN21628_c0_g1_i2.p1
AAGATGTCTGTCCTGGACATCTTTGGGAAGCCAGCCATGACAGCGGCAGACAGCACAAACCCATGGTGGACGTTGCTTGAAGAAGCTGTGAAGAGCGCTGACGGCAAACTCGGCAAGCCGGAGATATTCCCAGCCTCTACTGACGCTCGCTACTTCCGGAAAATCGGATTACCAGCATTTGGCTTTTCACCTATGGCGAACACCCCGATACTGCTCCATGACCATAACGAGTTTCTGAGCAAAGACGAGTACCTCAAGGGAATCGGGATATACGAGTCCATCATCAGGGGATCGGAA
>TRINITY_DN21629_c0_g1_i1.p1
CTTCCTCTCAAGCTCCATCCAGCCTCAGATCCTGAACCGCAAGAACAGCAAGAATCAGCGGCGCCCGCGATGGTGTGCGCTAAGTGCGAGAAGAAGCTCGGGAAGGTGATCGTGCCTGACAAGTGGAAGGAGGGCGCCAGCAACACCAACGAGAGCGGCGGCCGCAAGATCAACGAGAACAAGCTCCTCTCCAAGAAGAACAGGTGGACTCCGTACGGAAACACCAAATGTATAATCTGCAAGCAACAGGTGCACCAGGACGCAAAATATTGCCACACCTGTGCTTATTCAAAAGGAGTGTGCGCAATGTGTGGGAAGCAAGTGTTGGACACGAAGCTCTACAAGCAAAGCAACGTGTGA
>TRINITY_DN21629_c0_g1_i2.p1
TCTCGGTTCCATCCGGCCTCCGATCCCCAGCAGCAAGAATCAGCGGCCGCGGCGGCGATGGTGTGCGCTAAGTGCGAGAAGAAGCTCGGGAAGGTGATCGTGCCTGACAAGTGGAAGGAGGGCGCCAGCAACACCAACGAGAGCGGCGGCCGCAAGATCAACGAGAACAAACTCCTATCCAAGAAGAACAGGTGGACTCCATATGGAAACACCAAATGCATAATCTGCAAGCAACAGGTGCACCAGGACGCAAAATATTGCCACACCTGTGCTTATTCAAAAGGAGTGTGCGCAATGTGTGGGAAGCAAGTGTTGGACACGAAACTCTACAAGCAAAGCAATGTGTGA
>TRINITY_DN21645_c0_g1_i2.p1
GTGCTTGTGCTTGTGACGAAGAGCGTGAGGGATCTGGAGGACGGACACGCGTGGCGCAAGTACGGGCAGAAGGAGATCCAGAACTGCAAGCACCCAAAGGCCTACTTCCGGTGCACGCACAAGCACGACCAGCAGTGCGCGGCGCAGCGGCAGGTGCAGCGCCGCGACGACGACCCGGACGCCTACACGGTCACCTACATCGGCGCGCACACCTGCCGGGACCCGGCCACCGCAGCCGACGACGAGCTCCACGCGGGGTCCCGCCTCATCAGCTTCGCAGCGGCCAACGCCAGCAACCGGCAGGCCGGACACAAGGGCGCCGTGCTGCCTGCGGAGCCCCCGAGGCAGCTG
>TRINITY_DN21645_c0_g1_i2.p2
CAGCTGCCTCGGGGGCTCCGCAGGCAGCACGGCGCCCTTGTGTCCGGCCTGCCGGTTGCTGGCGTTGGCCGCTGCGAAGCTGATGAGGCGGGACCCCGCGTGGAGCTCGTCGTCGGCTGCGGTGGCCGGGTCCCGGCAGGTGTGCGCGCCGATGTAGGTGACCGTGTAGGCGTCCGGGTCGTCGTCGCGGCGCTGCACCTGCCGCTGCGCCGCGCACTGCTGGTCGTGCTTGTGCGTGCACCGGAAGTAGGCCTTTGGGTGCTTGCAGTTCTGGATCTCCTTCTGCCCGTACTTGCGCCACGCGTGTCCGTCCTCCAGATCCCTCACGCTCTTCGTCACAAGCACAAGCAC
>TRINITY_DN21645_c0_g1_i2.p3
GCTTGTGCTTGTGACGAAGAGCGTGAGGGATCTGGAGGACGGACACGCGTGGCGCAAGTACGGGCAGAAGGAGATCCAGAACTGCAAGCACCCAAAGGCCTACTTCCGGTGCACGCACAAGCACGACCAGCAGTGCGCGGCGCAGCGGCAGGTGCAGCGCCGCGACGACGACCCGGACGCCTACACGGTCACCTACATCGGCGCGCACACCTGCCGGGACCCGGCCACCGCAGCCGACGACGAGCTCCACGCGGGGTCCCGCCTCATCAGCTTCGCAGCGGCCAACGCCAGCAACCGGCAGGCCGGACACAAGGGCGCCGTGCTGCCTGCGGAGCCCCCGAGGCAGCT
>TRINITY_DN21645_c0_g1_i3.p1
GTGCTTGTGCTTGTGACGAAGAGCGTGAGGGATCTGGAGGACGGACACGCGTGGCGCAAGTACGGGCAGAAGGAGATCCAGAACTGCAAGCACCCAAAGGCCTACTTCCGGTGCACGCACAAGCACGACCAGCAGTGCGCGGCGCAGCGGCAGGTGCAGCGCCGCGACGACGACCCGGACGCCTACACGGTCACCTACATCGGCGCGCACACCTGCCGGGACCCGGCCACCGCAGCCGACGACGAGCTCCACGCGGGGTCCCGCCTCATCAGCTTCGCGGCGGCCAACGCCACCACGGCCAGCACCACCACCACCACCGGAAACGCCAGCAACCGGCAGGCCGGACACAAGGGCGCCGTGCTGCCTGCGGAGCCCCCGAGGCAGCTG
>TRINITY_DN21645_c0_g1_i3.p2
CAGCTGCCTCGGGGGCTCCGCAGGCAGCACGGCGCCCTTGTGTCCGGCCTGCCGGTTGCTGGCGTTTCCGGTGGTGGTGGTGGTGCTGGCCGTGGTGGCGTTGGCCGCCGCGAAGCTGATGAGGCGGGACCCCGCGTGGAGCTCGTCGTCGGCTGCGGTGGCCGGGTCCCGGCAGGTGTGCGCGCCGATGTAGGTGACCGTGTAGGCGTCCGGGTCGTCGTCGCGGCGCTGCACCTGCCGCTGCGCCGCGCACTGCTGGTCGTGCTTGTGCGTGCACCGGAAGTAGGCCTTTGGGTGCTTGCAGTTCTGGATCTCCTTCTGCCCGTACTTGCGCCACGCGTGTCCGTCCTCCAGATCCCTCACGCTCTTCGTCACAAGCACAAGCAC
>TRINITY_DN21645_c0_g1_i3.p3
GCTTGTGCTTGTGACGAAGAGCGTGAGGGATCTGGAGGACGGACACGCGTGGCGCAAGTACGGGCAGAAGGAGATCCAGAACTGCAAGCACCCAAAGGCCTACTTCCGGTGCACGCACAAGCACGACCAGCAGTGCGCGGCGCAGCGGCAGGTGCAGCGCCGCGACGACGACCCGGACGCCTACACGGTCACCTACATCGGCGCGCACACCTGCCGGGACCCGGCCACCGCAGCCGACGACGAGCTCCACGCGGGGTCCCGCCTCATCAGCTTCGCGGCGGCCAACGCCACCACGGCCAGCACCACCACCACCACCGGAAACGCCAGCAACCGGCAGGCCGGACACAAGGGCGCCGTGCTGCCTGCGGAGCCCCCGAGGCAGCT
>TRINITY_DN21697_c0_g1_i1.p1
CGCCATGTAGGAAAGAAGATGCCCAGCGACGCGACACGAAATAAGCAGCAAAGCTTCGATTCCAAATCTCGGTATGGTACAGATACTCTTACAGGTACATACGCCAACGGGCAACCTTGCCATAGACATTTCTGTCCAGGCGCGCACTGTTTTCTCAGTGTTTCGTATTATTCTGCTACTAGGAGCAGGCCGAGTTTCACATGTGTTAGCAGATGCTACTCTAAAATCATCATCTCCCATCTCGACTACCACAAGGTCTCAAGAACAGTGTACATGTATTTGGTTCTTATGACTTACGACTCAATTGCTGCAACCCTTACTGGCTTCATCACCCTTACAATGTTCCTCATGAGTTCAAACCCCATGAGTATCATGCCTATGAGATAA
>TRINITY_DN21632_c1_g1_i1.p1
GATAGCCACCCGGCGTCCTGCTCGTCCTCGTCCTCGTCTTCCTCCTCGCCGTCAGGCCCGTCGACGGGGGGCTCCCGCCTTCACCGCAGCAAGAGGCGTCCCGACATCCTCAACATGCTCATGAGTGCAGCATGTCTCAGTTCATCATCTTCTGATACTGGAAAAGGACAAAGCAAGTTTTCAAGCAACAAAGTAACACACGGATTTCACTTAGTGGAAGGAAGATCTGGCCATGATATGGAAGACTACCATGTAGCAGAGTATAGATATGAAAATGATCACGAACTTGGTCTTTTTGCTATTTATGATGGACATCCG
>TRINITY_DN21632_c0_g1_i1.p1
AGTGCCGCCGCCCTTCGCCGGCGCCGAGCACGGAGCAACGCACCAGTTTCAGTACCTGGATTCGAACTGAGAGTGGATTACGAAGACATGGCAAGGTTATGTTGCTTCGGCGCCGGTTGCTCCGATTTCACGGGGCAAGGGTCAATAGCATCCGGTAAAGGGAAAGGCTGTCAAGGGCAAGTCAAGATCTGCTATGGATATAACCTTGTAAGAGGGATGACGAATCATCCAATGGAGGACTATCATTTTGCCGAACTTGTTGATGTCAAAGGAAACGAGCTTGGTCTTTTTGCTATTTATGAT
>TRINITY_DN21632_c0_g2_i1.p1
GAAAATAGGGGTGGTTTTGTTTCAAATATGCCAGGAGATGTTCCCCGAGTATGTGGTCAGTTGGCTGTCTCCAGAGCTTTTGGAGACAGGAATCTAAAATCACTATTGAGATCAGAGCCTGATATAAAAATCGAAGACATAGATCACACTGCCGAGCTACTTGTTCTTGCGAGTGACGGTCTTTGGAAGGTGATGAACAATCAAGAGGTTGTCGATTTGGCCAAAAGGTACAAGGATCCCTATGCTGCTGCCAAGCAATTAACCGTCGAAGCACAAAAAAGAGATAGTAAGGATGATATATCATGCATCGTTGTTCGGTTCAAGGCGTAA
>TRINITY_DN21632_c0_g2_i1.p2
ATGATATATCATCCTTACTATCTCTTTTTTGTGCTTCGACGGTTAATTGCTTGGCAGCAGCATAGGGATCCTTGTACCTTTTGGCCAAATCGACAACCTCTTGATTGTTCATCACCTTCCAAAGACCGTCACTCGCAAGAACAAGTAGCTCGGCAGTGTGATCTATGTCTTCGATTTTTATATCAGGCTCTGATCTCAATAGTGATTTTAGATTCCTGTCTCCAAAAGCTCTGGAGACAGCCAACTGACCACATACTCGGGGAACATCTCCTGGCATATTTGAAACAAAACCACCCCTATTTT
>TRINITY_DN21632_c0_g3_i1.p1
GGTCTTTTTGCTATTTATGATGGTCATTTAGGGGACACCGTTCCTATGTATTTACAGAAGAATTTATTTACAAATATTTTGAATGAGGAAGAGTTTTGTACACACACAGATAGAGCGATTATAAAAGCGTATGAAAAAACAGACCAAGCTATTCTGTCACATACTCCAGATCTGGGACAAGGTGGCTCCACTGCTGTAACCGCCATTCTTGTGAACGGCAGGAAGTTATGGGTAGCTAATGTTGGCGATTCAAGAGCTGTTCTTTTGAAAGGTGGTGAGCCCATACAGATGTCGATAGACCATGATCCGAATGTTGAGCGGAGTGTAATCGAAAATAGGGGT
>TRINITY_DN21632_c0_g3_i1.p2
CCACCCCTATTTTCGATTACACTCCGCTCAACATTCGGATCATGGTCTATCGACATCTGTATGGGCTCACCACCTTTCAAAAGAACAGCTCTTGAATCGCCAACATTAGCTACCCATAACTTCCTGCCGTTCACAAGAATGGCGGTTACAGCAGTGGAGCCACCTTGTCCCAGATCTGGAGTATGTGACAGAATAGCTTGGTCTGTTTTTTCATACGCTTTTATAATCGCTCTATCTGTGTGTGTACAAAACTCTTCCTCATTCAAAATATTTGTAAATAAATTCTTCTGTAAATACATAGGAACGGTGTCCCCTAAATGA
>TRINITY_DN21635_c0_g1_i1.p1
TCCCTGTTCCTCGCCAAACCTTCTGCCGTCGCCAAGGGCAGGGCGGCGGCTGTGACGTGCTTCAGCGGGCCCTCCCTGTCAGTGGGGCGTGAAGATCAGGAGGGTGTAGCAGTGGTGGTGGGGAGGCGTGCGTTGGCTTCCGCAGCAGCTGTCGCCTCAGTGCTTGGGTTTGCAGGCCGTGGTCTGGCGGCCAACCAGGGCCTGCTCGCCGGGAGGGTCCCCGGCTTGTCTGAACCTGACGAAAATGGTTGGAGAACGTACCGCAGGCCAGACGACAAGTCCGGTGGCCACGGAGTTGGCTGGAGCCCCATCATCCCGTACAGCTTCAAAGTTCCAGACGGCTGGGATGAGGTCCCGGTGTCCATTGCTGATCTGGGCGGCACGGAGATCGACCTGCGCTTCGCAAACCCCAAGGAAGGCCGGCTGTTCGTCATCGTGGCCCCAGTTCGCCGGTTCGCAGATGACCTGGACGACGCGACCATCGAGAAGATCGGCAGCCCGGAGAAGGTGATCACCGCCTTCGGTCCGGAGGTCATCGGAGAGAACGTGGAAGGGAAGGTCCTGTCCTCGGAGACGGCGGCGCATTCGGGAAGAACTTACTACCAGTTCGAGCTGGAGCCGCCCCATGTGTTCATCACCGCCACGGCAGCTGGGAACAGGCTCTACCTCTTCAGTGTAACTGCAAACGGTCTGCAGTGGAAGAGGCATTACAAAGACCTCAAACAGATAGCACAATCATTTCGAGTCGTGTAG
>TRINITY_DN21635_c0_g1_i1.p2
ATGCCTCTTCCACTGCAGACCGTTTGCAGTTACACTGAAGAGGTAGAGCCTGTTCCCAGCTGCCGTGGCGGTGATGAACACATGGGGCGGCTCCAGCTCGAACTGGTAGTAAGTTCTTCCCGAATGCGCCGCCGTCTCCGAGGACAGGACCTTCCCTTCCACGTTCTCTCCGATGACCTCCGGACCGAAGGCGGTGATCACCTTCTCCGGGCTGCCGATCTTCTCGATGGTCGCGTCGTCCAGGTCATCTGCGAACCGGCGAACTGGGGCCACGATGACGAACAGCCGGCCTTCCTTGGGGTTTGCGAAGCGCAGGTCGATCTCCGTGCCGCCCAGATCAGCAATGGACACCGGGACCTCATCCCAGCCGTCTGGAACTTTGAAGCTGTACGGGATGATGGGGCTCCAGCCAACTCCGTGGCCACCGGACTTGTCGTCTGGCCTGCGGTACGTTCTCCAACCATTTTCGTCAGGTTCAGACAAGCCGGGGACCCTCCCGGCGAGCAGGCCCTGGTTGGCCGCCAGACCACGGCCTGCAAACCCAAGCACTGA
>TRINITY_DN21635_c0_g1_i1.p3
ATGACCTCCGGACCGAAGGCGGTGATCACCTTCTCCGGGCTGCCGATCTTCTCGATGGTCGCGTCGTCCAGGTCATCTGCGAACCGGCGAACTGGGGCCACGATGACGAACAGCCGGCCTTCCTTGGGGTTTGCGAAGCGCAGGTCGATCTCCGTGCCGCCCAGATCAGCAATGGACACCGGGACCTCATCCCAGCCGTCTGGAACTTTGAAGCTGTACGGGATGATGGGGCTCCAGCCAACTCCGTGGCCACCGGACTTGTCGTCTGGCCTGCGGTACGTTCTCCAACCATTTTCGTCAGGTTCAGACAAGCCGGGGACCCTCCCGGCGAGCAGGCCCTGGTTGGCCGCCAGACCACGGCCTGCAAACCCAAGCACTGAGGCGACAGCTGCTGCGGAAGCCAACGCACGCCTCCCCACCACCACTGCTACACCCTCCTGA
>TRINITY_DN21689_c0_g1_i1.p1
CTGTATCAATTGCTAGCCAAAATTGAACAGAAATCTCCTCCTATCCCTATGCAACCGAAGGTCTCAGTGGGCATGCAGCATGCTGACAGGGCGCCGTTGAATAGGGCCATCGAATCAGGTGCGCACTCGCATAGAGCACTTCGGCCATCTTTTCATCTTTTTGCACGGTGTTCCTGCCATGTTTCCTTATGTTCCATACATATAGTTCTACTTACGCCAATTGTAAGCACTATACATACACAGGTGTACATGTCCCTATATGCTGTCCGGGTCCAAGTCTCGAAGACCATGATAACAAACTATACGGCAAAAACTGGTGCCTTGATCACCTCTGGGCATACTTCTGGGGCGGCGAGCACGACGACGACGAGGACAGGCCCGAGAACACGCTGCCCTCCGCCTTGTCCTTGCTAA
>TRINITY_DN21689_c0_g1_i1.p2
ACACAAAACAAAAGGCTCCGTTCAAGGGTAGATGCACTGATGAAAACAGTGGAGCTGGGCCGTCGGTACTTCCCGAACTGCTCGCAGGTGCTGGACAAGTTCCTGGAGGACGATCTGCCGGAAGGTCTGGACCAGTTCTACCTCCAGAGGGGCACAGCCGATGAGCAGAAGGTGAAGAGGATGCGCTTCTGCGAGCTGAAAGAGGACGTGCTGAAGGCGTTTAGCAAGGACAAGGCGGAGGGCAGCGTGTTCTCGGGCCTGTCCTCGTCGTCGTCGTGCTCGCCGCCCCAGAAGTATGCCCAGAGGTGA
>TRINITY_DN21689_c0_g1_i1.p3
ATGTTCCATACATATAGTTCTACTTACGCCAATTGTAAGCACTATACATACACAGGTGTACATGTCCCTATATGCTGTCCGGGTCCAAGTCTCGAAGACCATGATAACAAACTATACGGCAAAAACTGGTGCCTTGATCACCTCTGGGCATACTTCTGGGGCGGCGAGCACGACGACGACGAGGACAGGCCCGAGAACACGCTGCCCTCCGCCTTGTCCTTGCTAAACGCCTTCAGCACGTCCTCTTTCAGCTCGCAGAAGCGCATCCTCTTCACCTTCTGCTCATCGGCTGTGCCCCTCTGGAGGTAG
>TRINITY_DN21691_c0_g1_i1.p1
GATTTTAACACTGACCCAGAGGTTAGAGTTATGATTATGTCACTGAAAGCTGGTAATCTTGGTCTCAACATGGTTTCTGCTTGCCATGTAATTCTCCTTGATCTCTGGTGGAACCCTTATGCTGAGGACCAGGCAGTTGATAGGGCACACAGGATTGGGCAGACTAGGCCTGTTACTGTATCTCGCTTGACCGTTAAAGACACTGTGGAAGATCGTATTTTAGCTCTGCAGGAGGAAAAGAGAACCATGGTGAACTCTGCTTTCGGTGATGACAAAGCCGGCGGCCATGCGACCCGGCTCACCGTGGAAGACCTGCGGTACCTATTTAGGATATGA
>TRINITY_DN21681_c0_g1_i1.p1
ACCTGGGCGGGGCGACTCCGGTTCCAGATCGGCGACCAGCTGCTGTTCGTGTACCCCAAGGAGACGGACTCCGTGCTCCTGGTGGACGCCGCCGCCTACAACGCCTGCAACACCTCGTCCTACGTCTCCAGGTTCGACGACGGCAGCACGGTGTTCACGTTCGACCGCTCGGGGCCCTTCTTCTTCGTCAGCGGCAACGAGGCCAGCTGCCGTGCCAACGAGAAGCTCATCGTCGTCGTCCTCGCCGACCGCTCCGGCAGCCGCACCCCGACGCCATCATCCGCGCCGCTGCCGAGCCCGCCCTCGCCTCCTGCTGCTGCCCCCGCACCTGCGACGAGCCCATCCTCGTCGCCACCCTCGTCCGCTGCTCCCGCAGCCACCCCCACCTCGCCGACGTCCCCAGCTTTAGCTCCGGCGCCTGCCCCCACGACAACCCCTAGCTCGCCACCGGCGCCCGTTCCCACGACAACTCCTAGCTCGCCACCGGCGCCGACTCCGACAACACCAGCAGGAGGAGGCTCCCCACCGCCAGCCGCTTCCGCCAGCGCGCCGGCCGCTGAGGGCGGCAGCTCCACAACGCCGCCACAGCCTTCCACGGCTGCCCCCGTTGTCGCGGGCTTCGTCGGCTCGCTCGGCGCCTTCATCGGTTTCGCCATGCTTGCCGCATGA
>TRINITY_DN21681_c0_g1_i1.p2
ATGGCGAAACCGATGAAGGCGCCGAGCGAGCCGACGAAGCCCGCGACAACGGGGGCAGCCGTGGAAGGCTGTGGCGGCGTTGTGGAGCTGCCGCCCTCAGCGGCCGGCGCGCTGGCGGAAGCGGCTGGCGGTGGGGAGCCTCCTCCTGCTGGTGTTGTCGGAGTCGGCGCCGGTGGCGAGCTAGGAGTTGTCGTGGGAACGGGCGCCGGTGGCGAGCTAGGGGTTGTCGTGGGGGCAGGCGCCGGAGCTAAAGCTGGGGACGTCGGCGAGGTGGGGGTGGCTGCGGGAGCAGCGGACGAGGGTGGCGACGAGGATGGGCTCGTCGCAGGTGCGGGGGCAGCAGCAGGAGGCGAGGGCGGGCTCGGCAGCGGCGCGGATGATGGCGTCGGGGTGCGGCTGCCGGAGCGGTCGGCGAGGACGACGACGATGAGCTTCTCGTTGGCACGGCAGCTGGCCTCGTTGCCGCTGACGAAGAAGAAGGGCCCCGAGCGGTCGAACGTGAACACCGTGCTGCCGTCGTCGAACCTGGAGACGTAG
>TRINITY_DN21681_c0_g1_i1.p3
CTGGGCGGGGCGACTCCGGTTCCAGATCGGCGACCAGCTGCTGTTCGTGTACCCCAAGGAGACGGACTCCGTGCTCCTGGTGGACGCCGCCGCCTACAACGCCTGCAACACCTCGTCCTACGTCTCCAGGTTCGACGACGGCAGCACGGTGTTCACGTTCGACCGCTCGGGGCCCTTCTTCTTCGTCAGCGGCAACGAGGCCAGCTGCCGTGCCAACGAGAAGCTCATCGTCGTCGTCCTCGCCGACCGCTCCGGCAGCCGCACCCCGACGCCATCATCCGCGCCGCTGCCGAGCCCGCCCTCGCCTCCTGCTGCTGCCCCCGCACCTGCGACGAGCCCATCCTCGTCGCCACCCTCGTCCGCTGCTCCCGCAGCCACCCCCACCTCGCCGACGTCCCCAGCTTTAGCTCCGGCGCCTGCCCCCACGACAACCCCTAG
>TRINITY_DN21681_c0_g1_i1.p4
CCTGGGCGGGGCGACTCCGGTTCCAGATCGGCGACCAGCTGCTGTTCGTGTACCCCAAGGAGACGGACTCCGTGCTCCTGGTGGACGCCGCCGCCTACAACGCCTGCAACACCTCGTCCTACGTCTCCAGGTTCGACGACGGCAGCACGGTGTTCACGTTCGACCGCTCGGGGCCCTTCTTCTTCGTCAGCGGCAACGAGGCCAGCTGCCGTGCCAACGAGAAGCTCATCGTCGTCGTCCTCGCCGACCGCTCCGGCAGCCGCACCCCGACGCCATCATCCGCGCCGCTGCCGAGCCCGCCCTCGCCTCCTGCTGCTGCCCCCGCACCTGCGACGAGCCCATCCTCGTCGCCACCCTCGTCCGCTGCTCCCGCAGCCACCCCCACCTCGCCGACGTCCCCAGCTTTAG
>TRINITY_DN21610_c1_g2_i1.p1
TTGGAAGGCATACTTTCTCTGCCTCATGGCAATGTGTCAACCCCTAGGAGTAGCCTGTGGGGAAAGGATTACCTTGGCCCCTCACCTGGAGAAACAGATGTTTTTGTTGCATGTGAGGTTCAGAGAGAAGAATGCACACAAGAGAGAAGCCAATCACAAGAGGATTTTGGAAGCATTGCTCACTGTACTTGCACAACAGTTGATGATCAGGTGACAGTTCGAGAAGGATATTACACGAATGAAGCACAAGAAGGACCAAGACATGCTCATGATGAGCCAGACACTCTGTATATTGAAGGACTTGATAAATTCATTTGCCGCGAAAACATTCGCAACGAAGAGTCCAGTCCAGCAGAACAAAGCAGAGACGATATACGTCAAGAGATACTAGAAGAAATAAATCAGGGAAAAGAGCATGTTAAAATGTCCCTAGCTTCTGTTGAGGGCATAGATGAAAAGTTGGGGCAGCAAGAGCCAGAAACACCGGAACCAAGAGCATCAGCCAAATTAATCTCAGACGGTTCTCCTAATCAAAGCGATGAAAAGCAAGAGAGGCCCAGTCCAGTATCTGTTCTTGAGTCATCCTTCGAAGATATTGGCAGTCCAGACTGCATAAACAAGAAAGAGTGT
>TRINITY_DN21610_c1_g1_i1.p1
AGAGCATCAACCGAACTAATCTCAGATGGTTCTCCCGAGCAAAGCGATGAAAAGCAAGAGAGGCCCAGTCCAGTATCTGTTCTTGAGTCATTCTTTGAAGATATTGACAATCCAGACTGCATAAACAAGAAAGAATGTGAGCTGCATGGTCTCCAAAGGACCTTGTATTTTCCAGATAATGAACCAGATGTTAGCCTCCTTGGGGAGGACAGGAGTGTCAGAGTGGATTACATAAAGTTGGTGCTAGAACTCTCGGAGTTGTGTGCAGAACAAAATTTAGAGGTATGGTACCTAGAGGACGAATTAATCAGCCCCTGCTTGTTTGAAGAA
>TRINITY_DN21610_c2_g1_i2.p1
GAACCAGACGTTAATGTCCTTTGGGAGGACAAGAATGTCAGGTTGGACTACATAAAGCTGGTGCTAGAACTCTCAGAACTGTGCGCAGAACAAAATCTAGAGGTATGGTACCTAGAAGACGAGTTGATCAGCCCCTGCTTGTTTGAAGAACTACAGAGCCAGGGTGATCAGACGGATGATCGAATGCTTCTGTTTGACTGTATCTGTGAAGCTCTAACAGAGATCCAAGAGAGATATTTTAGACTCTCCTCTTGGCTAACTTTTCTAAAACACGACATACGGACACCTCCGACAGGAGAGAACCTAATCACAGAAGTTGATAGGTACGTTAACGGGTATATTATCCAGTACAGTCTTCCAAGTACTCTAGAGCAGACAATTAAAAGGGATCTGGAAGTTCAGACGTGGATGAACATTAGATCGAAAACCGAAGGGATTATTATGGAGATGTGGGAGTTTGTATTGGATGAGTTGATAGATGAGACTGTCTCCGATTTGTGGATTTGA
>TRINITY_DN21610_c2_g1_i2.p2
ATGTATGTTTGCTTTCTCTCTTTTTTTCACATTTACACACAAAACAAACCTATAAAAAAAAACAAGCGCGATCTGATCACGCTGAAAAGTGCACGCATCACACATGCACACACAAGCTCCCAAATCTCAACGGGCAAAGAGGAAAATCGCAATGCGCTTCAGACTGCTGTACACTTCGCCGTGCAGAGGCATGGCTGTGAGACAAACCGTGCCCAACTTCATCCACGCAAACTTCACAGCTCTGGAGATCTGCTGAACCTAGACTTCTGTTCTCCTCCACACGACTACACGAGAACGATCTCCACTGCAGTTACACACTTGGCTAGCGGTAGCCCATGCTATTCTGCCGCATAG
>TRINITY_DN21610_c2_g1_i3.p1
GAACCAGACGTTAATGTCCTTTGGGAGGACAAGAATGTCAGGTTGGACTACATAAAGCTGGTGCTAGAACTCTCAGAACTGTGCGCAGAACAAAATCTAGAGGTATGGTACCTAGAAGACGAGTTGATCAGCCCCTGCTTGTTTGAAGAACTACAGAGCCAGGGTGATCAGACGGATGATCGAATGCTTCTGTTTGACTGTATCTGTGAAGCTCTAACAGAGATCCAAGAGAGATATTTTAGACTCTCCTCTTGGCTAACTTTTCTAAAACACGACATACGGACACCTCCGACAGGAGAGAACCTAATCACAGAAGTTGATAGGTACGTTAACGGGTATATTATCCAGTACAGTCTTCCAAGTACTCTAGAGCAGACAATTAAAAGGGATCTGGAAGTTCAGACGTGGATGAACATTAGATCGAAAACCGAAGGGATTATTATGGAGATGTGGGAGTTTGTATTGGATGAGTTGATAGATGAGACTGTCTTTGATTTGTGGATTTGA
>TRINITY_DN21610_c2_g1_i1.p1
GAACCAGACGTTAATGTCCTTTGGGAGGACAAGAATGTCAGGTTGGACTACATAAAGCTGGTGCTAGAACTCTCAGAACTGTGCGCAGAACAAAATCTAGAGGTATGGTACCTAGAAGACGAGTTGATCAGCCCCTGCTTGTTTGAAGAACTACAGAGCCAGGGTGATCAGACGGATGATCGAATGCTTCTGTTTGACTGTATCTGTGAAGCTCTAACAGAGATCCAAGAGAGATATTTTAGACTCTCTTGGCTAACTTTCCTAAAGCAAGACATAAGGACACCTCCGATAGGAGAAAACCTCATCACAGAAGTTGATAGATATGTTTACGGGTATATCCAACATAGTCTTCCAATCACTCTAGAGCAGATAATCAAGAGGGACCTGGAAGTTCAGACGTGGATGAACATTAGATCGAAAACCGAAGGGATTATTATGGAGATGTGGGAGTTTGTATTGGATGAGTTGATAGATGAGACTGTCTTTGATTTGTGGATTTGA
>TRINITY_DN21659_c0_g1_i1.p1
GATAAGTTACTTGCTGATGGTCCTATTAGGTCATCCCAAGGAAGGGCACCAACGGCGTCACTGAATTCAGGATTTACATCATCATCGGTAAATCCTAGCCAATCCACTATTGTCCGGGCTTCAGGGGGCAATTCAAACATTGGAATATCTTCAAATAATCAGCCTACTTCATCGCTTCACCAAACGTCAAGGATTTCTACACATCCACAAAGTCATGGACCAGTGATGCACCAGAAGTCAATGCAAGTGCAGAATCAGTCTGCAGCAAGAATTCCAACTCAGCAATTGAGCCATCGG
>TRINITY_DN21659_c0_g2_i1.p1
AACAATTCATTACCAGCAGCTCAGCATCTATCTGTTAAATCAACAGAAAGTGGCGAGAATGGTTCATACCCTAGTCTGAACAATTCAAAGACAGCTTCTGCAGTGGTAAAAGCCAATAGCCAGGAAACTGGAATGGATTCATTGATGTATGGTGGTGCCCAAGTTATTGGGGCTGCTGGTCTTTCCCAGGGAGATCAAAATTTTCCTGGCACTCCAGCTTTGCTGCCAGTGATGCAATTTGGGGGTCAGCATCCTGGTGGTCTTGGAGTTCCTACTGTTGGTATGGCCCTCCCTGGCTATGTATCTCAACAGCAGATGGGAATGGGA
>TRINITY_DN21658_c0_g1_i1.p1
CTCCTATTCTGGAACCAATCAACGTATTTATCCAGAGAAGCGGCGGAATACCTTTGGAACTTAGTTGGAAAAGAGCAGTCGATAGTTGAGCCGAAATACCAGCCATTCGAGTCGAGGAGGAGCTGGGGCTACGACACCGAGGATTATTCAGGGAAGAAGGATTCCGATGCGAATAATGATCAGGGCCCTTCGGAGATATCATGGGACTCGTCCAGCTTCGATGCGCCAGAAGAACTCCCCACCGCCAGTGAGATAATCGGCGAGTCGACTGCAACCAGACACTACAATGCCAATGGCCTCGCCGATCTTTCCTCTTCCCGACTTCCTCTACAACCTTCAACTTCGAACCTCGAAGATTCACACTTTCTCTCGCCCCAAAAGCCCGCCAGGGATGTGGGCTGGATGATGGAACAAATGGGCCTTGATGCTTCAATCTTCGGTTGGAATACAGATGAAGGAAAATGGATATCGTAA
>TRINITY_DN21658_c0_g1_i2.p1
ATCCCGGCAACCATTCCCAGGGAAGCATCGACGTCTCTTACCTTAGTGAGGCAGCCGAACAGAATGCCGATCAAACATGCGCAAGATTGGCTTGATGATCAATCCGACGTGTTCCAGATTTACGCCGAATCGAGAAAGCGACTGGCCTCTGAGGAGCGCGAGCCAGCCGCACGTGAGTCAGAAGCATCCGTCCTCTCGGCTGGCACCGCACCAAACGATGAAGGCCTCGTAGCTGCGAAGAAGAGAGCGCGACCTGAAGTGGAAGCGGAGAACCTCATGAAGGAGGAAATGACTCGCAAAAGTTTGGGAAAACCATTCAGGAATCCGATGATTGGAAGTGCAAACATCAAGAACCCTCCTCGGCAGCAGAACCAATCTCTCCTGATTAAACAATTGCAAATGGAGCTGGTCAGGCTGCAAGACGGCGAACGGATCGTGCAGGATTGCATGATAGAAAAAGTTCACAAAGCTACCGAAAAGTGGGTCGAGGCTGGAAGAGAAGCGGCGGAATACCTTTGGAACTTAGTTGGAAAAGAGCAGTCGATAGTTGAGCCGAAATACCAGCCATTCGAGTCGAGGAGGAGCTGGGGCTACGACACCGAGGATTATTCAGGGAAGAAGGATTCCGATGCGAATAATGATCAGGGCCCTTCGGAGATATCATGGGACTCGTCCAGCTTCGATGCGCCAGAAGAACTCCCCACCGCCAGTGAGATAATCGGCGAGTCGACTGCAACCAGACACTACAATGCCAATGGCCTCGCCGATCTTTCCTCTTCCCGACTTCCTCTACAACCTTCAACTTCGAACCTCGAAGATTCACACTTTCTCTCGCCCCAAAAGCCCGCCAGGGATGTGGGCTGGATGATGGAACAAATGGGCCTTGATGCTTCAATCTTCGGTTGGAATACAGATGAAGGAAAATGGATATCGTAA
>TRINITY_DN21658_c0_g1_i2.p2
ATGCAATCCTGCACGATCCGTTCGCCGTCTTGCAGCCTGACCAGCTCCATTTGCAATTGTTTAATCAGGAGAGATTGGTTCTGCTGCCGAGGAGGGTTCTTGATGTTTGCACTTCCAATCATCGGATTCCTGAATGGTTTTCCCAAACTTTTGCGAGTCATTTCCTCCTTCATGAGGTTCTCCGCTTCCACTTCAGGTCGCGCTCTCTTCTTCGCAGCTACGAGGCCTTCATCGTTTGGTGCGGTGCCAGCCGAGAGGACGGATGCTTCTGACTCACGTGCGGCTGGCTCGCGCTCCTCAGAGGCCAGTCGCTTTCTCGATTCGGCGTAA
>TRINITY_DN21680_c1_g2_i1.p1
CTTCCAATCAAATATGCTGGGTACTCCACATGCTTCCGGAAGGAAGCTGGTTCGCATGGAAGGGACACAGCTGGTATCTTCAGAGTCCACCAGTTTGAAAAAATCGAACAATTCTGCATTACAAGCCCAAATGACAATGATTCTTGGGAGATGCATGAAGAGATGCTAAAAAACTCAGAAGATTACTATAAGGAGATTGGGCTACCATACCAAGTTGTTTCCATTGTCTCTGGCGCTCTTAATGATGCTGCTGCTAAGAAATACGATTTGGAAGCATGGTTCCCTGCATTAAAGACC
>TRINITY_DN21671_c0_g1_i1.p1
TGTCAACAATTCATCATACACCAAAATCCTGAACGATTGAGTATACTGCCTGCGATCAGTATCTTTGGCCCTTTAGCTGTCTCAGTGCGAGAAGACACCTCCAATCGCAAGAAATTTGAGCACTTCTTGAAATACGACCTTTTACCACGCATGAATAGGTACCCGGGAATTAATTCCATTCTCGTATGTGACAACGCCCGAATACACCAATGCTCCAGGGTACAACGCCTCTGCGACGATGCAGGGGTAATACTAGTATACCTCCCACCCTATTGCCCGGAGCTCAACCCAGTGGGGCTTTGCTTTGCCGCCATGAAGCAACAGCTGTGTCGCACTCAGGCGCTCACTACTACCCTGAATGCCGAGTGGGAGCTCCGATCAACATTCGCAAGGGTAGTCACTCAAGATCTGCTATTCAAGCTGTACGCACACTGTGACTATGATGTCCCTGCGCGTACCCACCAAGAAGGATATGAAGAGTTGTCTGAATAA
>TRINITY_DN21673_c0_g1_i1.p1
ATGAACAGCTATCTACACCCAATTTATGGGGGTGAATGGCAGTTGAATTGCCTCACTCGGGAAGAAAGAGGCGTAAACAGGCATTCACGCCTTGTACTGGGGTGTGGATTGCATTTGACGCGTGTAAGTGGCATCAGTTGCCATTCACACCCCATTTTCCTTTGCGGAGGACCACCTCAATGGAAGTTGAAGCCCCTGTTCATGGGATCAATATTTGATGACCCCTTGAGCAGGGGAATCAACCTCCATCCACACCAAAATGGGGTGTCAATGCGTCCATATAGGGTTGTCAGTTTAGCA
>TRINITY_DN21644_c0_g1_i1.p1
ATGGGGAAGAAGGGCAAGTGGTTCGGCGCCGTCAAGAAGGTCTTCAGCCCCGAATCCAAGGAGAAGAAAGAGGAGAGGCTAAGGAGGAAATCAGCAGCTAGCAACCCAGCACCGGTAGATCTGACCCCATCTACCTCCCTGGAAGTCAATGTTTCGGTGCCACCCCCTCCGGCTCCTCCTCCAGTTCCTCGCCAGACCGACGAGGTCAGGGTCCCCGAAGCCGAGCAGGAGCAGAGCAAGCATGTCACCCTGGAGGAGGCCCCTGCTGCTGCTGCCCCAGCACAGGCGTCGGTGCTGCCACCTGGTGCGCCAACCGAAGAGCTCGCCGCAATCAAGATCCAGACCGCCTTCCGAGGTTACCTGGCAAGGAGGGCACTAAGAGCACTACGAGGCCTTGTACGATTGAAGTCATTGGTTGAGGGTAATTCAGTTAAGCGTCAATCTGCAAGCACTCTG
>TRINITY_DN21644_c0_g1_i2.p1
ATGGGGAAGAAGGGCAAGTGGTTCGGCGCCGTCAAGAAGGTCTTCAGCCCCGAATCCAAGGAGAAGAAAGAGGAGAGGCTAAGGAGGAAGTCAGCAGCTAGCAACCCGACGCCGGTAGATCTGACCCCGTCTACCTCCTTGGAAGTCAATCTTTCGGTGCCACCGCCTCCAGCTCCTCCCCCAGTTCTTCACCAGGCCGAGGAGGTTGGGGTCCCTGAAGCCGAGCAGGAGCAGAGCAAGCATGTCACCCTGGAGGAGGCCCCTGCTGCTGCTGCCCCAGCACAGGCGTCGGTGCTGCCACCTGGTGCGCCAACCGAAGAGCTCGCCGCAATCAAGATCCAGACCGCCTTCCGAGGTTACCTGGCAAGGAGGGCACTAAGAGCACTACGAGGCCTTGTACGATTGAAGTCATTGGTTGAGGGTAATTCAGTTAAGCGTCAATCTGCAAGCACTCTG
>TRINITY_DN21634_c0_g1_i1.p1
ACGTGCGAGCTGCTGGGCGAGAAGGACGCCGGCACCAGCTCGGGGCTCACCAAGGGCGAGACGCCGCGGCTGCGCGCCATCGACCAGAGCCTCCGCCAGCAGCGCGCCTTCCACCACATGGGGATGATGGAGCAGGAGGCATGGCGGCCCCAGCGCGGCCTCCCCGAGCGCTCCGTCAACATCCTCCGCTCATGGCTCTTCGAGCACTTCCTCCACCCGTACCCGAGCGACGCCGATAAGCACCTGTTGGCGAGGCAGACCGGGCTGTCCAGGAACCAGGTCTCCAACTGGTTCATCAACGCCCGTGTCCGGCTATGGAAGCCCATGATCGAAGAGATGTATCAGCAGGAGTGCAGAGAGCTCGACGGCTCCTCGGCCGGCGGAGGGGGCCCCGAGTCCGTCAACGACCCCTCCGGCGCCGACGACTCGCACTCCCCGACCACCACCGGCGCAGCGCAGCTCCCG
>TRINITY_DN21634_c0_g1_i1.p2
ATGGGCTTCCATAGCCGGACACGGGCGTTGATGAACCAGTTGGAGACCTGGTTCCTGGACAGCCCGGTCTGCCTCGCCAACAGGTGCTTATCGGCGTCGCTCGGGTACGGGTGGAGGAAGTGCTCGAAGAGCCATGAGCGGAGGATGTTGACGGAGCGCTCGGGGAGGCCGCGCTGGGGCCGCCATGCCTCCTGCTCCATCATCCCCATGTGGTGGAAGGCGCGCTGCTGGCGGAGGCTCTGGTCGATGGCGCGCAGCCGCGGCGTCTCGCCCTTGGTGAGCCCCGAGCTGGTGCCGGCGTCCTTCTCGCCCAGCAGCTCGCACGTG
>TRINITY_DN21684_c0_g1_i1.p1
TTGAGCTGTGTGGACACTGGCAGCCAGGACTGCAATCTCGCGTGGTCAAAGAATGTAAATGAGCTTGTTAGCACCCACGGCTACTCTCAGAACCAAATAATTGTTTGGAGATATCCAACAATGTCGAAGCTTGCCACTTTGACAGGGCATACATACAGAGTATTGTACTTAGCTATTTCCCCTGATGGCCAGACCATAGTTACTGGTGCTGGTGATGAAACGCTCCGGTTTTGGAACGTGTTCCCCTCTCCAAAGTCCCAGAGTTCTGACAGTTTAAGTTGCGTCGGAGGAACATCTTTCGTTAGAAGCTACATCCGGTGA
>TRINITY_DN21630_c0_g1_i1.p1
CGGCATATTTTTTCTGACCAACCAGAAGAATATATACAGAGTCAGGTCAATACTTTGCTGCATTCGCTTGATATTGACAACCGTATGAGAGGACCTATGCATGGGCAATACCCAGAACTACAGGAGTACTGGAAGCAGTCCCAAAGTTCTACGCGTCCTGCCCCAATGCATAATGCTGCTGATAAATGGATTACTGAGTTTGGCAAACAAAATAATAATCCGGAAAATTGGGCAAAGTCTTTCGAACAACAATATGGCCCCAATGGGTGGGCCTCTGAGTTTGAACAGCATCAGTCTCAGATGGCCATGGGCCAGATGGGAGGAGTGAACATGGCCAACCTGGCTGCTATGGAGCAATCCCGAATGCTTGCACAAACTTTAGCAAGTAATAATGATCCCAAGTTTCAGCTTTCACAAGGGGCGGATAAGTGGGTTAGCGAGTTCTCTAGTCAACCTAATCATGGTGCACTAAATGAGAACTGGGTTGATGAGTTCTCGAAATTAAATGTTACTGACGAATGGGCAGAG
>TRINITY_DN21630_c0_g1_i2.p1
CGGCATATTTTTTCTGACCAACCAGAAGAATATATACAGAGTCAGGTCAATACTTTGCTGCATTCGCTTGATATTGACAACCGTATGAGAGGACCTATGCATGGGCAATACCCAGAACTACAGGAGTACTGGAAGCAGTCCCAAAGTTCTACGCGTCCTGCCCCAATGCATAATGCTGCTGATAAATGGATTACTGAGTTTGGCAAACAAAATAATAATCCGGAAAATTGGGCAAAGTCTTTCGAACAACAATATGGCCCCAATGGGTGGGCCTCTGAGTTTGAACAGCATCAGTCTCAGATGGCCATGGGCCAGATGGGAGGAGTGAACATGGCCAACCTGGCTGCTATGGAGCAATCCCGAATGCTTGCACAAACTTTAGCAAGTAATAATGATCCCAAGTTTCAGAATTCTAAGTTCTTCCAGTTTGTTTCAAAGATGAGCCGGGGTGAACTTATTATAGAAGATAATCAGGTAAAAGAAGGTTTAGCATCCCAATCCAGTGGCTGGGCTGATGAATTTCAAACACAGTACAAAGCTAATGCAAACTCATGGGCGGATCAGTTTGCACGTGAAGAGCTTTCACAAGGGGCGGATAAGTGGGTTAGCGAGTTCTCTAGTCAACCTAATCATGGTGCACTAAATGAGAACTGGGTTGATGAGTTCTCGAAATTAAATGTTACTGACGAATGGGCAGAG
>TRINITY_DN21647_c1_g1_i1.p1
CGAGCGTCTTCGTTTCGCTCTCTCTCTCTCTCGACTATTCCTGTTCAGAAAGATCCGTTTGGTGGAATTTCCACATTTTGTCCCGCTGCATCTTCCATGGAAATTATCCATGCTGAAAAAATTCCGTTCTCACGGCCTCATCTCTCCTGCTTTTGTCTCTTAGAGCTGTCTGTCTGTCTGTTGCTCACTCAATATATACTATCTTTCCCCCCCTTCCTCTCTCTCACTCTCTCTCTCTCCATTCTTCCCCTCGTTTTCATACCAGAGGTCTCGCTTATCATCTCACACCCGCCTCCCATCTCCCCCATTTTCTCCTTCCTCCCCCTTCCCCTCTCTTGCTTGGTATTTCTTGCTCACCCATTTCTTCCTTGA
>TRINITY_DN21619_c0_g1_i2.p1
CCTGTGCTCGGTGATCAGGTCCTACGACGCGCCGGGGATCGCCGGCACCATCCCGTGCCCGCTCTGCCGGAGCGGCATCGCCTCGTTCAGGAGACGGGCCGCGGCGGCCGAGGCCGAGCCTGGCGCCAATGCCGGCGACCGGCAGGCGTCGTCCAGCCCACACAAGAAGCGGAGCACGGAGTCCGACCAGGACGGCCTCCCCCTCGTCTGCGCTCCTCCCGCCGTCATGTCGTCCTGATCAGCGCTGCAGACATAGAAATAGAAGCTGCTGTGCTGCATCGTCTCTTCGTCGGTAGAAATCTGCAGGGTACAGCAGCAGCATGGGTGGATCACAGGATGCATAGAAGCTAG
>TRINITY_DN21619_c0_g1_i2.p2
ATGCATCCTGTGATCCACCCATGCTGCTGCTGTACCCTGCAGATTTCTACCGACGAAGAGACGATGCAGCACAGCAGCTTCTATTTCTATGTCTGCAGCGCTGATCAGGACGACATGACGGCGGGAGGAGCGCAGACGAGGGGGAGGCCGTCCTGGTCGGACTCCGTGCTCCGCTTCTTGTGTGGGCTGGACGACGCCTGCCGGTCGCCGGCATTGGCGCCAGGCTCGGCCTCGGCCGCCGCGGCCCGTCTCCTGAACGAGGCGATGCCGCTCCGGCAGAGCGGGCACGGGATGGTGCCGGCGATCCCCGGCGCGTCGTAG
>TRINITY_DN21675_c0_g1_i1.p1
GTCGCCGAGCTCGCCGTCGCACTGGAGGCGTCGCGATGGCCGTTCGTCTGGTCGGCCAAAGAGACGGCCGGCCTGGACGCCGGGTTTGAGGAGCGCGTGAAAGGCCGGGGCCTCGTCGTCCGCGGATGGGCTCCGCAGATGGCCATCCTGTCGCACCCTGCCGTGGGCGGCTTCCTCACGCACGCCGGGTGGAACTCGATCCTGGAGAGTCTCTGCTACGGCGTGCCGATGCTCACTTGGCCGCACTTCGTCGACCAGTTCCTGAACGAGGCGCTGGTCGTGGACGTGCTCGGCGTCGGCGTCCGCTCGGGCGCCAAGGTGCCGGCCACGCATGAGATGCACGTAACGATAGAGGTGCAGGTCGGAAGGGTCGACATCGAGAGGACCGTGTCAGAGCTCATGGACCAAGGCTCGTCGTCGGCGATGCGCGCGAGGGCTAAGGAGCTCGCTGCAGAGGTGAGAGCCGCAATGGCGAAGGGCGGTTCGTCGGACGCCGACGTGAAGGACATTGTTCGCCACGTCATTGAGGTGGCCAAGAATAAGAGGGAGCACGCACGAGGGCACCATTCTTGA
>TRINITY_DN21675_c0_g1_i1.p2
ATGCGTGGCCGGCACCTTGGCGCCCGAGCGGACGCCGACGCCGAGCACGTCCACGACCAGCGCCTCGTTCAGGAACTGGTCGACGAAGTGCGGCCAAGTGAGCATCGGCACGCCGTAGCAGAGACTCTCCAGGATCGAGTTCCACCCGGCGTGCGTGAGGAAGCCGCCCACGGCAGGGTGCGACAGGATGGCCATCTGCGGAGCCCATCCGCGGACGACGAGGCCCCGGCCTTTCACGCGCTCCTCAAACCCGGCGTCCAGGCCGGCCGTCTCTTTGGCCGACCAGACGAACGGCCATCGCGACGCCTCCAGTGCGACGGCGAGCTCGGCGAC
>TRINITY_DN21675_c0_g1_i1.p3
ATGAAAGGTGGAGAAATATATACAACAGCAGCATGTCCTCTTCGCATGTTAGGCCTCTGTTGTCTACTCCTCGAGAGCTTCTTGTTTCCGCGCGCGCTGGTTGTGTTTGTCCTTAGCGATTACCATTGGAGTCTTCCATCAAGAATGGTGCCCTCGTGCGTGCTCCCTCTTATTCTTGGCCACCTCAATGACGTGGCGAACAATGTCCTTCACGTCGGCGTCCGACGAACCGCCCTTCGCCATTGCGGCTCTCACCTCTGCAGCGAGCTCCTTAGCCCTCGCGCGCATCGCCGACGACGAGCCTTGGTCCATGAGCTCTGA
>TRINITY_DN21675_c0_g1_i1.p4
ATGACGTGGCGAACAATGTCCTTCACGTCGGCGTCCGACGAACCGCCCTTCGCCATTGCGGCTCTCACCTCTGCAGCGAGCTCCTTAGCCCTCGCGCGCATCGCCGACGACGAGCCTTGGTCCATGAGCTCTGACACGGTCCTCTCGATGTCGACCCTTCCGACCTGCACCTCTATCGTTACGTGCATCTCATGCGTGGCCGGCACCTTGGCGCCCGAGCGGACGCCGACGCCGAGCACGTCCACGACCAGCGCCTCGTTCAGGAACTGGTCGACGAAGTGCGGCCAAGTGAGCATCGGCACGCCGTAG
>TRINITY_DN21675_c0_g1_i2.p1
ATCGGCCGTCTGTTCCCGGCTCAGGCCGCCGAGCTCGCCGCCGGACTGGAGGCGTCGCGCCTGCCGTTCATCTGGTCGGCCAAGGAGACGGCGCCCGGCCTCGACGCGGAATTCGAGGAGCGCGTGAAGGACCGGGGCCTCGTCGTCCACGGGTGGGCGCCCCAGATGACCATCCTGTCGCACCCTGCCGTGGGCGGCTTCCTCACGCACGCCGGGTGGAACTCGATCCTGGAGAGTCTCTGCTACGGCGTGCCGATGCTCACTTGGCCGCACTTCGTCGACCAGTTCCTGAACGAGGCGCTGGTCGTGGACGTGCTCGGCGTCGGCGTCCGCTCGGGCGCCAAGGTGCCGGCCACGCATGAGATGCACGTAACGATAGAGGTGCAGGTCGGAAGGGTCGACATCGAGAGGACCGTGTCAGAGCTCATGGACCAAGGCTCGTCGTCGGCGATGCGCGCGAGGGCTAAGGAGCTCGCTGCAGAGGTGAGAGCCGCAATGGCGAAGGGCGGTTCGTCGGACGCCGACGTGAAGGACATTGTTCGCCACGTCATTGAGGTGGCCAAGAATAAGAGGGAGCACGCACGAGGGCACCATTCTTGA
>TRINITY_DN21675_c0_g1_i2.p2
CATCGGCCGTCTGTTCCCGGCTCAGGCCGCCGAGCTCGCCGCCGGACTGGAGGCGTCGCGCCTGCCGTTCATCTGGTCGGCCAAGGAGACGGCGCCCGGCCTCGACGCGGAATTCGAGGAGCGCGTGAAGGACCGGGGCCTCGTCGTCCACGGGTGGGCGCCCCAGATGACCATCCTGTCGCACCCTGCCGTGGGCGGCTTCCTCACGCACGCCGGGTGGAACTCGATCCTGGAGAGTCTCTGCTACGGCGTGCCGATGCTCACTTGGCCGCACTTCGTCGACCAGTTCCTGAACGAGGCGCTGGTCGTGGACGTGCTCGGCGTCGGCGTCCGCTCGGGCGCCAAGGTGCCGGCCACGCATGA
>TRINITY_DN21675_c0_g1_i2.p3
ATGCGTGGCCGGCACCTTGGCGCCCGAGCGGACGCCGACGCCGAGCACGTCCACGACCAGCGCCTCGTTCAGGAACTGGTCGACGAAGTGCGGCCAAGTGAGCATCGGCACGCCGTAGCAGAGACTCTCCAGGATCGAGTTCCACCCGGCGTGCGTGAGGAAGCCGCCCACGGCAGGGTGCGACAGGATGGTCATCTGGGGCGCCCACCCGTGGACGACGAGGCCCCGGTCCTTCACGCGCTCCTCGAATTCCGCGTCGAGGCCGGGCGCCGTCTCCTTGGCCGACCAGATGAACGGCAGGCGCGACGCCTCCAGTCCGGCGGCGAGCTCGGCGGCCTGAGCCGGGAACAGACGGCCGAT
>TRINITY_DN21679_c0_g1_i1.p1
CTTTATACATCCGCTTCCTCCAGTCATCAAAGAAACAGAGCGAGCCTAGACTGTGAGGAAGAAAGGACTACCATGGGCGACGTCGCTGCCGGCGCTGCCGCCCTGAGTCCACCCCCGATGACCAAGGAGACCAACCTCTTCATGCAAATCGTCGGCAACCCGGACGGCACGGTCACGCGCCCCGAGGTCCCCCTCGTCCCGGCCTCAGCCGAAGCCACTGGCGGCGTCATCTCCAGGGACGTGCCCCTCGACGCCTCCGCCGGCACGTACCTCCGCCTCTACCTGCCCGACCCATCCTCCGCGCCAGCCGCCAAGCTTCCCGTCGTCCTCTACTTCCACGGCGGCGGCTTCGTGATCCTCTCCGCCGCCACCGTATTCTACCACGGCCACTGCGAGGCGATGGCCGCCGCGGTGCCCGCCATCGTGGCGTCCCTCGAGTACCGCCTCGCGCCGGAGCACCCG
>TRINITY_DN21679_c0_g2_i1.p1
ATGGCGGCGGCGGACCCGGACACCGAAGTGCAGGCGGAGTTCCCACCCCTCGTCCGCCAGTACAAAAGCGGCCGCGTCGAGCGGTTCTTCAACCTGGCCCCGCTCCCGGCCGGCACCGACCCGGCCACGGGCGTCGTGTCCAAGGACGTCGTCGTCGACCCGGCCACCGGCCTCTGGGCGCGCCTCTTCCTCCCCGCCGGCAGCCACGGGAAGAAGCTCCCCGTCGTCGTCTACTACCATGGCGGCGCCTACGTGATCGGCTCGGCGGCCGACCCGATGACGCACGGCTACCTCAACGCGCTCGTCGCCAAGGCCGGCGTCCTCGCGGTCGCGCTCGAGTACCGCCTCGCGCCGGAGCACCCGCTCCCGGCCGCCTACGAGGACTCATGGGAGGGACTCAAGTGGGTGGCCACCCACGCCTCCGCCTCCGCCGCCGCGGGAGGAGGACCGGCCGCCGAGCCGTGGCTAACCGAGCACGGCGACTTCTCCCGCGTGTTCCTGGCCGGGGCCAGCGCGGGGGCCACCATCGCTCACTTCGTAGCAGTCCGTGCCGGTGAGCAGCACAAGAGCGGCGGCCTCGGGATGCGGATCAGGGGGCTGCTGATAGTGCACCCCTACTTCAGCGGCGCGGCGGACATCGGCGACGAGGGGACGACGGGGAAGGCGCGCAAGGCGCGGGCCGACGCGTTCTGGCGGTTCCTGTGCCCTGGCACCCCCGGGCTCGACGACCCTCTCTCCAACCCGTTCTCGGAGGCCGCCGGCGGGAGCGCGGCGCGCGTCGCCGCCGAGCGC
>TRINITY_DN21679_c0_g2_i1.p2
GAGAACATTGCCGCTCCTGCCCGTCCCCACAGCTCACTGCGCGTGTGCGCCACTACACCAACCGTTTGGTCCGCCGTTCGGGGATTCCTTCCGCACTACTACATAGTAGCACCCGTGTGGCCGTGTCCGAGCTACCCACGCCCCCAACGCCAAGAACGTCGACGGGCGCGACGGCATGGCGGCGGCGGACCCGGACACCGAAGTGCAGGCGGAGTTCCCACCCCTCGTCCGCCAGTACAAAAGCGGCCGCGTCGAGCGGTTCTTCAACCTGGCCCCGCTCCCGGCCGGCACCGACCCGGCCACGGGCGTCGTGTCCAAGGACGTCGTCGTCGACCCGGCCACCGGCCTCTGGGCGCGCCTCTTCCTCCCCGCCGGCAGCCACGGGAAGAAGCTCCCCGTCGTCGTCTACTACCATGGCGGCGCCTACGTGATCGGCTCGGCGGCCGACCCGATGACGCACGGCTACCTCAACGCGCTCGTCGCCAAGGCCGGCGTCCTCGCGGTCGCGCTCGAGTACCGCCTCGCGCCGGAGCACCCGCTCCCGGCCGCCTACGAGGACTCATGGGAGGGACTCAAGTGGGTGGCCACCCACGCCTCCGCCTCCGCCGCCGCGGGAGGAGGACCGGCCGCCGAGCCGTGGCTAACCGAGCACGGCGACTTCTCCCGCGTGTTCCTGGCCGGGGCCAGCGCGGGGGCCACCATCGCTCACTTCGTAGCAGTCCGTGCCGGTGA
>TRINITY_DN21679_c0_g2_i1.p3
CGAGAACATTGCCGCTCCTGCCCGTCCCCACAGCTCACTGCGCGTGTGCGCCACTACACCAACCGTTTGGTCCGCCGTTCGGGGATTCCTTCCGCACTACTACATAGTAGCACCCGTGTGGCCGTGTCCGAGCTACCCACGCCCCCAACGCCAAGAACGTCGACGGGCGCGACGGCATGGCGGCGGCGGACCCGGACACCGAAGTGCAGGCGGAGTTCCCACCCCTCGTCCGCCAGTACAAAAGCGGCCGCGTCGAGCGGTTCTTCAACCTGGCCCCGCTCCCGGCCGGCACCGACCCGGCCACGGGCGTCGTGTCCAAGGACGTCGTCGTCGACCCGGCCACCGGCCTCTGGGCGCGCCTCTTCCTCCCCGCCGGCAGCCACGGGAAGAAGCTCCCCGTCGTCGTCTACTACCATGGCGGCGCCTACGTGA
>TRINITY_DN21679_c0_g2_i1.p4
ATGGTAGTAGACGACGACGGGGAGCTTCTTCCCGTGGCTGCCGGCGGGGAGGAAGAGGCGCGCCCAGAGGCCGGTGGCCGGGTCGACGACGACGTCCTTGGACACGACGCCCGTGGCCGGGTCGGTGCCGGCCGGGAGCGGGGCCAGGTTGAAGAACCGCTCGACGCGGCCGCTTTTGTACTGGCGGACGAGGGGTGGGAACTCCGCCTGCACTTCGGTGTCCGGGTCCGCCGCCGCCATGCCGTCGCGCCCGTCGACGTTCTTGGCGTTGGGGGCGTGGGTAGCTCGGACACGGCCACACGGGTGCTACTATGTAGTAGTGCGGAAGGAATCCCCGAACGGCGGACCAAACGGTTGGTGTAG
>TRINITY_DN21679_c0_g2_i1.p5
GCGCTCGGCGGCGACGCGCGCCGCGCTCCCGCCGGCGGCCTCCGAGAACGGGTTGGAGAGAGGGTCGTCGAGCCCGGGGGTGCCAGGGCACAGGAACCGCCAGAACGCGTCGGCCCGCGCCTTGCGCGCCTTCCCCGTCGTCCCCTCGTCGCCGATGTCCGCCGCGCCGCTGAAGTAGGGGTGCACTATCAGCAGCCCCCTGATCCGCATCCCGAGGCCGCCGCTCTTGTGCTGCTCACCGGCACGGACTGCTACGAAGTGAGCGATGGTGGCCCCCGCGCTGGCCCCGGCCAGGAACACGCGGGAGAAGTCGCCGTGCTCGGTTAG
>TRINITY_DN21604_c0_g2_i1.p1
GTGCAGGTACTTGACAATGACCACGGTATGAGCATGAGACCAATGCCTGGCTTGGTTGGTCTCATACCTTCTGGTTCAAAGGAAAAGAAGAAACAAGCACCAGCGAAACCATCCGATGTCAAAAGAACTCGTAGGGATCGTACGGAGATGGAAAACATTATATTCAAGCTTTTTGAAAGGCAACCCAATTGGGCACTAAAGGCACTGGTGCAAGAAACTGACCAGCCAGAGCAATTTCTGAAGGAGATATTGAACGATCTCTGTGTGTATAATAAACGAGGACCAAACCAGGGAACTCATGAGCTTAAGCCAGAGTACAAGAAATCCACAGGGGACACTGATGCTGCTTAA
>TRINITY_DN21643_c0_g1_i1.p1
ATTCACTCGCCTGCTCACCCACCCGTCCCCTCCTGCTCGCCCATGGCTCCCATCGCTGTCGGCGACGCCCTCCCCGACGGCCAGCTCGGGTGGTTCGACGAGAACGACCAGCTGCAGCAGGTCTCCGTCCACGCGCTCGCCGCCGGCAAGAAGGTCATCCTCTTCGGCGTCCCCGGCGCCTTCACCCCGACCTGCAGCAACCAGCATGTGCCAGGCTTCATCACACAGGCTGAGCAGCTCAAAGCCAAGGGTGTAGACGAGATCCTGCTTATCAGCGTTAACGACCCCTTCGTCATGAAGGCGTGGGCGAAGACCTACCCCGAGAACAAGCACGTGAAGTTCCTCGCCGACGGATCTGGAGCGTACACCAAGGCGCTCGACCTCGAGCTCGATCTCACGGACAAAGGTCTGGGCGTGCGCTCGAAGAGGTTCGCTCTCCTGGCCGACGACCTCACGGTCACCGTCGCAAACATCGAGGAAGGCGGGCAGTTCACGATCTCTGGCGCTGAGGAGATCCTGAAGGCGCTTTAG
>TRINITY_DN21666_c0_g1_i1.p1
ATGGAAACCTACTCCACTGCCAGCGTACCCAATCATTTGCAACTGGTCCTCCTCAACAGTCCCGATCCCTATCCCGCTGCCCAGTATCTCCCACTCGCAACCCTCCTCGTGCCAGTCCTAGGCTCCACCATGCTGCATGGCTCAATTTCACATTGGCAACATCTGCTCCTCCTGGGTTTCGCCCTCCATCATCTCATACAGCTCATCAGGTGTCCCTCCGGCTTACTACGCGCTTCACGCCCACCTCCCCTTTCCTCCCTACCCAACACCGCTCATTCCGCCCTCATCGAGCTACGCATCATCAATTTATCTGCCATCCTCATCCTACTCGCATCCCCCTTCTTGGCCGTAGCGTTCATTGGCGCCCTCCAATCCGTCATGCGACCGGGAGAACCCCTTGTCGATCGCTTTGCCACACGCCTCTGCTTCATCGCCGTCGCCGTTCGACCATGCGCCTATCTAATCAATTTATTCCCTATTCCCACTCCATCATCATCCGCCCAAAGTGATCATCTCTCAACAACCGCCGAAGAACTCAAAGTACGCTCCCAAGCCTTGGAAAAGGAACTCCTCAAACTCGCCAACGTTTTAGCAACCAAATCTGACCTCGCCCAACTCCACCATCGCATCAAGGGGCACATCCAAGATCTTGGTCGTGCCTTGGATAACCTGGCTCGTCATCGAAAGTCGGCAATCCCCGCCACCACCTCGGCTCAAAAAGCTCTCTCACAAACTACCGCACGCCTAGCAGAACGTACACAAAACCTCACCCAATTAATCAACCAACGCCTCGTCATCACTAATCGTCGTCGAGCCTCTCCTTCTGCCATCATCCTGGCGCGGACTAATCAGCTCTTCACCACCACTGGCACCACTCTCCAGCGTCTCGGTACTACCTTGGCTCCTTCCATTGGCCAATTCTGA
>TRINITY_DN21611_c0_g1_i1.p1
ATGGAAGAATTTAGCTTCTTGCTGGGCTGGTTATTCCGAGCCAGCAACTGGCTGGCTGCCGGATTTCGTCCCGTCCGTAGCGCTTCGGAAGTCACTCTGGCGTGGCGCTGCTGGATACTTCTGATCAATAGGAATAGGAGGAAAAAAAAGCTTATGATGAGCATCTATTGGAGTCGATTATTTCCAAGATCTAATTCGAGTTTCTTATTATGTAGTGGAAACGCCTTACAATCTTCAGTTTTACGCTTACGCTTAAGGGAAGAAATGTTCTTGGTGGATGCAGGCCTTGGTACCCCAAAAATTTGTATGCAAGATGAGCTTACAGGACTGCCAATCAAGCGAGCCACCAGGTTTGAGAATAAGGTGGGATTCAAGAATGTAGTGGCTGGTGAATCACTGATCAAAAAGCGGATTTTTGAGAGATTCTTCATCGATCTAGTGGCCGGTGAATCACTGATCAAAGAGCGAGCAGCCGCCGGGTTTAATGATTTTGTGGGATCCCTGGATGTAGCGGCTGGCGAACCGCTTCTTCTTCCACAAAGATTCAGACAAAACCGAGCTTGGATAGAACTGAAGAAGATTTGGCGAACGAAGAAAAAGGTAAAAGGGTTTCAAATTAATAAAATAGAAGGAGGTTATTCAGTAGCCATCGCAGGTTTCATTACTTTTCTTCCATTCAAAGCTAAAAAAATAAAAAGGATAGCGAATGCTCGATTCGCCATTGATAGCTTTATCCCTAAAAGGAGGGATATTGTGATAAGGCAGATTTAA
>TRINITY_DN21611_c0_g1_i1.p2
TTGACTTTTTTATGCTGTGTCTTAGGAACCTTTTCAATACGGTCCGGATTGCTAGCTTCCGTTCATAGTTTTGCTACAGACGATACACGAGGAAGATTTTTATGGTGGTTCTTCCTTCTAATTACAGGCATATCTATGACTCTTTTTTACCAGATGAAGCAGGTCCGTAGAACCTATAAAAAAGAGATGGTTGTGGCGCGAAGTACTCTTGTGCACCTACGTCACCTGGCTCGCGCGCAACCCCGCCCCGTTATGTTATGGAAGAATTTAGCTTCTTGCTGGGCTGGTTATTCCGAGCCAGCAACTGGCTGGCTGCCGGATTTCGTCCCGTCCGTAGCGCTTCGGAAGTCACTCTGGCGTGGCGCTGCTGGATACTTCTGA
>TRINITY_DN21699_c0_g1_i1.p1
AAGTTCGCCACCGACGACATCCTCAGGGAGCAGTACCGGGACCCCTGGAACGAGGTGCGCATCGGCAAGCTGCTCGAGGATCTTGACGCCCTCGCCGGCACCATCGCCGTCAAGCACTGTTCAGACGAAGATAGCACAACAAGACCCCTTTTGGTTGTGACTGCTTCTGTTGACAAAATGGAGCTGAAAAAGCCAATTCGTGTGGACACTGATTTGAAGATAGCTGGCGCTGTTACTTATGTTGGGCGTTCATCAATTGACATACAGATTGAAGTGACTCAGGTTGATAAAGGTGGCGATAATCAGTCTGATCCCATTGCATTGACCGCTAACTTCACCTTTGTCGCACGCGATTCTAAGGCTGGAAAATCTGCTCCGGTTAACCGCCTTTCACCTGAAACCGAAAGAGAGAAGCAGCTATTTGGAGAAAGTGAAGCACGCGATAAGATGAGAAAAAGGAAGAGAGAAGAACAGAAGGGAGGACTCGAAAATGGGATACATAGGCTCCGTGCCGAGGCCGAGAGGCTGGACGTGTTGCTCGCGGAGGGTCGTGTTTTCTCTGATCTGCCTGCTTTGGCTGATAGAGATAGCATCTTGCTGAAGGATACCCGCCTGGAGAATTCTCTTGTCTGCCAGCCCCAGCAACGGAACTTGCATGGTCGAATTTTCGGTGGTTTCCTGATGCACCGAGCATTTGAGCTTGCCTTCTCGACTGTGTATGCCTTTGTTGGGCAGAGACCTTGTTTCCTTGAAGTTGATCATGTTGACTTCTTGAAACCAGTGGACGTAGGGGACTTCCTTCGATTCAAATCATGT
>TRINITY_DN21699_c0_g1_i1.p2
ATGATCAACTTCAAGGAAACAAGGTCTCTGCCCAACAAAGGCATACACAGTCGAGAAGGCAAGCTCAAATGCTCGGTGCATCAGGAAACCACCGAAAATTCGACCATGCAAGTTCCGTTGCTGGGGCTGGCAGACAAGAGAATTCTCCAGGCGGGTATCCTTCAGCAAGATGCTATCTCTATCAGCCAAAGCAGGCAGATCAGAGAAAACACGACCCTCCGCGAGCAACACGTCCAGCCTCTCGGCCTCGGCACGGAGCCTATGTATCCCATTTTCGAGTCCTCCCTTCTGTTCTTCTCTCTTCCTTTTTCTCATCTTATCGCGTGCTTCACTTTCTCCAAATAG
>TRINITY_DN21699_c0_g1_i1.p3
ATGCTCGGTGCATCAGGAAACCACCGAAAATTCGACCATGCAAGTTCCGTTGCTGGGGCTGGCAGACAAGAGAATTCTCCAGGCGGGTATCCTTCAGCAAGATGCTATCTCTATCAGCCAAAGCAGGCAGATCAGAGAAAACACGACCCTCCGCGAGCAACACGTCCAGCCTCTCGGCCTCGGCACGGAGCCTATGTATCCCATTTTCGAGTCCTCCCTTCTGTTCTTCTCTCTTCCTTTTTCTCATCTTATCGCGTGCTTCACTTTCTCCAAATAGCTGCTTCTCTCTTTCGGTTTCAGGTGAAAGGCGGTTAA
>TRINITY_DN21625_c0_g1_i1.p1
TTGAACCCTCAACTGCTGCCTCTCCGCTCCTGCTCGCCCACGAAGTCGGTCTCCCCAGCGCAGCGCTCGGCGTCGATGGGGCTCCGGCTGCGCAGCGGCCGGCCGTGCCTGGGGAAGTTCGTGTGCCGCCGCGCCAAGAACGCGGGATACGAGGACTACAAGTTCCCGGACCCCATCCCGGAGTTCGCCGAGCAGGAGACGAGCAAGTTCAGGGAGCACATGGCGTGGCGGCTGGAGCAGAAGAAAGAGGACTACTTCGGGGACCATGTCGAGGAGATCGTTGACGTCTGCACCGAGATCTTGGGGACATTCCTGGAGAACGATTACCGTGGACCAGGGACGCTCCTGGTTCACCCGTTCCTGGACATGAAGGGCGAGATCAAGGAGAGGGGGCTCCCCGGCGCACCTCAGGCGGCACGGGCGGCGATAGCATGGGCCGAAAAGAACGTGGACAAGGACTGGAAGGCCTGGACTGGGGAATACTAG
>TRINITY_DN21612_c0_g1_i1.p1
TTCAAGATGGATCCACTCACTCAACACTCAAACCCATTCGCAATCAGCAACCCAATCAACTCACCAAGATGGCCTTCATCACCTCTCATCAAGCCACACGCTGTCGGCGCTCCACCCATTCAGCAGCCTCCCATCATTTGGCCCACTCGATCCAACCCAACCACCCCCCAGCAGCCATCCAGAGAGCCACGCAGTCCTATCACTGACCAGCCACGAAGACAAAACCAACCACCACCGTTATCATCATCTTCTTCTTCATCATCATCATCGCAGCCGAACTATCCTTCATCAGAGAAGCGTCCCACCAAAATTAGAGTCACCGGCATCGAACGCAACAGGAGAGACTTGTACATCAAGTTTGACGCCTGGTCAAATTTAACCACCACCAGGGCTGGCCATTGTCCTAATGTTTCTCGGGCGTACAAGGAGTTCTTGGCCTTCCAAGAAGCTTTGATCTCGAACAATCCTCACACCATTGTACCTCCAATCCCATTCCCCAATACATCCGCACCCAGTCCCGCAGATGACGACAGATTGGTCGCTTCAGCCTTCCAACAATTCTTTGATCGTTTACTTTCTAACCCCTTCCTAAGGACCGACGATGAGTTACGAGTGTTCTTAGAGTCGGATTTTGGGTACACACCACAAACTAAGATCAGGAAGCGATCCATGACTAGTGGCCCCAGTTGGCTCAGCAAACCGGCGGTAGGCTCGGCCGTCAGGACCTTACCATCTAGTACCATACAACAAACCCCAGGAGGCGCCCCAGATACGGTGGTGTCGGTGGTGGAAGAAGACGAACTATCGAATGCCAAACTACAGTTCAGACTCCTGGAGGACCGACTTCTGGAGTGTTGTCGCTCCGTGGAACAGCTTTCCCGCTCGCGTCGCTCCTTGGCACAAGCCTTGCTCGACCTTTCCGGCCGGGTGGGTCAGTTCTCAACCACCGAGTCTCACGGCGCCCTTGCCGAAGGGCTCCGGAGATTGGGACAAACCATGCGGGCCATCTCGGAATTGGAGACCAACAGTGCCGTGGGCTATCTGGTGACTCTTTCCGACGGTCTGAATTGGTGCTCGGTAAGTGCCAAGGCGGCTAAGGATGTCCTGCGGAACCGGGCAGGGGTTTTACACGAACATTACACGAGTGTCAAGAAATCTATCGAGAAGAGACGTCTGATCGAACGCATCAAGAGTAATACACTCAACGTCTCCTCGGAGCGGGTTGAAAGCGCTTTGGACGAACTAGAAGAGGCCAAGAAGGTAGAAGAAGTCATCGCACAGAAGGCAATGCTGATCTCGACCCATTTACGACCATCCTTACGCACCCATTCCGAACTCCTACACGACGATCTCCTCTACTCCTTAATGGAAAATGCTCGCACCCAGTTGATCTATGAGAAACAGATCCTGAAGGAGCTGGAGCGAGTGAAGCCGGAACTGGACTCGATCAGCCTACGTCCCGCCAATGTCATATATGGCCATCCCAGCGTGACCACTCAGCATCGGCAGCTGCACCAGCAACAACAAACAACGCAGTATGCACGATCGAGCGACACCACGAGTGGCAGAAGCCCATCCCACCATCTCAGTCCGTCCTCATCCGATTCGCACCATGCTGCTCCTCTTCCCAACCCCAGCTCCTCGGACGGCATTATCAACCATCATCATATCCTTCCTACCCAAGTACGCACCTCTGAGGTCTCTAAAAAACTCGTCGTCCGCGATCGCCTCGGACAGAATATCGACGCCCGTCAACGCGTCGACGCTAAAAGCGCCGCCGCTTCTTTGGCTCGTTTGTTTTGA
>TRINITY_DN21612_c0_g1_i1.p2
TCAAGATGGATCCACTCACTCAACACTCAAACCCATTCGCAATCAGCAACCCAATCAACTCACCAAGATGGCCTTCATCACCTCTCATCAAGCCACACGCTGTCGGCGCTCCACCCATTCAGCAGCCTCCCATCATTTGGCCCACTCGATCCAACCCAACCACCCCCCAGCAGCCATCCAGAGAGCCACGCAGTCCTATCACTGACCAGCCACGAAGACAAAACCAACCACCACCGTTATCATCATCTTCTTCTTCATCATCATCATCGCAGCCGAACTATCCTTCATCAGAGAAGCGTCCCACCAAAATTAGAGTCACCGGCATCGAACGCAACAGGAGAGACTTGTACATCAAGTTTGACGCCTGGTCAAATTTAA
>TRINITY_DN21612_c0_g1_i1.p3
ATGCACGATCGAGCGACACCACGAGTGGCAGAAGCCCATCCCACCATCTCAGTCCGTCCTCATCCGATTCGCACCATGCTGCTCCTCTTCCCAACCCCAGCTCCTCGGACGGCATTATCAACCATCATCATATCCTTCCTACCCAAGTACGCACCTCTGAGGTCTCTAAAAAACTCGTCGTCCGCGATCGCCTCGGACAGAATATCGACGCCCGTCAACGCGTCGACGCTAAAAGCGCCGCCGCTTCTTTGGCTCGTTTGTTTTGACTCTTCGTGGACTGTTTCTTTTCCTCTCTCTTCTGATGATCCTCCTCTTTTTTTTTCTTTTCTCTCTCACGTCTTGTGTCGACGCGGCGGGTGA
>TRINITY_DN21613_c0_g1_i1.p1
TCAGATTGTAACAGAAATTCGCATAGAGCAACCAGGAAGAAAATCGCATGCCGCAAGATCCTCCAGCTCTCCCCCGACTGCGGTCTGCCATCGACATCGAGCACCCCAAGATTCCGACAATCAAATGAGAGCCTCGCTTCGCGCTGCCGGGGGATTAGCCTAGAAGCGCGAGTCGCCAAAGAATTTTCCTCCTTTGTTTTTTCATCAATATTACATACACAACAAGTTCAAACACGAGCTTCTATGGGATGGGGTTTGACGAAACAAATAACCCCCGTCAATTCACCAAGTCATCATCTGTCTTTTCCCTAG
>TRINITY_DN21613_c0_g2_i1.p1
CGGATGGGCTGGAGCCCTTGGATTGCTACAACACTCCTTATCGGCGACACGAGGGCGGCGTTGGACTATTCAAGCAGCGGCCCGGATGAGACTCACGAGCCGCGCACACGCGTCTTGCTCACCGCAAGTTCAACGCGTGTTGAATTGAACCAGCCAGCGGCAAGCAATGCCAAGGAAAAGTTATTTGTTGACAATGATAGTATGCAGACAGGAAACGCAAGCTGCACTCGTCCCAGCTATGGTCAAAAAATCTTGGCCGGAAATTTATCTAGTGTATCGTGTCGCGCTTCAGAAAAGCCAAAGGCACATGATCAAGCATTTGCCAACTTGAATATTTATGTACCACCCTTGTCTCATCTGCATCTCACACTTTCTGGATCATGGATGGGTGTTCTTTACTTTTTTTTTCCCTTGCATTTTAAACACTATTGGCCATAA
>TRINITY_DN21607_c0_g1_i1.p1
GTGACGATGCGGGCGTTCGGCGCCAACCTGGTGCTGACCGACCCGGCCAAAGGGATGGGCGGGACGGTGAGGAAGGCGACGGAGCTGTACGAGAGACATCCCAGCGCGCACATGCTCCAGCAGTTCCAGAACCCTGCCAACGTCAAGGTGCACTACGACACGACGGGACCGGAGATCTGGGAGGACACGCTTGGCCAGGTCGATATCTTCGTCATGGGGATCGGGAGCGGCGGCACCGTCACGGGAGTCGGCAAGTACCTCAAGAAGAAAAACCCTAACGCAAAGATCTATGGAGTTGAACCTGCCGAGGCAAATGTTCTGAATGGTGGAAAGCCAGGACCTCACCTCATCACTGGAAACGGAGTAGGGTTCAAGCCAGATATTCTGGACATGGACGTGATGGAAAAGGTGCTCGAGGTGAAAGGTGAGGACGCCGTCAAGATGGCTCGAGAGCTGGCAGTCAAGGAGGGTCTTTTGGTCGGGATATCATCGGGAGCCAACACCGTTGCTGCTCTCGAGCTAGCCAAGAGGCCGGAGAACAAAGGGAAGCTCATCGTGACCGTTCTTCCGAGCCTTGGCGAGCGGTACCTGTCGTCCGCGCTGTTCGATGAGCTGAGGAAGGAGGCACAAGCCATGGAACCGGTCGCGGTGGATTGA
>TRINITY_DN43752_c0_g1_i1.p1
GAAACCAAGTTGAACTACTTGACAACTGACAGGGCCTTCGAAGGAATTGTTCCACTTAAAAAGGACGGGCCAGTCCACGATGTGCAGTGGTCTTCCTCTGGCTCTGAATTTGCTGTGGTTTATGGTGTTATGCCGCCCAAGGCAACAATATTCAACAAGAAGTGCAACCCTCTTGTTGAGTTTGGTGAAGGACCTTACAATACGATAAGATGGAACCCCAAAGGACGATTTGTTGTATTAGCAGGTTTTGGCAATTTGCCTGGTGATATGGCATTCTGGGATTATTCAGAAAAAAAATTGGTAGCGAAAACAAAGGCAGAATGTTCTGTCACAAGTGAATGGTCCCCTGATGGTCGTCATTTTATGACTGCTACAACAGCT
>TRINITY_DN43707_c0_g1_i1.p1
ATCTCTCTTCCACAGGGGTATGATACTCTTGTTGGAGAGCGAGGTAGTCTCCTAAGTGGGGGACAAAGGCAGAGGATTGCAATTGCACGAGCCCTCTTGAAAAATGCTCCTATTCTAATACTTGATGAGGCTACTAGTGCACTGGACGCGACAAGTGAGCGACTCGTGCAGGAAGCTCTCAATCACTTGATGAAGGGAAGGACTTCTCTGGTCATTGCTCACAGGTTGAGTACCGTACAGAATGCACATCGAATTGCTGTTTGTTCAGAGGGCAGGATAACTGAACTGGGGACACACCGAGAACTGGTTGCTAAGGGAGGCAGTTATGCATCACTTGTC
>TRINITY_DN43784_c0_g1_i1.p1
CGAGTATCATATCTCTATCTCCCGGAAAGATCTGGATCTAAACTTGAGGAAAAAGGCGGCCTTGGAACTCTTGTTGGGTATAACGATGAACTGCGATCATACAGGATCCTAACAGATGAAGGAAAGGTGCTCGACACTAATCATATCAAATTTCTTGATTTTCCCAAAGATAACGAACCTGAATTTGAAGATGATTTTGTTGTCGAACTATTTGATGAGGACAACAGGAATCCTTCGGAAGTGGTCAATGGAGCAACTGAAGAAGAACCTCAACTCGAGTCTAGTTCAGCGGAATCAATAACATCTGAAGAAGATTCCGATGAAGAGGACATTGCTGACAGTTTAGTACCC
>TRINITY_DN43760_c0_g1_i1.p1
AAAAGATGGTGTGAATTTGCTGAACCAGTTGATGGAGAATCTACTCAATTCCTTCAGGAACTTGCACAGAAGTATAACATGGTAATAGTGAGCCCAATCCTTGAAAGGGATATAAACCATGGGGAGACTATTTGGAATACTGCTGTTGTTATTGGAAACAACGGCAACATAATTGGCATTCATCGAAAGAATCACATTCCAAGAGTTGGTGATTTCAATGAGAGCACATACTACATGGAGGGTAACACTGGGCATCCAGTGTTTGAAACAGCTTATGGCAAAATAGGAGTGAACATTTGTTATGGAAGACATCATCCCCTTAATTGGCTTGCGTTTGGTCTCAATGGAGCTGAAATAGTGTTCAACCCATCTGCGACTGTTGGTGAACTGAGTGAACCAATGTGGCCCATTGAGGCAAGGAACGCCGCAATTGCAAACAGCTACTTCGTTGGATCAATTAATCGGGTTGGCACAGAAGTGTTCCCTAATCCTTTCACATCCGGTGATGGGAAACCGCAACACGCAGACTTTGGCCATTTCTATGGATCTAGCCATTTCTCAGCACCTGATGCCTCCTGCACCCCATCTCTATCACGCTACCGAGATGGCTTGATCATCTCCGATATGGACCTCAACCTATGCCGCCAGATCAAAGACAAGTGGGCCTTCCGCATGACTGCTCGCTATGAGATGTATGCATCCTTGCTCTCAGAGTACTTGAAGCCAGATTTCAAACCTCAAGTCATTGTTGATCCCTTGATTAATAAGAAGGCATAA
>TRINITY_DN43760_c0_g1_i1.p2
ATGATGTCTTCCATAACAAATGTTCACTCCTATTTTGCCATAAGCTGTTTCAAACACTGGATGCCCAGTGTTACCCTCCATGTAGTATGTGCTCTCATTGAAATCACCAACTCTTGGAATGTGATTCTTTCGATGAATGCCAATTATGTTGCCGTTGTTTCCAATAACAACAGCAGTATTCCAAATAGTCTCCCCATGGTTTATATCCCTTTCAAGGATTGGGCTCACTATTACCATGTTATACTTCTGTGCAAGTTCCTGAAGGAATTGAGTAGATTCTCCATCAACTGGTTCAGCAAATTCACACCATCTTTT
>TRINITY_DN43761_c0_g1_i1.p1
GAATTGCGCACCATGGACCAGCATGAGGTATACCCTGAGGCATTTGCAGATCCAGAGGGCCTAGTATGGCAGGTGCTAAATGCTGCGTGGGATGCTGGTATACAAGTGGCTAGTGAGAACGCTCTACCTTGCTATGATAGGGATGGATTCAACAAGATTTTGGAGAATGCCAAACCTCTGAATGACCCAGACGGACGGCATTTGTTAGGTTTCACCTACCTAAGGCTTGGCAAAGATCTGTTTGAGAGACCCAACTTTTTTGAATTTGAGCGCTTCATCAAGAGAATGCATGGTGAGGCGGTTCTTGATCTGCAAGTATAA
>TRINITY_DN43770_c0_g1_i1.p1
CCGGGAAAAAGCAGAATATTTGATGGAAGAACAGGAGATCCCTTCGAACAGCCTGTTCTAATAGGGAAGTCCTATATCTTAAAATTAATTCATCAAGTTGATGAGAAAATTCATGGACGTTCTACTGGGCCCTACTCACTTGTTACCCAACAACCCGTTAGAGGAAGAGCCAAGCAAGGGGGACAACGAATAGGAGAAATGGAAGTTTGGGCTTTAGAAGGATTTGGTGTTGCTCATATTTTACAAGAGATACTTACTTATAAATCTGATCATCTTATAGCTCGCCAAGAAATACTTAATGCTACGATCTGGGGAAAAAGAGTGCCTAATCACGAGGATCCGCCAGAATCTTTTCGAGTGCTCGTTCGAGAACTACGATCTTTGGCTCTAGAACTGAACCATTTCCTTGTATCTGAGAAG
>TRINITY_DN43792_c0_g1_i1.p1
CCCAAGCATTTCAAAGAAGGTCTGGTGTCGAGCAGTGCGACCCACGTTTTCAATGTCGTTTGTCCGTATGCACTTCTGAGAGGTAGTGGCGCGTGGCACACGCCTAGGTTCCTTGCCGAGGAATATAGGCTTGAACTGAAGCATTCCCGCTATGGTAAGGAACACAGTTGGGTCGTCAGGCACAAGCGACGAGCTCGGAAGGATCTTGTGGCCACGGGCTGCATAAAATTCAAGGAAACGCCGACGTATGGCATCCCCACTCCACTCCACTGCATCCGCTGTTCCCAATTCCTGGGTAGC
>TRINITY_DN43792_c0_g1_i1.p2
GCTACCCAGGAATTGGGAACAGCGGATGCAGTGGAGTGGAGTGGGGATGCCATACGTCGGCGTTTCCTTGAATTTTATGCAGCCCGTGGCCACAAGATCCTTCCGAGCTCGTCGCTTGTGCCTGACGACCCAACTGTGTTCCTTACCATAGCGGGAATGCTTCAGTTCAAGCCTATATTCCTCGGCAAGGAACCTAGGCGTGTGCCACGCGCCACTACCTCTCAGAAGTGCATACGGACAAACGACATTGAAAACGTGGGTCGCACTGCTCGACACCAGACCTTCTTTGAAATGCTTGGG
>TRINITY_DN43737_c0_g1_i1.p1
AGCTCCCACACCTCGACGGCTGGCCTGCTCGCGTGGCCTCACCCCGATGGCGCCGGGTCGCTGCCAGCACGCCGGCCTAACCAGCCGACGGAGGAATTCAGGAATGTGGTGTTTGGGGGGCAGCTCACGGAGGGGGCCGACGGCCTCAACAAGACGAAGAGGAAGACGGGCTCCTCGCCCAAGGGGAAGGAGACAACAGGGATCGGCATATCCAAGGCCGAGAGCGCCGCCGCCGCCGCCGTCGCAACTGCCTCCCGTGATCGTCAGGCTAGCCAGATCACCTTTTCCCAGGACGGGACCGTTCCTACCAGGAAGGCAACTTCAGTGGCTGGGGTGGCAAGGCAGCGTGAGCTTAGCCATACCGTCGAGAGTGAGGGGGACAGTAAGATGAAGAGGCAGGTGTCCAGTACGAAATCCAAGGAGCTCAGTGGTCACGACATCTTTGCCGATCACGAAGATCCCAAG
>TRINITY_DN43737_c0_g1_i1.p2
GGAGCTCCCACACCTCGACGGCTGGCCTGCTCGCGTGGCCTCACCCCGATGGCGCCGGGTCGCTGCCAGCACGCCGGCCTAACCAGCCGACGGAGGAATTCAGGAATGTGGTGTTTGGGGGGCAGCTCACGGAGGGGGCCGACGGCCTCAACAAGACGAAGAGGAAGACGGGCTCCTCGCCCAAGGGGAAGGAGACAACAGGGATCGGCATATCCAAGGCCGAGAGCGCCGCCGCCGCCGCCGTCGCAACTGCCTCCCGTGATCGTCAGGCTAGCCAGATCACCTTTTCCCAGGACGGGACCGTTCCTACCAGGAAGGCAACTTCAGTGGCTGGGGTGGCAAGGCAGCGTGAGCTTAGCCATACCGTCGAGAGTGAGGGGGACAGTAAGATGA
>TRINITY_DN43736_c0_g1_i1.p1
GCGTACAACCAGTGCATTGAGGACCAGCGCAAGGCAGGCCTACCGATCAACCAATCGGAGACGGTGAAGGCGGCGATGTACGACGCCTTCTGCTCCCGGTGTTCCCAACGAAAGCCGATGCGAGACGCGATCCGGGCCGACAAACACTTCATCGCACGCGGGAGACACCAAAAGCCTGACCTCCTGTCCCTTCCACGCAATATAGCCCGCGATGCTCTTATCGAAAACTGGCATCGATTTGCACAGTGTGTCGCCTGGACCTGCGTCGACATTCTTCGCCACTTCCCCAACGACCATCTCCTACCACCTGACTAG
>TRINITY_DN43788_c0_g1_i1.p1
GATACTAACTTGGAAGACGCTCAAAGACTATCAACCAACTCAACTCGGTCCTTGCAAGCATTCTCACCATGGACATCACATCCTGATTTGGCCAGATCCCGCAAGAAGCAAGAAAATGAAAATGGCATGACTCAATTCTATGCCATGAAGTTGCGTGATGCAAACAAGACACACATGAATTTACAAGACAGGGTCAATTGTTTGAGGACAAGTGATCATAGCAAGGTCACCTCACTTCAAGAGAAAATGACCAAGCTGAAGATTGAAAATCAAACCCTCAAAAGCAAAGTCAATCTCTTTCAAATGAGACTGGAGATCCTCATTCTCTTG
>TRINITY_DN43783_c0_g1_i1.p1
TGCATCGCCAGGATAAATCTTCTGGCGCAGTCCGCTGTCTTCGTCCTGACCGAGAAGAGGGTGCCGCAGCGGCTGCTTGAGATCGCCGGTGTCGCCGCGTTCTGGGCTTGGTACCCGTTGCTGGTGGCGTGCCTGCCGAATTGGTGGGAGAGGGTGGCGTTCGTGCTTCTCAGCTTTACCTTCTGCGGGATCCAGCACGTCCAATTCTGCCTGAACCACTTCTCGTCCGATGTGTACGTCGGGCCACCCAAGGGCAACGACTGGTTCGAGAAGCAGACGGCAGGCACGCTCGACATCCTGTGCCCTCCTTGGATGGATTGGTTCCATGGCGGCCTGCAGTTCCAGATTGAGCACCATCTGTTCCCCCGCCTGCCTCGG
>TRINITY_DN43783_c0_g1_i1.p2
CCGAGGCAGGCGGGGGAACAGATGGTGCTCAATCTGGAACTGCAGGCCGCCATGGAACCAATCCATCCAAGGAGGGCACAGGATGTCGAGCGTGCCTGCCGTCTGCTTCTCGAACCAGTCGTTGCCCTTGGGTGGCCCGACGTACACATCGGACGAGAAGTGGTTCAGGCAGAATTGGACGTGCTGGATCCCGCAGAAGGTAAAGCTGAGAAGCACGAACGCCACCCTCTCCCACCAATTCGGCAGGCACGCCACCAGCAACGGGTACCAAGCCCAGAACGCGGCGACACCGGCGATCTCAAGCAGCCGCTGCGGCACCCTCTTCTCGGTCAGGACGAAGACAGCGGACTGCGCCAGAAGATTTATCCTGGCGATGCA
>TRINITY_DN43783_c0_g1_i1.p3
CGAGGCAGGCGGGGGAACAGATGGTGCTCAATCTGGAACTGCAGGCCGCCATGGAACCAATCCATCCAAGGAGGGCACAGGATGTCGAGCGTGCCTGCCGTCTGCTTCTCGAACCAGTCGTTGCCCTTGGGTGGCCCGACGTACACATCGGACGAGAAGTGGTTCAGGCAGAATTGGACGTGCTGGATCCCGCAGAAGGTAAAGCTGAGAAGCACGAACGCCACCCTCTCCCACCAATTCGGCAGGCACGCCACCAGCAACGGGTACCAAGCCCAGAACGCGGCGACACCGGCGATCTCAAGCAGCCGCTGCGGCACCCTCTTCTCGGTCAGGACGAAGACAGCGGACTGCGCCAGAAGATTTATCCTGGCGATG
>TRINITY_DN43718_c0_g1_i1.p1
AGGGAATTCTACAATCAGGAATTGACATGTGCCATGAAATACGGCAAGAAAAGATGCTCTGAATTGTTGCATTCGTGTAATTGCTGCTATCAGATTTACCTAGCAGAAGAAAGGCACTGTTCTTCTTGCCATAAGACTTTCAAATCCATTTACAATTTTTCTGATCATACAACACAATGCGAAGAGAAACAGAGAACAGAACCTTTCTGGAACATGCAAAACACTGATTATTCTGTCCCAATAGGAATGGTATTACTCAAGCTTCAGTTAGTTTCGATTGAGGCATATATACCATCAGAAGCACTTCAACCATTTTGGACTGATGTG
>TRINITY_DN43748_c0_g1_i1.p1
TCTTGGAAGCAATGGCGCAGAAGGAAAAAAAACCATCGTCTTCAAGAGTATGTTAAATCTGAATATGATCATTCATGTCTCCGCTCCTGCAGGTCACGGGCTCTCTATAAAGGCTTGAAGGTTGGTTCAACTCCAGACTTGATGGTTGCGTACATAGATTTCTTTCTCGGGGGTGATGAGAAACGACTTGATGTAGCATCCACCATTCAGAAGAGGTTTCCCATGTGTCTAATTTTTGGTGGTGATGGAAGCTATATGTCCCCATACTATCTACATAGTGATACATTGCTATCAAATCTT
>TRINITY_DN43703_c0_g1_i1.p1
ACCGACGTGACAGAGCTCCAGCGGACCGGGGCCTACATCGGGTACCAGGAGGGCTCCTTCATCAAGCAACGACTCCAGAAACAAGGCTTCGACGAGACCAAGATGAGGAGCTACAGCACGGCGGAGGAGTACGCCGACGCGCTGTCCAGCGGCCGAGTCGCCGCCGTGTTCGACGAAATCCCGTACCTGAAGCTCTTCCTGTCGCAGTACTGCGATGGCTACACCATGTACGGCCCGGTCTACAAGGCCGACGGCTTCGGGTTCGTCTTCCCGACGGGTAGCCCGCTGACGCCCGACGTGTCGCGGGCGGTCCTGACGCTAGCGGAAGGGGAG
>TRINITY_DN43749_c0_g1_i1.p1
TCCTTCAGATCACCCGTCGTGTCTCACAAGGATGACATGGTGTGCATTCACGTCAGGAGAGGCGGCGTCGACAGCGGGCAGGGCCACGGCAAGTGGCTCTCCACCATCACCGGCTTCCCGGACGTCATCTCCATGTCGTTCGTGCCCATAACGAGCCTGCTCACCGGCGTCCGGGGCAGCGGCTTCCTCAACCACGCGGTCAACCTCTACCTCAGATACAAGCCGCCCATAGAGGAGCTGCAGCAGTTTCTCGAGTTCCAGGTGCCTCGCCTCTGGGCTCCAGAGTTCGGTCAGCTCCCGCTCTCCCTCCAGAGG
>TRINITY_DN43749_c0_g1_i1.p2
CCTCTGGAGGGAGAGCGGGAGCTGACCGAACTCTGGAGCCCAGAGGCGAGGCACCTGGAACTCGAGAAACTGCTGCAGCTCCTCTATGGGCGGCTTGTATCTGAGGTAGAGGTTGACCGCGTGGTTGAGGAAGCCGCTGCCCCGGACGCCGGTGAGCAGGCTCGTTATGGGCACGAACGACATGGAGATGACGTCCGGGAAGCCGGTGATGGTGGAGAGCCACTTGCCGTGGCCCTGCCCGCTGTCGACGCCGCCTCTCCTGACGTGAATGCACACCATGTCATCCTTGTGAGACACGACGGGTGA
>TRINITY_DN43711_c0_g1_i1.p1
CGCCGCTCCTCTGCGGCCGCTCCAGCTTGCCCGCGCGTGCTCCCCTCGACTGCTCTAGCTTCTGCACGCGTGCCCGGCCGCCGCCGCGCCTGCACGCCGTCGGTCACCAATCGTCACCTACTACGACCCGTCCTTCAAGCGGCAGCTTCATCCGCGACGTCCGTGTCGCCGTCTTGCGCCACGACCTCACTCGAGCGCTCTGCCTACTCCCGAAGCCCTCCTCCGCGGCGCCCGCCCCAGCAGTTCCTCCTCCGCAGCGCCCGCCCCATCAGTTCCTCCTCCGCGGTGCCCGTCGACCCGCCGAGCACCAGCAGCAGCGTCGCCGGTGGTGGAGCTCCACCGCCTTTGCCGCGCTCCATCTCTTCAGGAAGTGCCCTGCTCCACCGCCCACCTGAGTGCAAATCCGTCAGCATTGGACTGTTTTACTCATCTATAGGATCTGATTTTGGGTGGGCGCAGTTGCGGAGATGCAGAGGCTGGGGGATTTCAGGCTCCCTCCCTTCTTCAACTACCCGCCTTACTTCACTTTACAGCCTGTGCGTG
>TRINITY_DN43711_c0_g1_i1.p2
CCGCTCCTCTGCGGCCGCTCCAGCTTGCCCGCGCGTGCTCCCCTCGACTGCTCTAGCTTCTGCACGCGTGCCCGGCCGCCGCCGCGCCTGCACGCCGTCGGTCACCAATCGTCACCTACTACGACCCGTCCTTCAAGCGGCAGCTTCATCCGCGACGTCCGTGTCGCCGTCTTGCGCCACGACCTCACTCGAGCGCTCTGCCTACTCCCGAAGCCCTCCTCCGCGGCGCCCGCCCCAGCAGTTCCTCCTCCGCAGCGCCCGCCCCATCAGTTCCTCCTCCGCGGTGCCCGTCGACCCGCCGAGCACCAGCAGCAGCGTCGCCGGTGGTGGAGCTCCACCGCCTTTGCCGCGCTCCATCTCTTCAGGAAGTGCCCTGCTCCACCGCCCACCTGA
>TRINITY_DN43713_c0_g1_i1.p1
GAATCTGACAAGGAACACAGGGAGTTGCTAAACAAAGTTAATGGCGATGATATTATTCGAAGAATAAGGAAATGGAGAGAGTCAACTGGTGGGCTTATGATTAATTTGGTGAATAATTCTCAGCGTACACATGACCCTATTCCCAGCCCTACGACATCTGCTCGCAAGAGGCAAAAGATGTCTCAACCCATTCTCTCTGCATGTGTACCTGCACCATCTGCTATGCATTCACAGCCTTTAACTGCACCGATGCAACCATCATCTTCAGGAGCAAAAAAGGGAGCTCAACCCGGCACAAAAGTGAAGAAGACCAAACCAGGCCAGAAGATACCTGGTGGCTCTGCAGTCAAATCTATGCCATCTTCTGCTGGTCCTGGTGGGCGAGGAACT
>TRINITY_DN43706_c0_g1_i1.p1
GCTGGACTTTGCAGGTCCATGATCATTGCTCACACTGGTGGAGCACTATCTCTTCTTCTCTTCTTTGTTCTTGGAGGCTTTCTCCTGCCAAAAGCTTTCATCCCTAAATGGTGGATTTGGGGATACTGGATTTCACCTTTAATGTATGGATACAATGCTCTAGCAGTCAATGAATTCTATTCTCCTCGGTGGATGAATAAGTTTGTACTGGATCAAAATGGTGTTCCAAAAAGACTGGGGATAGCTATGCTTGAAGGTGCCAACATCTTTGTTGACAAAAATTGGTACTGGATTGGAGCAGCA
>TRINITY_DN43712_c0_g1_i1.p1
GGTGAGGCCAAAGATGAGGCTCTTTTATATGCTAGGACTCACTTGGTCCCCTTTGCAGCCGTGCACAAGGAAGAATTCCAGAAGCTAATGGCTTGCCTTCTATGGGTTGGCCGGCTCGATCAATCCCCATATTCTGAGTTAATGTCATCCGCGCATTGGGAGAAGCTAGCTGAGGAGCTCACCCATCAATTCTGTAGCCTTCTGGGCCAGTCGAGGGAGAGCCCGCTGAGTGTTGCAGTGTCAGCTGGTTTTCAAGGACTACCAACTCTGCTGAAGCTGACGCAAGTCATGGCTGCGAAGAAGCAGGAGTGGCAAGTTATGAAGCAGCTTCCTGTCCCCATAGACATCGGGCCAGAATTCCAGTATCATTCTGTCTTTGTGTGCCCGGTGCTCAGGGAGCAGTCCAGTGACGAGAATCCCCCAATGCGGATGCCTTGTGGACATGTTGTCTCCAAGCAGTCCATCATGAAGCTGTCGAAAAGCAGCTCGAGGGCCTTCAAGTGCCCCTACTGCCCCTCGGAGGCTATGGCGTCGCATTGCAAGCAGCTGCATTTCTAG
>TRINITY_DN43712_c0_g1_i1.p2
GACGAAACTACATGTTTATCCGGACGTAGATGTTTATATTACAGAGAGACAGTTATTGGACTGGTGCAACATGGAACAGGAGGGGAAACATGTACCAACAGGTTTGCAGTTTTGCGCAGCCAGAAAAGATTAACACATCTAGAAATGCAGCTGCTTGCAATGCGACGCCATAGCCTCCGAGGGGCAGTAGGGGCACTTGAAGGCCCTCGAGCTGCTTTTCGACAGCTTCATGATGGACTGCTTGGAGACAACATGTCCACAAGGCATCCGCATTGGGGGATTCTCGTCACTGGACTGCTCCCTGAGCACCGGGCACACAAAGACAGAATGATACTGGAATTCTGGCCCGATGTCTATGGGGACAGGAAGCTGCTTCATAACTTGCCACTCCTGCTTCTTCGCAGCCATGACTTGCGTCAGCTTCAGCAGAGTTGGTAG
>TRINITY_DN43756_c0_g1_i1.p1
TTACCTGAGATGTATCAAGTTGGCTACACAAAGTTGTTCTTCCGAACTGGTCAGATTGGCAACCTTGAAGATACTCGGAATCGTACTCTGCATGGTATTTTAAGGGTTCAAAGCTGTTTCAGGGGGCATCAAGCCCGTCATCATGCAAGAGAACGAACAAGAGGAGTTTTGACTCTTCAATCATTCATTCGTGGTGAGAATGCACGACAAATTTACTCCTCTTTGTTGAGGAAACATAGAGCAGCAGTTGTTTTGCAGAGAAATGTGAGATGTTGGCTTGCAAGAAGGTATTTCATAAATGTCCGAAAG
>TRINITY_DN43740_c0_g1_i1.p1
TCACTTCCCAAAGTCAAGAGCAAGGGGGTGTGTCAGAATAACATGCTCTGGAGGCGCGCTCCGTGCTCTGGGTGCTCCGCAGCCCTTGGCCGCAGCTCCCATTCCTTGTTCAAGCGGATCACCTTGAGTGTGTCTTTCCTCATCTTGACCGGAACCAATCAGTTCCAACTCCCAGCTGACAGGATCTCCCATCAAGAGTCAACATTCAGTCTTTGTCGAGGTCATCTGCTGCCAAACCTGGAAGACGCGGTACTTAATTCTATCTCTTCTCTATCTCTCCCTGCTTCATTGTTTTCCCGTGTCTTACTGATTCTTCATCTCAGTCTTCCTGTTTGTAAGTGTGTGGTGGATTTTGTTTGTTTGTTTCAAGTCTCCTTCATTTCAGCTCATCTCGGTCCTCTAGGTATTTCCCCTTTCTACCTTGTTTGTTTTTGTTTCTATTTGTCTTGTCTTGTCTGA
>TRINITY_DN43721_c0_g1_i1.p1
CTGAACGACTTCATCCCTGGACAGGAAGTCGGGAACGTCCCATATGTCGTGGACAACGGTGCCGGCGTGTTCTCCAAGGACCCAGGGGAGGCCGCGAGACAGGTCGCCCGCTGGTTCAGCAGCAGCAGCACAGACGGGGACGAGCTCAGGAGATACTCGCGTAACGCGCTGAGGCTAGCGCAGCCCGAGGCGGTGTTCCACATCGTCAGGGACATCCACAAGCAGCTCCAGCGACAGCCTGCCGCGGTCACCCGGATCCCCTCCCGCTCGCTGACCTCGTCCTTCCCGTACCATATGTGA
>TRINITY_DN43724_c0_g1_i1.p1
GACCGCTTCCTCGTCGGCGGCCTCGAGCTCAAGATACGGGCCATATACCACAGGTTCCTGGACCTCAACGACACGACTCTGGTATGGATGATGGCCATCGACGCCTGCTTCTTGCTCGACTTCATCGAGAACTACCACCGCCGTGAGGCCACGGACGTGGTGTCCTCGTCGGCCAACTGGATCAACGCCGTCGTACGCGACGCCATGATGCTGGAGAACCAGATCCCGCTCTTCGTCTTCGCCAGGACGCTCGAGCTCCGCCACAGCACTCGTCACGAGGCCGCCAAGGCGCTGCACGCC
>TRINITY_DN43724_c0_g1_i1.p2
GGCGTGCAGCGCCTTGGCGGCCTCGTGACGAGTGCTGTGGCGGAGCTCGAGCGTCCTGGCGAAGACGAAGAGCGGGATCTGGTTCTCCAGCATCATGGCGTCGCGTACGACGGCGTTGATCCAGTTGGCCGACGAGGACACCACGTCCGTGGCCTCACGGCGGTGGTAGTTCTCGATGAAGTCGAGCAAGAAGCAGGCGTCGATGGCCATCATCCATACCAGAGTCGTGTCGTTGAGGTCCAGGAACCTGTGGTATATGGCCCGTATCTTGAGCTCGAGGCCGCCGACGAGGAAGCGGTC
>TRINITY_DN43776_c0_g1_i1.p1
AGTCATCCGTGGATCAGAAATTATAATGCCATTAGGCTGCCGTTGGACATTCTTATATTCCGACTTATCAAAGCTTATATTCGTTCCTCATCTTTACGGAAAGCCGCTTTGAGGGCTCTATCAAAGACCTTAACAGTTGACGAGCTTTTCTATCTGAAAGCACAGTTTTCTTTATTGGAACCAGACAGAAATGGATGCATCACTCTTGACAATATCAGAATGGCCTTAACGAGAGAAGCTACTGATGCAATGAAGGAATCGCGAGTTCAAGATATTCTTGTTTCGTTGAGCGCCCTTCAGTACAGAAGAACG
>TRINITY_DN24284_c0_g1_i1.p1
CTCTTCTTCTCACCCAAAACAAAAGAAACTTTTCCCCAAAAAATGACGAAAAACAAACCAGAAAGAGTGTTCATCCCACAGAAACCAAAATTCAACTCACAAGTCGATGCATCCATCGCGGAATTCTGGATGGCCCATCGACCAGCAAAAGAGAAGATCTACAGACGAATTCATCTTCCTTTCATTCGAAAACTACGCGATGAATTGAAGAAGAACGGCACAAATTTGACCAGAAACAAAATTAACAACAGATTCGCTTTCATCTGCTTTCAGACGTTGAAATTCTCCAAAATTTATTACCAGACAAAGAAGAAATTAATCAGCGCGGGAAAAGATGCTAACGAGCCAGTCGTCGTAGAAGCGGCCAAGGAACGCTACCTTCAGGAGGACGGGCGTCCCTTTTTATTCGAGTCGGCTTGGAATATTCTGCGCGACAGTCCCAGGTGGACGGCAATGGCCTCGCGAGTGGAGGCCGCCCAACACCCATCAGGCACCCCGTCGGTTTCGTCCTACGATCCTGCAGCCGACTCTCCCGATGATGATGCTTCAAGTCTATCTCACGAAATACAGCACATCACAAACCCATCCCTCCCAAGACGAACCTCTGCCAGACTTGCCGCTCAAGGCACTCCGCTCTCAACATGTTCTACTGCTCACACCAAAAATCTGCCGGGAAACTCTTCAACTGGCTCTGCATCCATCAACAAGCCAACTAATCTCACATTTTCACAACCCAAGTGCTCATCACCCAGACCAACTCCCGTCTCGCGCGCTCCAGAGCCTCGATTTCGACCCTTCGGCTTGTCCAAAAACTCCCCCGCTTCTGGCCTATTCGGAAATCAGCCACCACTCACTCCAATTGTCGTGATACCCACCTCCTGCAGCTCTGAAAATTCATCTGAATCATCCGGCCGCACGGTTCCTCCTTCAGCTGTCATCCCCAAACTAAAAAAGCACCCTCCCATCATTCCACCTTCCAGTCCAACGGTACACGACTCACCTCCACCCCCTCCGGAAGAACCATCCAGTACTACACCATGTCACTCACCCCCAACCACCACTCAGATAGATGCCGTCTCAACAGTCTCTAAATGCCAACATTCACCCATGGATCCCAGAAGTTCTCGCCGGAAACGCTGTTACAGTAAAGTCATCAAAATAGAAAGTGGCTCGGAATCAGGAGAGATTAGAAAGGATAACAAGAACCTCTGCAAGACAATCAAGTTGGATCCCGACAGTCCACTCAATGGACCCAAGAATCGAGTCAAGGCGTGCAACATCGACTCCAGCTCTGACCCCGCCTCACCCCCATCAACACCTCAAGTACCTCCGAGACAGCCTTCGCTCACGCCATCTCGACTTCCTCGCACCCCCGATCAGAAAGCGCACTTTTCACCCCTCATAAAAGCGAGAAATGCCCCGGCCAATCACGCATGTTCTAGCCGACGACGGAGTCTAGCCACGCAAGAAGAAAACAAAAGGGCGATGCTTGATGGATTGGGATCACCGACAGTCCCTCCTGAGGAGGTTCGGGTGGAAAATTTCAATCGTCTGCAGCTGGAACTCAAACGGCTCGAGGCCAAGAGCGAGTGCGAACGCATCGAGCTAGAAATTATGAAGAAGGACTTGCGCACCTGCACTGACGAGTATGAGCGCGAGTTCTTCCTGTTCAAGAAGCGCAGGATCCTCGCGCGCTTGAAGGCTGATGAAACGTCCCCCTCCCATCTGGCTCAACCTGGTCCTTCTTGCTCGTAG
>TRINITY_DN24284_c0_g1_i1.p2
ATGATGATGCTTCAAGTCTATCTCACGAAATACAGCACATCACAAACCCATCCCTCCCAAGACGAACCTCTGCCAGACTTGCCGCTCAAGGCACTCCGCTCTCAACATGTTCTACTGCTCACACCAAAAATCTGCCGGGAAACTCTTCAACTGGCTCTGCATCCATCAACAAGCCAACTAATCTCACATTTTCACAACCCAAGTGCTCATCACCCAGACCAACTCCCGTCTCGCGCGCTCCAGAGCCTCGATTTCGACCCTTCGGCTTGTCCAAAAACTCCCCCGCTTCTGGCCTATTCGGAAATCAGCCACCACTCACTCCAATTGTCGTGA
>TRINITY_DN24284_c0_g1_i1.p3
ATGAAACGTCCCCCTCCCATCTGGCTCAACCTGGTCCTTCTTGCTCGTAGTCTTCCTCTCTCGTTCTTTCTCCTCCCTCCTCCATCAATCCTGGACTCACTCTGGACGCACTTTTCTTCAACCAAATCCCCTTTCGAGTACTCTGTTTGTTTCTTTTTGAGGTCCACGTTTCTTTTTGTTTCGAAATTCCAGTTATATATATTTATCTATGGACGTCTGTTTTATATTAAGAGAAGCAGATTTAGCTGTTGCAGTAATATGTCAAAAAGAGTAAGTAAGAGGTTGTCCAACCACAACCCCCAAGATAATTGGAAAGAAAAACAATAG
>TRINITY_DN24284_c0_g1_i2.p1
CCCCTTTTGTTTCCTTCGCTCACGCCATCTCGACTTCCTCGCACCCCCGATCAGAAAGCGCACTTTTCACCCCTCATAAAAGCGAGAAATGCCCCGGCCAATCACGCATGTTCTAGCCGACGACGGAGTCTAGCCACGCAAGAAGAAAACAAAAGGGCGATGCTTGATGGATTGGGATCACCGACAGTCCCTCCTGAGGAGGTTCGGGTGGAAAATTTCAATCGTCTGCAGCTGGAACTCAAACGGCTCGAGGCCAAGAGCGAGTGCGAACGCATCGAGCTAGAAATTATGAAGAAGGACTTGCGCACCTGCACTGACGAGTATGAGCGCGAGTTCTTCCTGTTCAAGAAGCGCAGGATCCTCGCGCGCTTGAAGGCTGATGAAACGTCCCCCTCCCATCTGGCTCAACCTGGTCCTTCTTGCTCGTAG
>TRINITY_DN24224_c0_g1_i1.p1
ATGGTTAACTGGAGACAACTCACATCCACAATCAGAACCATCTCAACAACAGCAGTAAGGCACAACAACAATATGATCTCCGTCAAGGACCTCAACCCAGCCATCATCAAGGCTCAGTACGCCGTCCGAGGAAGGATCGCTTTGAAAGCAGAACAACTCAGAGCCACCTTACAGAGCAACCCCGATGCCAAAAACCAACTGGGCTTCGATTCAATCATCAACTGCAACATTGGCAACCCGCAACAACTGGGTCAGAAGCCTATCACCTTCTATCGACAGGTGGCCTGTCTGACCGAATACCCGGATCTGATGGACAAGCCTGAGGCCACGAGCTTGTTCCCCAAAGACGTGATCCACAGGGCCCGCTCGCTATTGCAATCTATCGGCAGCGTCGGGGCGTACAGTCATTCCATGGGCGTCCCGTTGATCCGACAACACATTGCCGAATTCCTCCAAAAACGGGATGGGTTTCCGGCGGACCCGGAGACGATCTATTTGACAGCTGGCGCATCGGCGGGAGTGTCGAATATCCTCCAACTGATCTTATCTTCGCCCACCGACGGCGTGATGATCCCGATCCCACAGTACCCTCTCTACACGGCCGCCCTGGCCTTGAATGACGCCCGAGCCGTAGAATACTATCTCTCGGAGTCAGACGACTGGGCCCCGAACATAGAGGGTCTGGAAGGGGTATTGGAGAAGGCGCAGAAGGACGAGACACGGGTCCGGGCCATGGTGGTGATATCACCCGGGAACCCTGTGGGCAACTGTCTGAGTCGCTCGTCAATGGAGGCCATAGTGCGGTTCTGTTACCGCCATAAGATCCTCCTCCTGGCCGACGAGGTGTACCAAACGAACATCTTTGAGCCGGAGGAGCGGCCGTTCATTTCCTTCAAGGCGGTAGTGCGGTCCATGGAGCCGGAGATTGCGAAGGGCCAGGCGCTGGTGAGTTTCCACTCGATCTCGAAGGGACAGACGGGAGAATGCGGGCGACGAGGGGGCTACTTCGAGCTGGTGAATATACCGCAGGAGGTGCAAGAGCAGGTCTACAAGCTGGCCTCCATCCAACTATGTCCGCCCCTCGCTGGACAAATCGGGGTGGATCTACAGGTCAAGCCTCCCCAACCTGGTGACGAGTCTTACCCCCTCTACATGAAAGAAATCACCGAGATCGCAGACGCCCTCACCCTCCGCTCCTCTACCTTGGCCGACTCGTTCAACCATCTCGAAGGCCTCTCCTGCCGCAAAGCGCAGGGTGCCATGTACCTCTTTCCCAAGCTCGATCTACCCCCGAAAGCCCATCAAGCAGCCGACCAAGCTGGGCTGCCTGTCGACGAATTTTACTGCATGCAACTCTTGAACAAAACTGGCATCTGCATTGTTCCCGGATCTGGGTTCGGTCAACAGCCGGGTACTTTCCACTTTCGCACCACCTTCTTGGCCCCACAAGTGGACGATTACGTTACGAGATTCAAACAGTTCCATACCGAGTTCCTGCACACTTACTCTTAA
>TRINITY_DN24224_c0_g1_i2.p1
ATGGTTAACTGGAGACAACTCACATCCACAATCAGAACCATCTCAACAACAGCAGTAAGGCACAACAACAATATGATCTCCGTCAAGGACCTCAACCCAGCCATCATCAAGGCTCAGTACGCCGTCCGAGGAAGGATCGCTTTGAAAGCAGAACAACTCAGAGCCACCTTACAGAGCAACCCCGATGCCAAAAACCAACTGGGCTTCGATTCAATCATCAACTGCAACATTGGCAACCCGCAACAACTGGGTCAGAAGCCTATCACCTTCTATCGACAGGTGGCCTGTCTGACCGAATACCCGGATCTGATGGACAAGCCTGAGGCCACGAGCTTGTTCCCCAAAGACGTGATCCACAGGGCCCGCTCGCTATTGCAATCTATCGGCAGCGTCGGGGCGTACAGTCATTCCATGGGCGTCCCGTTGATCCGACAACACATTGCCGAATTCCTCCAAAAACGGGATGGGTTTCCGGCGGACCCGGAGACGATCTATTTGACAGCTGGCGCATCGGCGGGAGTGTCGAATATCCTCCAACTGATCTTATCTTCGCCCACCGACGGCGTGATGATCCCGATCCCACAGTACCCTCTCTACACGGCCGCCCTGGCCTTGAATGACGCCCGAGCCGTAGAATACTATCTCTCGGAGTCAGACGACTGGGCCCCGAACATAGAGGGTCTGGAAGGGGTATTGGAGAAGGCGCAGAAGGACGAGACACGGGTCCGGGCCATGGTGGTGATATCACCCGGGAACCCTGTGGGCAACTGTCTGAGTCGCTCGTCAATGGAGGCCATAGTGCGGTTCTGTTACCGCCATAAGATCCTCCTCCTGGCCGACGAGGTGTACCAAACGAACATCTTTGAGCCGGAGGAGCGGCCGTTCATTTCCTTCAAGGCGGTAGTGCGGTCCATGGAGCCGGAGATTGCGAAGGGCCAGGCGCTGGTGAGTTTCCACTCGATCTCGAAGGGACAGACGGGAGAATGCGGGCGACGAGGGGGCTACTTCGAGCTGGTGAATATACCGCAGGAGGTGCAAGAGCAGGTCTACAAGCTGGCCTCCATCCAACTATGTCCGCCCCTCGCTGGACAAATCGGGGTGGATCTACAGGTCAAGCCTCCCCAACCTGGTGACGAGTCTTACCCCCTCTACATGAAAGAAATCACCGAGATCGCAGACGCCCTCACCCTCCGCTCCTCTACCTTGGCCGACTCGTTCAACCATCTCGAAGGCCTCTCCTGCCGCAAAGCGCAGGGTGCCATGTACCTCTTTCCCAAGCTCGATCTACCCCCGAAAGCCCATCAAGCAGCCGACCAAGCTGGGCTGCCTGTCGACGAATTTTACTGCATGCAACTCTTGAACAAAACTGGCATCTGCGTCCGTCCTTCTTTTCTCTCTTCCTAA
>TRINITY_DN24218_c0_g1_i1.p1
ATGCCAGCAAAAGTAGCATTACTGACTTACTCGATGTATGGGCACATCGACAAGTTGGCCGATGCGATCGAAGAAGGCCTCAAGGCCTCCGCCGTCGCCGTGTCTCGCTTCCAGTTCCCTGAGACTCTCGCTCCCGAGGTCTTGCAAAAGATGCATGCTCCCCCCAAGAAATCCATCCCCGTCTTGACCGACCCAACTATCTTAAAAGAGTTCGATGGTTTCTTGCTTGGGTTCCCCACCCGATATGGTAGAGCTCCTGCGCAACTTTCCACATTCTTCGACATGACTGGCGGCCTTTGGCAGACGGCTTCTCTGCATGGAAAGTTTGCCGGCATCTTCACTAGCACCGCCTCTCAACATGGGGGACAGGAAACCACCGCCTTAACAACTATCCCTTTCCTTGCCCATCATGGAATCATTTTCGTGCCCCTTGGATACACCAATCCTCACTTGAGTGATAACAGTGAGGTTTTGGGTGGATCGGCATGGGGCGCCAGCACCGTTGCTGGCGGAGACGGAAGTCGTCAACCTACCACGAAAGAACTCGACATCGCCCTCGGCCAAGGTAAATCCTTCGGTGCCGTCGTCAATCAATACGTTGCTGGTGTCGCCAAGTAA
>TRINITY_DN24218_c0_g1_i1.p2
ATGCCGGCAAACTTTCCATGCAGAGAAGCCGTCTGCCAAAGGCCGCCAGTCATGTCGAAGAATGTGGAAAGTTGCGCAGGAGCTCTACCATATCGGGTGGGGAACCCAAGCAAGAAACCATCGAACTCTTTTAAGATAGTTGGGTCGGTCAAGACGGGGATGGATTTCTTGGGGGGAGCATGCATCTTTTGCAAGACCTCGGGAGCGAGAGTCTCAGGGAACTGGAAGCGAGACACGGCGACGGCGGAGGCCTTGAGGCCTTCTTCGATCGCATCGGCCAACTTGTCGATGTGCCCATACATCGAGTAA
>TRINITY_DN24218_c0_g1_i2.p1
ATGCCAGCAAAAGTAGCATTACTGACTTACTCGATGTATGGGCACATCGACAAGTTGGCCGATGCGATCGAAGAAGGCCTCAAGGCCTCCGCCGTCGCCGTGTCTCGCTTCCAGTTCCCTGAGACTCTCGCTCCCGAGGTCTTGCAAAAGATGCATGCTCCCCCCAAGAAATCCATCCCCGTCTTGACCGACCCAACTATCTTAAAAGAGTTCGATGGTTTCTTGCTTGGGTTCCCCACCCGATATGGTAGAGCTCCTGCGCAACTTTCCACATTCTTCGACATGACTGGCGGCCTTTGGCAGACGGCTTCTCTGCATGGAAAGTTTGCCGGCATCTTCACTAGCACCGCCTCTCAACATGGGGGACAGGAAACCACCGCCTTAACAACTATCCCTTTCCTTGCCCATCATGGAATCATTTTCGTGCCCCTTGGATACACCAATCCTCACTTGAGTGATAACAGTGAGGTTTTGGGTGGATCGGCATGGGGCGCCAGCACCGTAAGTCGTCTGCAACCAACTGTTTGA
>TRINITY_DN24218_c0_g1_i2.p2
ATGGACTTGGGGATAAGATATATTCATGTTCCCCTTTCTGAATCTTGGGGATTACTTGGCGACACCAGCAACGTATTGATTGACGACGGCACCGAAGGATTTACCTTGGCCGAGGGCGATGTCGAGTTCTTTCGTGGTAGGTTGACGACTTCCGTCTCCGCCAGCAACCTTATCCAGAAGTCGAGTAGCAAAAAAAACGAGAGTTCCATCCTGAGATCCGACAGAGTCAAACAGTTGGTTGCAGACGACTTACGGTGCTGGCGCCCCATGCCGATCCACCCAAAACCTCACTGTTATCACTCAAGTGAGGATTGGTGTATCCAAGGGGCACGAAAATGA
>TRINITY_DN24218_c0_g1_i3.p1
ATGCCAGCAAAAGTAGCATTACTGACTTACTCGATGTATGGGCACATCGACAAGTTGGCCGATGCGATCGAAGAAGGCCTCAAGGCCTCCGCCGTCGCCGTGTCTCGCTTCCAGTTCCCTGAGACTCTCGCTCCCGAGGTCTTGCAAAAGATGCATGCTCCCCCCAAGAAATCCATCCCCGTCTTGACCGACCCAACTATCTTAAAAGAGTTCGATGGTTTCTTGCTTGGGTTCCCCACCCGATATGGTAGAGCTCCTGCGCAACTTTCCACATTCTTCGACATGACTGGCGGCCTTTGGCAGACGGCTTCTCTGCATGGAAAGTTTGCCGGCATCTTCACTAGCACCGCCTCTCAACATGGGGGACAGGAAACCACCGCCTTAACAGTGAGCTCTCTAATTTATATCTTGGGACTTCGCTTAGAAAAAACCCCAGATCTCACCGGATTTCTTTTTTCTTGTCTCATGGAATCCTACGTAGACTATCCCTTTCCTTGCCCATCATGGAATCATTTTCGTGCCCCTTGGATACACCAATCCTCACTTGAGTGA
>TRINITY_DN24287_c0_g1_i1.p1
CAAACATTGAAGCCAGACCTTATCATTAATGCTGGCACTGCTGGTGGCTTCAAGGCCAAAGGGGCAAGCATTGGAGATGTATTCCTGGCATCAGATGTTTCATTCCATGACAGGAGGATACCAATACCTGTTTTTGACATGTATGGAATTGGAGCACGGAAAACTTCTGCAGTTCCTAATATCTTGAAGGAACTCAATTTGAAGATTGGCAAATTGTCGACTGGGGATTCTCTGGATATGTCTCCCCAGGATGAGAAGGTGATACTGAGCAATGATGCTACAGTAAAGGATATGGAGGGAGCTGCTGTGGCATATGTCGCCGACATGTTTTCAACGCCAGCGATCTTTGTGAAAGCTGTGACTGATATCGTGGATGGGGAGAAGCCAACATCTGAGGAGTTTCTGCAGAACCTGATTGCCGTGACGGCGGCACTGGACCTGGCAGTCACCAAAGTGGTGGATTTCATCAGCGGGAAACGCATCTCTGATCTTTGA
>TRINITY_DN24287_c0_g1_i1.p2
ATGCGTTTCCCGCTGATGAAATCCACCACTTTGGTGACTGCCAGGTCCAGTGCCGCCGTCACGGCAATCAGGTTCTGCAGAAACTCCTCAGATGTTGGCTTCTCCCCATCCACGATATCAGTCACAGCTTTCACAAAGATCGCTGGCGTTGAAAACATGTCGGCGACATATGCCACAGCAGCTCCCTCCATATCCTTTACTGTAGCATCATTGCTCAGTATCACCTTCTCATCCTGGGGAGACATATCCAGAGAATCCCCAGTCGACAATTTGCCAATCTTCAAATTGAGTTCCTTCAAGATATTAGGAACTGCAGAAGTTTTCCGTGCTCCAATTCCATACATGTCAAAAACAGGTATTGGTATCCTCCTGTCATGGAATGAAACATCTGATGCCAGGAATACATCTCCAATGCTTGCCCCTTTGGCCTTGAAGCCACCAGCAGTGCCAGCATTAATGATAAGGTCTGGCTTCAATGTT
>TRINITY_DN24213_c0_g1_i1.p1
ATGGCGGCTTCGAATGCGGCAGCCATCGAGAAAGTACATCAACTACTCACTGTTCCAACTCCCGGCACGGTGCCGGAGAACCCTAAGCCAGCGGCCCTGACGGATACCCAAACAGAAATGCTGAATCAATTGATTGGGCACTTCAGCGCGCCTCAGTTTCGGCCACAGGAGCGCACGTTGGACGGCAAGGGGCGAGAGATGGTCCAGGCAGGCGGGCCACTGACGGCCTGGGAGACCTGCTCCTTGCTCAACCGGGAGGCTCTCGTCCGCTGTCTCCGCGCCGATAAGTGGGACCTGGCTAAGTGTCAGGCCCGGATTGAGGAGACTATTATTTGGCGCAGGAGTCTTGGCGGCGACGGAATCGAGATTGAGGAACAGGCAGCCATCATCAAGAATGAGGCAAAAACCGGAAAGATGTTCACCCTCGGCTTCGATAACATCGGCCGACCCATCGTTCATATGCGTCCTCGCCACCAGACCAAGGGTAGCTCTAACAGCCGGTTCCCGTTGGCCTTCTGGCTCATCGACCGGGCTATCGATCTGATGCCCCCAGGAGTTGAATCCATCCTACTGGTCATCGATCTCGCTGGACCCCAAGAATCACCATCAGTGAAACAACAGAAGGATTTTGTCAAAACTCTGGGAGCTCATTACTGCGAACGATTAGGACAAGCCCTAGTAGCTAATATGCCCACCCTTTTTGTCTGGGTATTGAAGCTTCTTAAGCCGGTTATCGATCCCGTGACGTTTGCCAAAGCCGTTGTCGACAAGGCCGATCCGCTGAAGTTCGCACCAGCGGAGCAGCTAGACAGCCCGGCGGGCGGTACGAACGGCTACGACTTTGACATTGACAGTTATTGGCCAGCGCTGACTGCCGAATGTTCCCGTCGCCGTAATGCACGACTAGATGCGTGGGTCAAGCACGGCAAGACGGTCGGCTCAAGCGAGCTTGACGGTCTCTCCATTGACTCGCGGCCCTCCTCGCCCGTCTCCGACTCCTCCGCGTCCTCCGCATCCACCACCAGCGTCTACATCTCACCCAGCACCATCAGTACCCCATCAGCCCCGGCCAACTCGTCCAGCTGCAACCTGTCCACTATCTCTCATGACCCTGCTCCCGTCACTATCTCCCTATAA
>TRINITY_DN24213_c0_g1_i1.p2
ATGCGTGGGTCAAGCACGGCAAGACGGTCGGCTCAAGCGAGCTTGACGGTCTCTCCATTGACTCGCGGCCCTCCTCGCCCGTCTCCGACTCCTCCGCGTCCTCCGCATCCACCACCAGCGTCTACATCTCACCCAGCACCATCAGTACCCCATCAGCCCCGGCCAACTCGTCCAGCTGCAACCTGTCCACTATCTCTCATGACCCTGCTCCCGTCACTATCTCCCTATAAACCTTCCCCTCTCACCTTGAAAAAGCTTCTTTCCATCCAGCTCAGAGTGAACTACCATGAACCATGTCTTCTTTTTCCCTTTGTCAGATGCGCTCGCTGTCAACACACCCCTTGCTGTTTCTGTAGACTTTCTACATCAAGCCATGATTGTTTTTGTATCCTCAATGACCATCATGTACCTCATATCTTGCCTCTTGCCTCTTGTCTTCTAATTTCTTTTGTTGTATTACCTTTCCCTGGTTTACCTGCTCTTTAG
>TRINITY_DN24213_c0_g1_i1.p3
ATGAACGATGGGTCGGCCGATGTTATCGAAGCCGAGGGTGAACATCTTTCCGGTTTTTGCCTCATTCTTGATGATGGCTGCCTGTTCCTCAATCTCGATTCCGTCGCCGCCAAGACTCCTGCGCCAAATAATAGTCTCCTCAATCCGGGCCTGACACTTAGCCAGGTCCCACTTATCGGCGCGGAGACAGCGGACGAGAGCCTCCCGGTTGAGCAAGGAGCAGGTCTCCCAGGCCGTCAGTGGCCCGCCTGCCTGGACCATCTCTCGCCCCTTGCCGTCCAACGTGCGCTCCTGTGGCCGAAACTGAGGCGCGCTGAAGTGCCCAATCAATTGATTCAGCATTTCTGTTTGGGTATCCGTCAGGGCCGCTGGCTTAGGGTTCTCCGGCACCGTGCCGGGAGTTGGAACAGTGAGTAG
>TRINITY_DN24246_c0_g1_i2.p1
CCGTGTTCCACCTCAAGGTCTTCGGCACCGAGATCGGGTGGGCCGGCCTCGTCGCCGACGTGGCCGTCATCGTCATCGGGATTGCGCTGGCGGTGTCCGGGACATGGACGTCACTCGTACAGATCTTCAGTTCTTCCGACCTGTAAGCATCGACAGTCTGATATGTGCAATGGGAGGGCTCAAATTGGTTCCAATAGATTGAGACCCAATTCAGCGACCGGGATAACACTGCATGCATTTGTGGACGTCCGATCCCGCAGGCGATGGTTCAACAGCAATTTCTTAAACACTAGCCGCAGTACCGACTGCATTTTATCCAGCTGCCATGTCAATTTGAGCATTTTATCCGATGGTAAAGTAGAGGAACAATTGTTGGGAGCTCTCTGA
>TRINITY_DN24281_c0_g1_i1.p1
AAAGTTTACGAGAGAATACCCACTAAGCCCTCAGGGCTTCAAGGGAAACCTGACTTACAAGACTTAGAGCCTTGGTACGTCAAATCTGGTGGAGGAACTGTCACAGTTACTATCCCAAGCAACATCGAGTCGTTCGCAGACGATCCAGGTGTGATATCAGCTATTGCGTGCGTTGTTGCACTCAAGGCTGAGATTTCTATAGGCTCTCCTCTGGAGGTCCCTAAGAATTGGGTACGTAATCACACTGATTGTGATCAATACTTCTTTGGAATTTCTGCTGCTCTTCGAGAAGAGAAAGTCTCATCTTTTCCCAACTACTCAGGTTGGTTTGGGAAAGGGTATAACTTTGTAAAACATCAAGCGTTGTTTACAAAGGGATTGAAGCCTTGGGTACTACGCGGTACTGCAGAGCCTCTACGAAAAGCTTTCTCCCACAAGAAGTGGGTCGAAAAGCTTCCCTCCGGGTGGAAGCACTACGAGCTTCTACTCCGGACAGCAGCGAATAGCCTCGAATCCACGGACGAGGCATCGCAATGGCTTGTGCCCCTCAGCAGTTTGAGAGGTACAAAGATAAAGAAACAACTTCTATCGCAGAAGATAGGTTTCTTACTCGCAAGCGATGTTGAATCATTCAACACCCGATTTGCAACCGAGCTAGGACTTTTCAAAAAGTTCCAGGACGAATATAAGGTAATGACCCTCCAAGAGGCTATAACCTTAGACGATAAGATCAACAAAATCAATGCTGGTCTTAAATACGTTGAAACACTCGCTGCGCGCATAGTGGATCACAGAGCTGCTATTCTTTACCCGTTGACGGAAAAGAACCGCAAGAAGTCAAAGATCCCGTTAAAGGATCGAATGGCTAAACTCGGATTTTGCGATTTTGTAAATCACTTTAGTCCATGTACTGCTATGGGTATCGCACCCTTTACAGTAAGTTCCAAGACATTCATCGAAGATGAAGCCACGGAGAAAGACTACCAGTCCCTCGAAGAGGAATTTGGCCGTTATGCAAGCAAGCACCCAGGATGGGAGACGAGCTTACTAGCATGGTGGAACACAGAAGTTTCAACCCGTGTACCTGCCTAA
>TRINITY_DN24281_c0_g1_i1.p2
ATGCGCGCAGCGAGTGTTTCAACGTATTTAAGACCAGCATTGATTTTGTTGATCTTATCGTCTAAGGTTATAGCCTCTTGGAGGGTCATTACCTTATATTCGTCCTGGAACTTTTTGAAAAGTCCTAGCTCGGTTGCAAATCGGGTGTTGAATGATTCAACATCGCTTGCGAGTAAGAAACCTATCTTCTGCGATAGAAGTTGTTTCTTTATCTTTGTACCTCTCAAACTGCTGAGGGGCACAAGCCATTGCGATGCCTCGTCCGTGGATTCGAGGCTATTCGCTGCTGTCCGGAGTAGAAGCTCGTAG
>TRINITY_DN24285_c0_g1_i1.p1
ATGAACAGTCGACTACCACTTCATCCACATCGGATAACAATAACAACAACAACACAGATCCATCTCATACGACATATCAACCAGAGAAGGACATTCATCACATCCCAATCCAACTCAGAAAACTCACGATCCAAAGACTATCTGAATCGACTCAGGATCAGGCTCAAAAATACCAAGACAAACTGGAAACCAATCCCCGTATGGATCGGCGCCTCACTTTTAGGCCTACTCGCCTACCTCAAAAAACAAGATTCGAATCATCCCCCATCAGCTCATCATGACACCACCAACAACTCACTCGAAGAAGGCGCAACAAGACCCGTCAAAATCGAAGGACCTTGGCAGGTCCATGTCCTCGGCGCCCTCCCCCTCAGGAGCATCTCCAGACTCTACGGTCTGCTCAATAGTTATACCCTCCCCATCTGGTTTCGAGTACCTGGTTATAAGATCTATTCTTGGATATTTGGAGTCAATCTAGATGAGGCTGAAGTTGAAGACTTGAAGCAATACAAATCATTGAATGACTTCTTTATGAGGAAGCTGAAAAGCGACTGTAGACCTATCGATTCACATGCTATCCTCACCTCCCCCTCGGATGGAAAAATTATCAATTTTGGGACCATCGAAGGCAGGAGAGTAGGCTCCGTTAAAGGTTTATCGTATTCAGTTGATGCATTACTGCTGGGGCCTCATGAGCACAAGGCAGCTGGGGCATCCGAGGGCAAGGAACGATCATCGGAGGAAAGCAAAGTATCGACGACGCAATTTGCGAACATCAACGACATTTCATACTCGGTGGAAGAACTGATGGGCGGCTCAGAGAAGACGCAGCATGACGGTATGGATGGGCCCATCAGATCCCAGCCGATCAACGGAGCTGCTGGGATTGTTTCGTCTGCCAAGGTCCGCTCGGATATTGTCAGGGGTGAACTCGAGTCTCTCCCCAGGTCCGGCAACCGTATGTTCTTCTTCGTCGTCTATCTCGCCCCCGGCGATTACCATCGCTTCCATTCTCCCGCCGATTGGAAAGTCGAACGTCGTCGTCATTTTGCTGGAGAACTGTTCTCAGTTTCGCCATGGATGGCGGGGAAACTAGCGGATCTATTTGTGCTGAATGAGAGGGTGGCGTTACTAGGGAAATGGCGGTATGGGTTTTTCTCCATGACGCCAGTCGGGGCGACGAATGTGGGTTCGATCCTGATCAACTTTGACCGGGAGTTACGGACGAACCGGGTGGACAGGAGGTGCCATGAGGAGGTAGTCTATGGGGCGAATGACGGCCTCTTGGACGGCCAGATCTTGCGCAAGGGCGACGAGGTCGGCGCCTTCTCCTTGGGTAGCACTATCGTCCTCGTCTTCGAAGCCCCAGACACTTTTCAATTCTCCGTCAAAAAAGGTCAGCCTATTCGCGTCGGCCAGGCTATCGGTAGTAACGCGTAG
>TRINITY_DN24285_c0_g1_i2.p1
ATGAACAGTCGACTACCACTTCATCCACATCGGATAACAATAACAACAACAACACAGATCCATCTCATACGACATATCAACCAGAGAAGGACATTCATCACATCCCAATCCAACTCAGAAAACTCACGATCCAAAGACTATCTGAATCGACTCAGGATCAGGCTCAAAAATACCAAGACAAACTGGAAACCAATCCCCGTATGGATCGGCGCCTCACTTTTAGGCCTACTCGCCTACCTCAAAAAACAAGATTCGAATCATCCCCCATCAGCTCATCATGACACCACCAACAACTCACTCGAAGAAGGCGCAACAAGACCCGTCAAAATCGAAGGACCTTGGCAGGTCCATGTCCTCGGCGCCCTCCCCCTCAGGAGCATCTCCAGACTCTACGGTCTGCTCAATAGTTATACCCTCCCCATCTGGTTTCGAGTACCTGGTTATAAGATCTATTCTTGGATATTTGGAGTCAATCTAGATGAGGCTGAAGTTGAAGACTTGAAGCAATACAAATCATTGAATGACTTCTTTATGAGGAAGCTGAAAAGCGACTGTAGACCTATCGATTCACATGCTATCCTCACCTCCCCCTCGGATGGAAAAATTATCAATTTTGGGACCATCGAAGGCAGGAGAGTAGGCTCCGTTAAAGGTTTATCGTATTCAGTTGATGCATTACTGCTGGGGCCTCATGAGCACAAGGCAGCTGGGGCATCCGAGGGCAAGGAACGATCATCGGAGGAAAGCAAAGTATCGACGACGCAATTTGCGAACATCAACGACATTTCATACTCGGTGGAAGAACTGATGGGCGGCTCAGAGAAGACGCAGCATGACGGTATGGATGGGCCCATCAGATCCCAGCCGATCAACGGAGCTGCTGGGATTGTTTCGTCTGCCAAGGTCCGCTCGGATATTGTCAGGGGTGAACTCGAGTCTCTCCCCAGGTCCGGCAACCGTATGTTCTTCTTCGTCGTCTATCTCGCCCCCGGCGATTACCATCGCTTCCATTCTCCCGCCGATTGGAAAGTCGAACGTCGTCGTCATTTTGCTGGTCAGCCTTCCTCCCTTTACCCCATTAGCTCCCTCCGGAGGGTGGTGACTTTTTAA
>TRINITY_DN24285_c0_g1_i2.p2
ATGAAAAAAAAATGGAGTGATACAGGAGAACTGTTCTCAGTTTCGCCATGGATGGCGGGGAAACTAGCGGATCTATTTGTGCTGAATGAGAGGGTGGCGTTACTAGGGAAATGGCGGTATGGGTTTTTCTCCATGACGCCAGTCGGGGCGACGAATGTGGGTTCGATCCTGATCAACTTTGACCGGGAGTTACGGACGAACCGGGTGGACAGGAGGTGCCATGAGGAGGTAGTCTATGGGGCGAATGACGGCCTCTTGGACGGCCAGATCTTGCGCAAGGGCGACGAGGTCGGCGCCTTCTCCTTGGGTAGCACTATCGTCCTCGTCTTCGAAGCCCCAGACACTTTTCAATTCTCCGTCAAAAAAGGTCAGCCTATTCGCGTCGGCCAGGCTATCGGTAGTAACGCGTAG
>TRINITY_DN24274_c0_g1_i1.p1
CGCTGGCGCCAGGGGCACGGCAGGAGGTGCTTTGCGAGCGCCGCCTACCCGGCGCAGGCGACGCCGGGGGAGGCGTCTGAGCTGGTGGATGTGCCACTGGCGCAGACTGGGGAAGGCATCGCCGAGTGCGAGCTTCTGCGCTGGTTCGTCGCCGAGGGTGACCAAGTAGATGAATTCCAGCCACTCTGTGAAGTACAGAGTGACAAAGCAACTATCGAGATAACAAGTCGTTTCAAGGGGAAAGTACATAAGATTCACTTTGTCCCTGGTGACATAGTGAAGGTTGGTGAAACTTTACTGAAAATGGTTGTGGGTGACAGCCAAATTGTTTCCCCAGATAATATAGTTCCATCCGCTGGTAAGTCCCTTGGAGTAGAGTCTGCAGTTTTCTCAAGTGAAGGCAATGTTCCTGGTGGAAATCTCTCTACACCAGCTGTTAGGCATCTAGCAAAGCAGTATGGGATCAGCATAAATGAAATTGTTGGGACAGGGAAAGATGGTAGGGTTTTGAAAGAAGATGTGTTGAATTATGCTGTCAGCAAAGGTGTTTGCAAACAACAATCGTTAGCTTCGGAAGGGAACATTGGTCAAGTTGAGTTACTAGAGGAAGGGAAAGCATTACTCGATGAGGACTTCTATGAAGATAAGAAAATCCTTCTCAGGGGATACCAGAGATCAATGGTCAAATCAATGAGCCTGGCAGCAAAAGTTCCACATTTTCATTATCTAGAGGAGATAAATTGTGATTCTCTTGTGCAACTAAAAACCACATTTCAAAATGAGAACAAGGATCAAACTATCAAGCACACTTTCCTTCCGTTCCTCATAAAGTCACTTTCTATGGCACTGAGTAAATACCCTATGTTGAACAGTTCTTTCATTGAGGAAACTAACGAAGTTGTGTTCAAGGGGCCTCACAACATTGGGGTGGCGATGGCTACAACACATGGATTAGTCGTGCCAAACATCAAGAAAGTGCAGTCGCTATCAATATTGGAGATCACGAAGGAATTGGCGCGATTGCATGAGATGGCATCACAAAACAGGCTAAGCGCTGCAGATATTGAAGGTGGCACTATAACACTTAGTAACATAGGTGCCATTGGTGGCAAGTTTGGCTCTCCACTTCTGAACCTACCTGAAGTTGCCATCATTGCCCTTGGGCGG
>TRINITY_DN24274_c0_g1_i2.p1
CGCTGGCGCCAGGGGCACGGCAGGAGGTGCTTTGCGAGCGCCGCCTACCCGGCGCAGGCGACGCCGGGGGAGGCGTCTGAGCTGGTGGATGTGCCACTGGCGCAGACTGGGGAAGGCATCGCCGAGTGCGAGCTTCTGCGCTGGTTCGTCGCCGAGGGTGACCAAGTAGATGAATTCCAGCCACTCTGTGAAGTACAGAGTGACAAAGCAACTATCGAGATAACAAGTCGTTTCAAGGGGAAAGTACATAAGATTCACTTTGTCCCTGGTGACATAGTGAAGGTTGGTGAAACTTTACTGAAAATGGTTGTGGGTGACAGCCAAATTGTTTCCCCAGATAATATAGTTCCATCCGCTGGTAAGTCCCTTGGAGTAGAGTCTGCAGTTTTCTCAAGTGAAGGCAATGTTCCTGGTGGAAATCTCTCTACACCAGCTGTTAGGCATCTAGCAAAGCAGTATGGGATCAGCATAAATGAAATTGTTGGGACAGGGAAAGATGGTAGGGTTTTGAAAGAAGATGTGTTGAATTATGCTGTCAGCAAAGGTGTTTGCAAACAACAATCGTTAGCTTCGGAAGGGAACATTGGTCAAGTTGAGTTACTAGAGGAAGGGAAAGCATTACTCGATGAGGACTTCTATGAAGATAAGAAAATCCTTCTCAGGGGATACCAGAGATCAATGGTCAAATCAATGAGCCTGGCAGCAAAAGTTCCACATTTTCATTATCTAGAGGAGATAAATTGTGATTCTCTTGTGCAACTAAAAACCACATTTCAAAATGAGAACAAGGATCAAACTATCAAGCACACTTTCCTTCCGTTCCTCATAAAGTCACTTTCTATGGCACTGAGTAAATACCCTATGTTGAACAGTTCTTTCATTGAGGAAACTAACGAAGTTGTGTTCAAGGTTTATTTTGTTAGGGCCTCACAACATTGGGGTGGCGATGGCTACAACACATGGATTAGTCGTGCCAAACATCAAGAAAGTGCAGTCGCTATCAATATTGGAGATCACGAAGGAATTGGCGCGATTGCATGA
>TRINITY_DN24274_c0_g2_i1.p1
CTTGTTCAAATACATGTTTCACTAAAACTAAGCCTGCATTGCTGGGTTTCACTAATTGTGATCCCTCAATCTATGGTGTGCAGGTTACTGTTGGAGCCGATCACCGAGTTGTTGACGGGGCCACGGTTGCAAGATTCTGTAATGAATGGAAGAGCCTCGTGGAGAAGCCAGAGCTGCTCTTGTTGCATATGCGATGACCCAGTAATGTACCGGTACATACTACGACCTGAAACGGAGGCATTTTGGCATAAAAAAATAAATCCATGTATTCAAATAAATAACCAACGTGGCTTCTCTGCCTGGAAACAGTGGAAATAA
>TRINITY_DN24237_c0_g1_i2.p1
GATGCAATGCTTGGGAAACTTGAGGGTATGAAGGATGTGATCGAACAAGTGAACAGGCAATTTAAAGATCCAGACTTGACAACTTTTGTATGTGTTTGTATCCCGGAATTTCTTTCATTGTATGAAACAGAAAGATTGGTGCAAGAGTTAGCGAAGTTTGAGATTGATTCACACAATATTATTATTAATCAAGTTATATTTGATGAGGAAGCTGTCGAGTCAAAACTGCTAAAAGCACGGATGAAAATGCAACAAAAATACATTGATCAGTTCCATATGTTATACGATGACTTCAACATCACCAAGCTTCCCTTGCTTTCAGAAGAGGTTTGTGGTGTTCAAGCTCTCCAAAACTTTTCCCAGCACTTCCTTACACCATACAAGTCTACTCTTAAAAGGGGCACCGTCGAGGAGCTCGAACAGAGAATAACTATATTAAAATCTGCACTGCAAGAAGCTGAGACAGAGTTAGATAGGGTTAGGAAAGGGAAGCAGTCAGTGTGA
>TRINITY_DN24233_c0_g2_i1.p1
ATGGACATGGATCAGAGGTTTGGATGGCTGTGGGAGAATTGCCGGGAGACCTACGACGATGCAAAGACAGGCCTACGAACAAACTACTACGGCACAAAGCAAGTAATCGAGACTTTACTGCCTCTACTGCAAGCCTCCTCCGATGGGAGGATCGTTAACGTCTCCTCCCACTTCGGCCAGCTAAGGCTTTTCCGAAACGAGGAGCTGAAGCGGGAGCTGAACGACATCGACAACCTCACCCCGGAGAGGCTGGATGGCCTGCTGGACATGTTCCTAAATGATTTGGAGGCCGGCGAGGTGGAATCGAACGGCTGGCCGATGTATTTCTCGGCGTACAAGGTGGCCAAGGCGGCCATGAACGCGTACTCGAGGATCCTGGCGAGGCGGCACCCCGAGCTGCGCGTCAACTGCGTGCACCCA
>TRINITY_DN24233_c0_g2_i1.p2
GGGTGCACGCAGTTGACGCGCAGCTCGGGGTGCCGCCTCGCCAGGATCCTCGAGTACGCGTTCATGGCCGCCTTGGCCACCTTGTACGCCGAGAAATACATCGGCCAGCCGTTCGATTCCACCTCGCCGGCCTCCAAATCATTTAGGAACATGTCCAGCAGGCCATCCAGCCTCTCCGGGGTGAGGTTGTCGATGTCGTTCAGCTCCCGCTTCAGCTCCTCGTTTCGGAAAAGCCTTAGCTGGCCGAAGTGGGAGGAGACGTTAACGATCCTCCCATCGGAGGAGGCTTGCAGTAGAGGCAGTAAAGTCTCGATTACTTGCTTTGTGCCGTAG
>TRINITY_DN24232_c0_g1_i4.p1
ATGAAGTTTGACCGGCCGAACGGGCTTCCACTCGGCGGGTCTTCCGCACCGGTGCAGCAGCAGCACCACCACGACCACCCACATGTCCATTCGCATGACCATACTCACGGCCATGGACATTCCCATGAGCATCTCGACCATCCGGGTAAATTCCTAGAACGCGACCTGCCCGATTACTCCGGTAGGGACTGGGGCGAACGCGCGTTTACCATCGGCATAGGCGGGCCCGTCGGCTCGGGTAAAACCGCCCTCACACTGGCGCTTTGTGAAAAGTTGAGAGATCGGTTCAATCTCGGGGTATTGACAAACGACATCTTCATCCCGGAAGACCGAGACTTTCTTCAGACCCACCACGCGCTCCCCAACCCTGCACAGATCGTCGCGATCGAAACGGGCGGATGTCCACATGCCGCCATCCGAGAGGACGTGTCTGCGAACCTGGCGGCCCTCGAAACCCTGCAAACCAAGTACAATTGCGACCTCTTGCTCGTCGAAAGCGGCGGCGATAACCTCGCCGGTCCGTCTCCCCCGCCCTCCAATCAATCGCTTCTCATTTATTCACATCACAATCCTCCCTTCCAAATTAATCCTCTTTCGTAG
>TRINITY_DN24232_c0_g1_i5.p1
ATGAAGTTTGACCGGCCGAACGGGCTTCCACTCGGCGGGTCTTCCGCACCGGTGCAGCAGCAGCACCACCACGACCACCCACATGTCCATTCGCATGACCATACTCACGGCCATGGACATTCCCATGAGCATCTCGACCATCCGGGTAAATTCCTAGAACGCGACCTGCCCGATTACTCCGGTAGGGACTGGGGCGAACGCGCGTTTACCATCGGCATAGGCGGGCCCGTCGGCTCGGGTAAAACCGCCCTCACACTGGCGCTTTGTGAAAAGTTGAGAGATCGGTTCAATCTCGGGTCAGTCAGTGGGCTATTGAATGACGGCCTCCCAACGCCGGACAAGAAGCTTGGGAGTCGACAAACACGACACACATTGTAG
>TRINITY_DN24232_c0_g1_i2.p1
ATGAAGTTTGACCGGCCGAACGGGCTTCCACTCGGCGGGTCTTCCGCACCGGTGCAGCAGCAGCACCACCACGACCACCCACATGTCCATTCGCATGACCATACTCACGGCCATGGACATTCCCATGAGCATCTCGACCATCCGGGTAAATTCCTAGAACGCGACCTGCCCGATTACTCCGGTAGGGACTGGGGCGAACGCGCGTTTACCATCGGCATAGGCGGGCCCGTCGGCTCGGGTAAAACCGCCCTCACACTGGCGCTTTGTGAAAAGTTGAGAGATCGGTTCAATCTCGGGGTATTGACAAACGACATCTTCATCCCGGAAGACCGAGACTTTCTTCAGACCCACCACGCGCTCCCCAACCCTGCACAGATCGTCGCGATCGAAACGGGCGGATGTCCACATGCCGCCATCCGAGAGGACGTGTCTGCGAACCTGGCGGCCCTCGAAACCCTGCAAACCAAGTACAATTGCGACCTCTTGCTCGTCGAAAGCGGCGGCGATAACCTCGCCGCTAATTATTCTAGGGAACTCGCCGATTACATCATATACGTCATTGATGTCGCCGGTGGTGATAAAATTCCAAGAAAGGGAGGGCCAGGGATCAGTCAGAGCGACTTACTGGTAGTGAACAAGATCGACCTAGCGCCGCATGTGGGAGCCTCGTTGGAGGTGATGAGGCGAGACTCAGATATCATGAGAGACGGTGGGGCCACCGTATTTACGGCAGTCAAACACGGCACCGGAGTGGATGCAGTCGTATCTCTTATTCTTGCCGCATGGGAGGCCAGTGGCGCTAAAAAAATCCGGCCTGAATAA
>TRINITY_DN24292_c0_g1_i4.p1
ATGATTGGATACAATCTTTTAATCAGCCTTCTCGGACTATCCACAGTACTGGGCGCCTCTTACTCTCCTACTCTGAATCTCAATAACCCGCAAGAATTGACCAACGCCGCGACTCAAGCTCTGAAGAATCTTTTAACTTATCATACCCCGAGCTCTGACGGCGCATTCAGCCAAATCGAGACTCCCTGGCATGAATCAGGCATGATTTGGGGCATGTTCATGGACTATGCCCAATACACTGGAGACATGCAATTTTCCGACTTCGTCACCAGTGCTCTCGTCGACTCTTCATTCAAAACGGCCCACGACTTCCTCGGAGGTAACCAGGGTCAGGTGGTTGAACAATTCCTCGGGAGATGGAATGACGATATCTTGTGGCCAAATCTTGCTGGTCAGTCAACTATGAATACTTTCCCGAAGGAAAGGCATTTTTGTTTAAGCTGA
>TRINITY_DN24292_c0_g1_i1.p1
ATGATTGGATACAATCTTTTAATCAGCCTTCTCGGACTATCCACAGTACTGGGCGCCTCTTACTCTCCTACTCTGAATCTCAATAACCCGCAAGAATTGACCAACGCCGCGACTCAAGCTCTGAAGAATCTTTTAACTTATCATACCCCGAGCTCTGACGGCGCATTCAGCCAAATCGAGACTCCCTGGCATGAATCAGGCATGATTTGGGGCATGTTCATGGACTATGCCCAATACACTGGAGACATGCAATTTTCCGACTTCGTCACCAGTGCTCTCGTCGACTCTTCATTCAAAACGGCCCACGACTTCCTCGGAGGTAACCAGGGTCAGGTGGTTGAACAATTCCTCGGGAGATGGAATGACGATATCTTGTGGCCAAATCTTGCTGTAATCTCTGGGGCTGAGATATTCGGACCACAATCACCAATGGGGGACAGCAACGGAGATTGGATCAGTTTAGCTACTAAAACCTATGACCAGGCTGGGGCTCAAACTGATGATAAGTGCGGGGGTGGAATATACTGGTCCAGGAGGCGTGATTCTAAAGGGGGGAAATACAAGTCAGTGATAACCCAAGTGGAATTTATTGCTCAGGGCGCTCGGAACTTCATGCAAACCAAGAATGCTACCGCCTTTGCGCAATCAAAAACCATTCTCGATTGGATCTCATCATCTGGGATCGGCAATCCGAAAACTGGTGTACTTTGGGATGGCCTTGAAGCAGAGGCTTGTACAGATTTCTCTACATCTCTGTGGAGCTACAATTATGGACAGCTTCTTGGTGCTTTGGGATGGATGTTCAAGGCCACTGGTGACAAGAAATACTTGGATATGACCACGCCATACTTCGATTATGGTGCTCGGACATTTGCTGGCTCGAACACCTCGGGGATCATTGCTGAGCAATGCGAGGCTGACAAGAGCTGTAACCGAGACCAACAGGGATTCAAAGCAGTCTACGTGCGCAACTTGGCATATCTTTACCGGATAACCAACAATCAAACCATGAAGGCTCAGATTCAGAACATGATTGATACCTCTGTCAAAGCGATGGTTGATAGATCATGTGACCAGTCCTGGAACTGTGGAGGCAATTGGACGCAAGATACCCAACCGATCAAATATGTGCGTTCCCAGCATGTCAGTGCTGCTCTCCTCGTCGCCGCCGTCGGGATTCACGGGAGTCAGACAAATTCAGTTTCAGCTACTGCTTCCAACTCGACCGGCCCTCGAAGGGCTACTGTTCAAGCTGCCCAATCAGCCGCACAACCCTTGCTTCTATCTGGGTTGGACTGGCTCTTACCCCAGACGTTATTAGTATTACTTTTATCTCACCATCTACTTTGA
>TRINITY_DN24292_c0_g1_i3.p1
ATGCAAACCAAGAATGCTACCGCCTTTGCGCAATCAAAAACCATTCTCGATTGGATCTCATCATCTGGGATCGGCAATCCGAAAACTGGTGTACTTTGGGATGGCCTTGAAGCAGAGGCTTGTACAGATTTCTCTACATCTCTGTGGAGCTACAATTATGGACAGCTTCTTGGTGCTTTGGGATGGATGTTCAAGGCCACTGGTGACAAGAAATACTTGGATATGACCACGCCATACTTCGATTATGGTGCTCGGACATTTGCTGGCTCGAACACCTCGGGGATCATTGCTGAGCAATGCGAGGCTGACAAGAGCTGTAACCGAGACCAACAGGGATTCAAAGCAGTCTACGTGCGCAACTTGGCATATCTTTACCGGATAACCAACAATCAAACCATGAAGGCTCAGATTCAGAACATGATTGATACCTCTGTCAAAGCGATGGTTGATAGATCATGTGACCAGTCCTGGAACTGTGGAGGCAATTGGACGCAAGATACCCAACCGATCAAATATGTGCGTTCCCAGCATGTCAGTGCTGCTCTCCTCGTCGCCGCCGTCGGGATTCACGGGAGTCAGACAAATTCAGTTTCAGCTACTGCTTCCAACTCGACCGGCCCTCGAAGGGCTACTGTTCAAGCTGCCCAATCAGCCGCACAACCCTTGCTTCTATCTGGGTTGGACTGGCTCTTACCCCAGACGTTATTAGTATTACTTTTATCTCACCATCTACTTTGA
>TRINITY_DN24206_c0_g1_i1.p1
GGAGCCGTAGCCTGTAGAGTGCGGGGAGCAGGAGCCGGCGGAGCCATGGCGACCACTCTTTCGTTATCCTCTCCCCTCTTCCTCGGAGCTCCGGCCAGAGCTAGAGATGTGGTTCCGTACGGAGTGACTTGGGCTAGTGTATCACTGAGGACTCTAAATGTGCCAGGCAAGGGTTACACGAGTAGAGTTCGTTGTCGGGAGCAGCAGCGACGAACGGCAATAGTATCTATGCTTGGAAGGAAATCAACGGCTAGAGCAACTGTTGTCCCAGACCCCGACTATAGGTTGCCAATCGCTATACTTGGGATTGCTAGTGCTTTTGCATATGCCGACAATCTTCTAGCTGCTGCACCTGTAGGACTGCTGGGGCTTCTTCTTTTGTTCCAGACTACAAGAGTGAGGTTCGTCTTTGATAACGAGGCCCTGGAGGTGAAGGTTGGAGAGCAGCTGCAGGAGTCAGGTGAAAATGTATTCGTCGGCGGCAAGAACCGTTGGAAGTACTCAACGTTCGTAAACTGGGAGCTGTGGTGGCCACAGTTTCCTGTCTTGGTTTACTTCAAGGAGACCCAAACGAAGCCCGAAGGACAGATCCACTTCTTCCCTGTGATATTCGATGGTCGACAATTGTACGATGTGATGGTGGAGCGTGCTGGGCCCTCGAAGACGAGTGGCCCTAAATAG
>TRINITY_DN24267_c0_g1_i4.p1
CCTCCCATGAGGTGTGTCAGCCGGATAATGTGGTCTCAAGGAAGGTGGAGCTGGCCAACTGGAGGCACCCAACGTGTGAAGATGGCCAGGATGAGATTGAGTTGTGATGATATCTGTGCTGTAGAAAGTCTACCAGGGTCCAGCGCGGTGGCGACGGCAGTGCTGTGTTGTCCGACTCACACCGCGCAACTCGCACCACAAAAGCCTGTTGACCACTTCCTCTTCCGCCCTCTTCTTCCGCAACGCCCAACTCACTCGCCAAAGAAAAACAACTTCTACTCTCCTCTCACGATGCCTTCAGGTGCTGACGATACTCTTGCGAAGGCGGAGCGAAAGTTGACATCATCCAGCTCGTCGTTCTTCGGGTTCGGCGGCTCGTCGACATCCAAGATAGAAGAAGCCAGGGAACTCTACATCTCCGCAGCCAACCAATTCAAGGTCGAGAAAAAGTGGAAAGACTCAGGTGATGCCTTTTGTAAAGCCGCCGAATGTAGCTTGAAACTCGGCGAGAAAGACGACGCCGGAAACGACTTTTGGTCCGCCGCCAAATCTTACAATAAATCCCACCCCGAACTGGGAATTGCTTGTCTCCGTCGGACCGTTGAGATCCTGATCGAAAAGGGCCGATTCCGACAAGCCGCCGACCGTCAGAAAGATATCGGAAGAATCTTTCAACAAGATGCGGGCGATTTACAAGGCGCACTGGATGCGTTTCTCCAAGCGGCCGAGTGGTATGCGCAGGAAGATGCCCATGCGTATGTCCAATCTTCAGTCCTTTTTGAAACCCACCCCTTCTCAATCTTCTCCCCTCCCGCCACCGTTTGTTTTTTGTAG
>TRINITY_DN24267_c0_g1_i4.p2
ATGCGGGCGATTTACAAGGCGCACTGGATGCGTTTCTCCAAGCGGCCGAGTGGTATGCGCAGGAAGATGCCCATGCGTATGTCCAATCTTCAGTCCTTTTTGAAACCCACCCCTTCTCAATCTTCTCCCCTCCCGCCACCGTTTGTTTTTTGTAGGACTGCCAATGGATGCTACAAAGATGCTGCAGATATTGCTGCGCAGTTGGAGCAGTATCCCGTCGCCATCGAAAACTTTGAAATCGTCGCTCAGAACTCACTCTCGAGCCCACTCACCCGATACAATGTCAAGGAATACTTCTTTAAAGCCGGCTTATGTCACCTCTGCACCGGTGATGTTGTGAGCACGAAACGGGCGATTGAAAAGTATGCAGAAATGGATCCCAGTTTCGTTCAACAACGAGAGTACAAGTTCATGCTGGCGATTGTGGATGCATACGATGCAGGAAACCAGGAAGAGTTCACAAACCAAGTGGCCGAGTTCGATTCAATGATGAAGCTGGACAGTTGGAAGACGGCCATCTTGCTGAATATTAAACGTGGCATCCAAGAAGAACCTGGGTTGCTCTGA
>TRINITY_DN24267_c0_g1_i5.p1
CCTCCCATGAGGTGTGTCAGCCGGATAATGTGGTCTCAAGGAAGGTGGAGCTGGCCAACTGGAGGCACCCAACGTGTGAAGATGGCCAGGATGAGATTGAGTTGTGATGATATCTGTGCTGTAGAAAGTCTACCAGGGTCCAGCGCGGTGGCGACGGCAGTGCTGTGTTGTCCGACTCACACCGCGCAACTCGCACCACAAAAGCCTGTTGACCACTTCCTCTTCCGCCCTCTTCTTCCGCAACGCCCAACTCACTCGCCAAAGAAAAACAACTTCTACTCTCCTCTCACGATGCCTTCAGGTGCTGACGATACTCTTGCGAAGGCGGAGCGAAAGTTGACATCATCCAGCTCGTCGTTCTTCGGGTTCGGCGGCTCGTCGACATCCAAGATAGAAGAAGCCAGGGAACTCTACATCTCCGCAGCCAACCAATTCAAGGTCGAGAAAAAGTGGAAAGACTCAGGTGATGCCTTTTGTAAAGCCGCCGAATGTAGCTTGAAACTCGGCGAGAAAGACGACGCCGGAAACGACTTTTGGTCCGCCGCCAAATCTTACAATAAATCCCACCCCGAACTGGGAATTGCTTGTCTCCGTCGGACCGTTGAGATCCTGATCGAAAAGGGCCGATTCCGACAAGCCGCCGACCGTCAGAAAGATATCGGAAGAATCTTTCAACAAGATGCGGGCGATTTACAAGGCGCACTGGATGCGTTTCTCCAAGCGGCCGAGTGGTATGCGCAGGAAGATGCCCATGCGACTGCCAATGGATGCTACAAAGATGCTGCAGATATTGCTGCGCAGTTGGAGCAGTATCCCGTCGCCATCGAAAACTTTGAAATCGTCGCTCAGAACTCACTCTCGAGCCCACTCACCCGATACAATGTCAAGGAATACTTCTTTAAAGCCGGCTTATGTCACCTCTGCACCGGTGTAAGCCTCTTTTCTTCTTTCTGTACCCATTTCGGAATGGGTTGGACTCTTTCTCCTAATGAGGGTTTTGTTGTTTCGATTTGGACAGGATGTTGTGAGCACGAAACGGGCGATTGA
>TRINITY_DN24267_c0_g1_i2.p1
CATGGGCATCTTCCTGCGCATACCACTCGGCCGCTTGGAGAAACGCATCCAGTGCGCCTTGTAAATCGCCCGCATCTTGTTGAAAGATTCTTCCGATATCTTTCTGACGGTCGGCGGCTTGTCGGAATCGGCCCTTTTCGATCAGGATCTCAACGGTCCGACGGAGACAAGCAATTCCCAGTTCGGGGTGGGATTTATTGTAAGATTTGGCGGCGGACCAAAAGTCGTTTCCGGCGTCGTCTTTCTCGCCGAGTTTCAAGCTACATTCGGCGGCTTTACAAAAGGCATCACCTGAGTCTTTCCACTTTTTCTCGACCTTGA
>TRINITY_DN24267_c0_g1_i3.p1
CCTCCCATGAGGTGTGTCAGCCGGATAATGTGGTCTCAAGGAAGGTGGAGCTGGCCAACTGGAGGCACCCAACGTGTGAAGATGGCCAGGATGAGATTGAGTTGTGATGATATCTGTGCTGTAGAAAGTCTACCAGGGTCCAGCGCGGTGGCGACGGCAGTGCTGTGTTGTCCGACTCACACCGCGCAACTCGCACCACAAAAGCCTGTTGACCACTTCCTCTTCCGCCCTCTTCTTCCGCAACGCCCAACTCACTCGCCAAAGAAAAACAACTTCTACTCTCCTCTCACGATGCCTTCAGGTGCTGACGATACTCTTGCGAAGGCGGAGCGAAAGTTGACATCATCCAGCTCGTCGTTCTTCGGGTTCGGCGGCTCGTCGACATCCAAGATAGAAGAAGCCAGGGAACTCTACATCTCCGCAGCCAACCAATTCAAGGTCGAGAAAAAGTGGAAAGACTCAGGTGATGCCTTTTGTAAAGCCGCCGAATGTAGCTTGAAACTCGGCGAGAAAGACGACGCCGGAAACGACTTTTGGTCCGCCGCCAAATCTTACAATAAATCCCACCCCGAACTGGGAATTGCTTGTCTCCGTCGGACCGTTGAGATCCTGATCGAAAAGGGCCGATTCCGACAAGCCGCCGACCGTCAGAAAGATATCGGAAGAATCTTTCAACAAGATGCGGGCGATTTACAAGGCGCACTGGATGCGTTTCTCCAAGCGGCCGAGTGGTATGCGCAGGAAGATGCCCATGCGACTGCCAATGGATGCTACAAAGATGCTGCAGATATTGCTGCGCAGTTGGAGCAGTATCCCGTCGCCATCGAAAACTTTGAAATCGTCGCTCAGAACTCACTCTCGAGCCCACTCACCCGATACAATGTCAAGGAATACTTCTTTAAAGCCGGCTTATGTCACCTCTGCACCGGTGATGTTGTGAGCACGAAACGGGCGATTGAAAAGTATGCAGAAATGGATCCCAGTTTCGTTCAACAACGAGAGTACAAGTTCATGCTGGCGATTGTGGATGCATACGATGCAGGAAACCAGGAAGAGTTCACAAACCAAGTGGCCGAGTTCGATTCAATGATGAAGCTGGACAGTTGGAAGACGGCCATCTTGCTGAATATTAAACGTGGCATCCAAGAAGAACCTGGGTTGCTCTGA
>TRINITY_DN24277_c0_g1_i1.p1
GTTCTTATATCTGGCTCTTTAGAAAGCTTGGATATTGATGACTTGCGGTCGAACACCAACTATTCTGCAGGATATCATCCAGATCATGAGCTTGTTGAGATGTTTTGGGAGGTCTTGAAGAGCTTAAGTTCAGACAACCAGAAAAAATTTCTCAAGTTTGTGACTGGATGTTCTCGTGGCCCCCTCCTTGGATTTCAGTATCTCGAACCGAAATTTTGCATTCAGAGAGCTGGTGTTCCAGGGCTGGAGGAGCATGCAGACCGCTTGCCTACATCAGCTACCTGCATGAACCTTCTGAAGCTTCCACCCTATAAAAGCAAGGAGCAGATGCAAACCAAACTATTGTATGCGATAAACTCAGAAGCTGGTTTTGATCTAAGTTGA
>TRINITY_DN24221_c0_g1_i1.p1
ATGCAGAGTCTACAGGAACAGCTTGCAGCGGATGCCGCCATGGCCCGCATAAAACCAGACATAGAGGCTGAGACGGAGAGAGCAAAGGTAATGGGGACAAGCAGTGCTGCTACCATGTTCAATTCCATGCAGGTGGCCATGAACAATATGTCAAGACACATAGAGGGTCAGTCCATAACGCTCAGCGCTATGGTTACGGAGTTGAAGATGATACGGGAGTCGGTCGCCAGCCTGTCCCAGTATATGGAGGCGTCGACCAACCAGACGGCGGAATTACTCCAGCTACTGAGGTACAACATGGGTAGCTCGGGCTCTACTGACATAAGTGTACCTCCTACTAGGTGCAAGGCCAGTGGCTCTGCTGACTCAACTAAAGAGTCATATCTATGCGCGTCGAAGATAGTGAACAAGTACGATGTAGTGGCCTGCGTTATATATAGGCTGGTGATACTGGCTAAAGCCTGCTATGACAGGCTAGGTGCGAGGTTTGCTGATCCCTCGGTAATAATGTCAGTGACCTACATGGACATAAAGAAGGTTGTGAAGCCCGTAGCTACAGCTGAGTTTTACAATAGCAGAGCGAAGAGTCTAGTGGCTCCAGTCAGCATACCTGAGAAGTCAGAGAGGGGCACGAGAAAAGCACTGAATATACTGGCCGACTCCAGTCCCGAGACTCACTGTCAAGTAACCCTGGCGGACATGAGGGATCTATGTAAAGACCCAGACTGTGGTCAGCTACTAAGCGCTGCTATGGAAGTAGCGTCCCGGATATACGAGGTCAGGGGCATCATATGCCCGGTAGCGAAAGCGTACTGCGGTTCTCTGGGTCGGTACCCGCAATTTGGGGGCGAGAATGGTGAGTTGTTAGTACTAGATCCGGAACCACTGAAGTTAGTTCGCCAAGATGGTCCATTCGAGAAAAAGGTGAGAGACGCAAAGGCCACAGTACGGGATGCATACATAAGGGACTTCCTACGCTCAGGGCCCACTGACGCTATGAGGAAACTAAGGTTCGACATGTACAAGTCTGATGCTAACGCTAAGACGCAACAACCTGAACACCAAGTGTGA
>TRINITY_DN24221_c0_g1_i1.p2
ATGTGTGTGTGCGGCTACGCCGCTACAGCACAAGCAAGGATGCAGATATTGTGGTATCCTCAAACGAACGCAGAAGCTACTTTGACTCCCATTGTACAACACGTACCTTCCCAGTATGCGTCTCCAGGTCAAACGTGTGGTCACACGATATACGCGCTGGAACTACAGGATCTGCAGCCAGACGAGGCAAGTAGGAGTGTGATCCACCTAGGTCTGGCATCACCACTGTTCCGTGTGTCCACCAAGACTAACGGCCATCAGGTGTCATTGAGTCCTGACTTTCTTGGCACAGTGCGGAGGTGGATATCAGAGCTGATGGAAGGCATGGACTTTAGCAAGTGCGGGCTGGATACGTCTGCATTTGACTTAGTGGCCCTCGACTCTCTGAGGCCAGTGACAGGGAGGTTTTCAGGCTGGTCCGACTATGAAAGCCTGCCCTCATCAATGCCGAAGCTTTGGATGACGGTCAGAGTCTACATAACCGTGAGAAACATCATGAGGTTCAGGCCGCCCGTGGTAGCCTCGATAAGGCTCGTGCCCACGGCCTTCTCAGCCTCCATGAGTAGGGGGCACATGTTCGACCCCTCCATAGTTTACTACAAGGCTGAC
>TRINITY_DN24221_c0_g1_i1.p3
ATGTGTCTTGACATATTGTTCATGGCCACCTGCATGGAATTGAACATGGTAGCAGCACTGCTTGTCCCCATTACCTTTGCTCTCTCCGTCTCAGCCTCTATGTCTGGTTTTATGCGGGCCATGGCGGCATCCGCTGCAAGCTGTTCCTGTAGACTCTGCATATTGGAAGATGTGTGTGTGCGGCTACGCCGCTACAGCACAAGCAAGGATGCAGATATTGTGGTATCCTCAAACGAACGCAGAAGCTACTTTGACTCCCATTGTACAACACGTACCTTCCCAGTATGCGTCTCCAGGTCAAACGTGTGGTCACACGATATACGCGCTGGAACTACAGGATCTGCAGCCAGACGAGGCAAGTAG
>TRINITY_DN24221_c0_g1_i1.p4
CACGGAAGACTGACTCACACTTGGTGTTCAGGTTGTTGCGTCTTAGCGTTAGCATCAGACTTGTACATGTCGAACCTTAGTTTCCTCATAGCGTCAGTGGGCCCTGAGCGTAGGAAGTCCCTTATGTATGCATCCCGTACTGTGGCCTTTGCGTCTCTCACCTTTTTCTCGAATGGACCATCTTGGCGAACTAACTTCAGTGGTTCCGGATCTAGTACTAACAACTCACCATTCTCGCCCCCAAATTGCGGGTACCGACCCAGAGAACCGCAGTACGCTTTCGCTACCGGGCATATGATGCCCCTGACCTCGTATATCCGGGACGCTACTTCCATAGCAGCGCTTAGTAGCTGA
>TRINITY_DN24240_c0_g1_i1.p1
ATGGCAAATGACGAACTAGGAGAACTAATCGATTTCCTCCATGATCGGAACCCCGAAGTGCGTCGACTGGCGGTTCACGGCTTGCTGCCCTACACTACCGCCAATCACCCTTCTCGCTCAGCCCTCAATACCAACGATACCTCGTCCAGACAGCTCAAGCCAGGAAGCATCAAGCCAGCCATCATCGAGGACTTGAAGCGGCTTTCAGAAGACCAACATATCACTGCACACGATGCATTTTCAGCATTGATCAACTTGTCTGATACCCAACCGGTTGTCGAACAACTTTGTGATCCGGACTTCCTCTCAGTAATCTTTTTCACTATGATCGACCACGACTCCCTGTTGGCTGATTTGGCATGCATGCTGCTCTCAAACCTGACCAAGGTTGATTCAGTGGTCAATTTGTGTCTGAATGCAAGCATTCCGCCTCATTCATCTCATCCAACCATAGTTCAAGATCAATCCTTCAGCGCCAGGCTAAAGAAGAGCTCTAATCCACTCATGGACCTTCTCATCGAGCTATTCGCGCGAGGCGATCGGAAACAAATCAACCCGCATGCAAACTTCGACTTTCTAGCCTCCGTTTGGGCTAACCTTTCAGCCTCTTCTAAGGGCCGAGAATATTTGGTTGGTGGTGGTCCTTCCCCGACTATCACGCATGAAGCGCCTCTCTTCCAACTATCTCCATTCACTGAACACCCTAGCCTGATTCGGCGCGGAGGAGTAATCAGTGCCATCAAGAACTGCTGTTTTGCGATTGAGGTACATGAACAACTGCTCTCCCCCACAGGATTCAACCTACTACCAGCGATCCTCCTTCCATTGATGGGCCCAGAATCATTGGATGATCCGGAAGAACAGGAAGAGTTCCCGCTGGAGTGCCAGTTACTTGGTCCAGATAAACGCCGAGAAAGTGATGCCAACCTCCGATTGATCCTCGTCGAGTCTCTCATCCTCTTGGCCACTTATCCCGCCCAACGCGAGATCATGCGCAAGAAGAAAGTTTATCGAATCGTTCAGATTCTCCATTTGGCCGAAACTTCCGAAAATGTACAAGAAAGTATCGAGCGCTTGGTGAATCTTCTCATGCGAGATGAAGCAGAGCAACTAGACCGGATTCAAGAGTTGGACGATGCAGATCAATTAGTTGAAGTTTAA
>TRINITY_DN24240_c0_g1_i1.p2
ATGAGAGACTCGACGAGGATCAATCGGAGGTTGGCATCACTTTCTCGGCGTTTATCTGGACCAAGTAACTGGCACTCCAGCGGGAACTCTTCCTGTTCTTCCGGATCATCCAATGATTCTGGGCCCATCAATGGAAGGAGGATCGCTGGTAGTAGGTTGAATCCTGTGGGGGAGAGCAGTTGTTCATGTACCTCAATCGCAAAACAGCAGTTCTTGATGGCACTGATTACTCCTCCGCGCCGAATCAGGCTAGGGTGTTCAGTGAATGGAGATAGTTGGAAGAGAGGCGCTTCATGCGTGATAGTCGGGGAAGGACCACCACCAACCAAATATTCTCGGCCCTTAGAAGAGGCTGAAAGGTTAGCCCAAACGGAGGCTAGAAAGTCGAAGTTTGCATGCGGGTTGATTTGTTTCCGATCGCCTCGCGCGAATAGCTCGATGAGAAGGTCCATGAGTGGATTAGAGCTCTTCTTTAGCCTGGCGCTGAAGGATTGA
>TRINITY_DN24240_c0_g1_i1.p3
ATGCTTGCATTCAGACACAAATTGACCACTGAATCAACCTTGGTCAGGTTTGAGAGCAGCATGCATGCCAAATCAGCCAACAGGGAGTCGTGGTCGATCATAGTGAAAAAGATTACTGAGAGGAAGTCCGGATCACAAAGTTGTTCGACAACCGGTTGGGTATCAGACAAGTTGATCAATGCTGAAAATGCATCGTGTGCAGTGATATGTTGGTCTTCTGAAAGCCGCTTCAAGTCCTCGATGATGGCTGGCTTGATGCTTCCTGGCTTGAGCTGTCTGGACGAGGTATCGTTGGTATTGAGGGCTGAGCGAGAAGGGTGA
>TRINITY_DN24220_c0_g1_i1.p1
ATTGCCTCAATCAAATTTCAAACCTGCAAAAATGCCTTGTCTTTTACGATAAAAGGAGGGCCTCTCTCCCCTCTAACATACGATCAACCATCCAGCCACATCACCCTCCCTCCCCTCCAAACAGGCAGGAGATCCCACTTCCCATTCCCACACACCACCACAAAACACATTATTAATTTATATTTTTTGTCCAAGGTTCATTACAAATACAATACAATCAGCGCTCTATGGAAGCGGCAGTTTGACATCTGTCCTTTCCTCAACCCTGAAAGGCTCTTGCCTAAGCAAAGTGTCACTTGTTTCATCTCTACCTTACAATTATGTAGTTGTTAG
>TRINITY_DN24247_c0_g1_i1.p1
GTCAGTTTGAGTGCATTTGCATTCTTGTTCTCTGAGTTGGTTCAGTACAACCAGACTCAAGTTGACAACATTACTGAGCTGGAACGGAGGCTGGAGGATGCTGGTTATGCTGTTGGTGCAAGGGTGCTTGAACTACTCTGTCACAGGGAGAAGGGAAATAGACGAGAGACACGACTTCTGGGCATTTTATCATTCATCCACAGTACTGTTTGGAAAGTGTTGTTTGGAAAGGTGGCTGACTCACTTGAAAAGGGAACAGAACACGAGGATGAATACATGATCAGTGAAAAGGAGCTTCTTGTTAACCGTTTCATTTCTGTGCCAAAAGACATGGGAGCATTCAACTGTGGAGCTTTTGTTGCGGGCATTGTAAAGGGTGTATTAGATAATGCCGGCTTTCCTGCCGTAGTTACTGCACATTTTGTGCCAATTGAAGGCCAGCAAAGGCCAAGAACGACAATCCTGATAAAGTTTGCTGAAGAGGTATTACACAGAGAAGCAAGACTGGGCTGA
>TRINITY_DN24289_c0_g1_i4.p1
TCATTTTTTTGTATGATCTCATCCCGACAGAATGTTTTCGGCTTGCAGACGGTCATCTGGAACCAAGATACCAATGACTGGTGTTTAACTCCCCAAAATACCAACACGTGTGGAAAAGATGGCCCTGCGAATGAAGCTGCGCTCGACCGGGAGATGGCTGCCTTTGTCAACATGGCGAAGAGTCCCGGATTGATAATCCTAGAGCATGAGTTGACTACTCAATCAGTTCACGGATTCACTCATGCTTGGCCAGCGATTCGGAAAGCCGGATGGGATACGCGGCCCATTCCATCCCTCTTTAACATACCGTGGTATCAAAACGCGAATGGTGATTGGGATGCAACCATTCACCTTAACAGCGTATTGAACGCATCCGAAGTTGTGGCGGCAGCTCGGGCGCGTCTGGCGCAGACCTCTAATCACACGTCTCCTGATTCAACACTCGACTCCACCCCGCGAGTGTCCTCACAAATTAGAGGAAGTATATCCGGCACATCGGCGCATCAATCATCCGTCTGTCGAATTTGGCACTTGATTTTCGCACACATGGCCCTGATCCTTGTCTGGTTGTAA
>TRINITY_DN24289_c0_g1_i5.p1
ATGATTGTCATCTCAAACATTCTGTGTACGGTTTTGGCTTTTTTGAGTGTTGGCTGTGCCAGGGGTAATACGGCGTATCTACATCTGAACCGTGATTCTCAGGTTTCTAAACTTTTTACGCGTCAAGGTCCAGCAAGCAAATACCCGCCACTAGACATTCCGGGACCGACTCCTAAGCCTGAGTGGATAGAGGCACTGAATAGGGAAAAGCAGGCCGGCAACATACCCACCTTCAAGCCCTCCATCAAGACAGCCGAACAGAGCATAATATACGAGAATGGAATCAATGGTTCTGACCCCAAGATTTGCAGTTGGACGATAGGCTGCACTTCACCCACAGATATCAATGATGCCCCCGACGGAATGATGGGAATTAGCTTTGACGACGGGCCAGAACCAGCTTCTTCACAGTTGATGAAATTCCTGAAGTCGAACAATCAAACAGCTACTCATTTTATGATTGGCAGCCGAATTCAGCAATATCCTGAAGAATTTGCGGTTGCACTCAAACAAGGTGCACACATCGCCGTCCACACCTGGAGTCATCCCCTGATGACAACCTTGAACGATACCGCTGTCTTGGGTGAACTGGGATGGACCCTCCAAATCATATTCGATTTGAGTGGTGGAAGGTTACCGGCTTTTTGGAGACCGCCATTTGGCGACGTCGACAACCGAGTTCGAGCGATTGCAAAAAATGTTTTCGGCTTGCAGACGGTCATCTGGAACCAAGATACCAATGACTGGTGTTTAACTCCCCAAAATACCAACACGTGTGGAAAAGATGGCCCTGCGAATGAAGCTGCGCTCGACCGGGAGATGGCTGCCTTTGTCAACATGGCGAAGAGTCCCGGATTGATAATCCTAGAGCATGAGTTGACTACTCAATCAGTTCACGGATTCACTCATGCTTGGCCAGCGATTCGGAAAGCCGGATGGGATACGCGGCCCATTCCATCCCTCTTTAACATACCGTGGTATCAAAACGCGAATGGTGATTGGGATGCAACCATTCACCTTAACAGCGTATTGAACGCATCCGAAGTTGTGGCGGCAGCTCGGGCGCGTCTGGCGCAGACCTCTAATCACACGTCTCCTGATTCAACACTCGACTCCACCCCGCGAGTGTCCTCACAAATTAGAGGAAGTATATCCGGCACATCGGCGCATCAATCATCCGTCTGTCGAATTTGGCACTTGATTTTCGCACACATGGCCCTGATCCTTGTCTGGTTGTAA
>TRINITY_DN24289_c0_g1_i1.p1
ATGATTGTCATCTCAAACATTCTGTGTACGGTTTTGGCTTTTTTGAGTGTTGGCTGTGCCAGGGGTAATACGGCGTATCTACATCTGAACCGTGATTCTCAGGTTTCTAAACTTTTTACGCGTCAAGGTCCAGCAAGCAAATACCCGCCACTAGACATTCCGGGACCGACTCCTAAGCCTGAGTGGATAGAGGCACTGAATAGGGAAAAGCAGGCCGGCAACATACCCACCTTCAAGCCCTCCATCAAGACAGCCGAACAGAGCATAATATACGAGAATGGAATCAATGGTTCTGACCCCAAGATTTGCAGTTGGACGATAGGCTGCACTTCACCCACAGATATCAATGATGCCCCCGACGGAATGATGGGAATTAGCTTTGACGACGGGCCAGAACCAGCTTCTTCACAGTTGATGAAATTCCTGAAGTCGAACAATCAAACAGCTACTCATTTTATGATTGGCAGCCGAATTCAGCAATATCCTGAAGAATTTGCGGTTGCACTCAAACAAGGTGCACACATCGCCGTCCACACCTGGAGTCATCCCCTGATGACAACCTTGAACGATACCGCTGTCTTGGGTGAACTGGGATGGACCCTCCAAATCATATTCGATTTGAGTGGTGGAAGGTTACCGGCTTTTTGGAGACCGCCATTTGGCGACGTCGACAACCGAGTTCGAGCGATTGCAAAAAATGTTTTCGGCTTGCAGACGGTCATCTGGAACCAAGATACCAATGACTGGTGTTTAACTCCCCAAAATACCAACACGTGTGGAAAAGATGGCCCTGCGAATGAAGCTGCGCTCGACCGGGAGATGGCTGCCTTTGTCAACATGGCGAAGAGTCCCGGATTGATAATCCTAGAGCATGAGTTGACTACTCAATCAGTTCACGGATTCACTCATGCTTGGCCAGCGATTCGGAAAGCCGGATGGGATACGCGGCCCATTCCATCCCTCTTTAACATACCGTGGTATCAAAACGCGAATGGTGATTGGGATGCAACCATTCACCTTAACAGCGTATTGAACGCATCCGAAGTTGTGGCGGCAGCTCGGGCGCGTCTGGCGCAGACCTCTAATCACACGTCTCCTGATTCAACACTCGACTCCACCCCGCGAGTGTCCTCACAAATTAGAGGAAGTATATCCGGCACATCGGCGCATCAATCATCCGAGAACATCAAAACAATGGCGCGATCTTTCTTCATTCATGTATTTTTTTCTTTCTTTTTAGACCGTTTAATACATATATGA
>TRINITY_DN24279_c0_g1_i1.p1
ATGCAGACGACGGCGGCGGCGGCTGTGGCATGGGCGCCTGGCCCATCGGCGTCCACCTCGTCATCGTCCTCGCCGTCCACCTTCAGGGTGGGGGTTGCGTCGACGGCCGTGCGGGCTTCTTCCGCGCCCAGCCTTGTTGCGTCCTCCGCGCCCCTGGGCCGTCGACGGCTGCGGCAAGTGGTTCAAGCTGTTGCCAATCCAGACCCTGCGATCGAGCTTCCATTGACTGCTGAAAATGTCGAGATGGTGTTGGATGAAGTAAGGCCGTATCTTATGGCAGACGGAGGCAATGTTGCGTTGCATGAGATTGATGGGAACGTGGTAAGGTTAAAGCTGCAAGGAGCATGTGGTTCATGCCCGGCTTCAGTAACAACGATGAAGATGGGTATTGAACGGCGCTTGATGGAGAAAATACCAGAGATCGTTGCAGTTGAGCCCATTGCTGATGAGGAAACTGGCCTTGAGTTGAACCAAGAGAACATTGAAAAGGTACTTGACGAGATTAGGCCATACCTTGCTGGCACAGGAGGTGGCGAGCTCGAGTTTGTCACAATCGAGGAGCCTATTGTCAAGGTTAGGCTTACAGGCCCAGCTGCTGGTGTGATGACTGTCCGAGTAGCATTGACTCAGAAGCTCCGTGAAAAAATCCCTAAAATTGCAGCTGTCCAGCTTTTGCCATAA
>TRINITY_DN24279_c0_g1_i1.p2
CGAATCTTGACGGAACGATTCCACCAAGAACCGCGGGCAACAATTCACACCGCGCTTCTCTTGTCCAGCGATGCAGACGACGGCGGCGGCGGCTGTGGCATGGGCGCCTGGCCCATCGGCGTCCACCTCGTCATCGTCCTCGCCGTCCACCTTCAGGGTGGGGGTTGCGTCGACGGCCGTGCGGGCTTCTTCCGCGCCCAGCCTTGTTGCGTCCTCCGCGCCCCTGGGCCGTCGACGGCTGCGGCAAGTGGTTCAAGCTGTTGCCAATCCAGACCCTGCGATCGAGCTTCCATTGACTGCTGA
>TRINITY_DN24279_c0_g1_i1.p3
ATGTTCTCTTGGTTCAACTCAAGGCCAGTTTCCTCATCAGCAATGGGCTCAACTGCAACGATCTCTGGTATTTTCTCCATCAAGCGCCGTTCAATACCCATCTTCATCGTTGTTACTGAAGCCGGGCATGAACCACATGCTCCTTGCAGCTTTAACCTTACCACGTTCCCATCAATCTCATGCAACGCAACATTGCCTCCGTCTGCCATAAGATACGGCCTTACTTCATCCAACACCATCTCGACATTTTCAGCAGTCAATGGAAGCTCGATCGCAGGGTCTGGATTGGCAACAGCTTGA
>TRINITY_DN24230_c0_g1_i1.p1
TCCGGTGCTACTGTTCATATTTGTGCTGATCGATCCATGTTCTCTTCATTCCAGGGATTCAACAGCGCACCAGTCCTGATGGGAAATGGTGTTCCGGCAGCAGTTCGAGGTACTGGACAGGTCTACCTGAAGTTAACTTCAGGAAAGACGCTCGTGCTGAAGGACGTACTCTATGTGCCCTCGATGAGCCGGAACCTCATTTCAGTGTCGCTGTTATGTCGACAGGGTCTCAAATTAGTGTTTGAGTCTAATAAAGTGGTCCTGTCTAAGTTTGGTACTTTTGTTGGAAAGTCATATGAGTCAGGCGGTTTGTTCCGTCTTTCTGTTTTGAACAATCATTCTTCTTACCATGTTAATGTGGTCTGTAATAACGATTCCATTAATAATATATGGCATTCC
>TRINITY_DN24230_c0_g1_i2.p1
ATGGGAAATGGTGTTCCGGCAGCAGTTCGAGGTACTGGACAGGTCTACCTGAAGTTAACTTCAGGAAAGACGCTCGTGCTGAAGGACGTACTCTATGTGCCCTCGATGAGCCGGAACCTCATTTCAGTGTCGCTGTTATGTCGACAGGGTCTCAAATTAGTGTTTGAGTCTAATAAAGTGGTCCTGTCTAAGTTTGGTACTTTTGTTGGAAAGTCATATGAGTCAGGCGGTTTGTTCCGTCTTTCTGTTTTGAACAATCATTCTTCTTACCATGTTAATGTGGTCTGTAATAACGATTCCATTAATAATATATGGCATTCC
>TRINITY_DN24230_c0_g1_i2.p2
AAAAGGAGGACTTTATCTGCTACGTTTGTGGAGTCTCGGGGCATACAGCTCGGAGGTGCAAACTTAGGAAGGGAAAAGGTCCTCCACCTCAGCGCAAAGAAGGGAACGTGGTGGTTAACTCCACCCCAGGGGATACAACAGCGCACCAGTCTTGATGGGAAATGGTGTTCCGGCAGCAGTTCGAGGTACTGGACAGGTCTACCTGAAGTTAACTTCAGGAAAGACGCTCGTGCTGAAGGACGTACTCTATGTGCCCTCGATGAGCCGGAACCTCATTTCAGTGTCGCTGTTATGTCGACAGGGTCTCAAATTAGTGTTTGA
>TRINITY_DN24235_c0_g1_i4.p1
CAAGATCGACAGAGAGACCGACGCGCCGGCAGATCCCAAGCTCACCGGAGAGGGGGAAGAGGGCGACCGAAGGCGGCGATGGGTTTCATCATGGACTTCGCGGAGAATCTGATCCTCCGTCTGATGGAGGACCCGGACAAGCGCGACCAGGTTCGGCGGGAGCATGTCTACAAGATGAAGGAGCGGTGCGAGCGCACTAAGGCGGCGTGGAGCCTCCCTCTGCGCCCCTACGGCTTCTGGACCTTCGACCGCTTCAACTCGCAGCTCTCCTGGGATCCCCAGATCAGCCAGGCCGCCGGCCGTCGGGACCCCTACGACGACCTCATCGCCCGCCACTCTGGCTCGCCGCCGTCTTCCTGA
>TRINITY_DN24235_c0_g1_i1.p1
CAAGAGCGAGAGAGAGAGAGAGAGAGAGACCGACGCGCCGGCAGATCCCAAGCTCACCGGAGAGGGGGAAGAGGGCGACCGAAGGCGGCGATGGGTTTCATCATGGACTTCGCGGAGAATCTGATCCTCCGTCTGATGGAGGACCCGGACAAGCGCGACCAGGTTCGGCGGGAGCATGTCTACAAGATGAAGGAGCGGTGCGAGCGCACTAAGGCGGCGTGGAGCCTCCCTCTGCGCCCCTACGGCTTCTGGACCTTCGACCGCTTCAACTCGCAGCTCTCCTGGGATCCCCAGATCAGCCAGGCCGCCGGCCGTCGGGACCCCTACGACGACCTCATCGCCCGCCACTCTGGCTCGCCGCCGTCTTCCTGA
>TRINITY_DN24235_c0_g1_i3.p1
GTCGTCGTAAGGGTCCCGGCGACCGGCAGCCTGGCTGATCTGCAGGTCCCAGGAGAGCTGCGAGTTGAAGCGGTCGAAGGTCCAGAAGCCGTAGGGGCGCAGAGGGAGGCTCCACGCCGCCTTAGTGCGCTCGCACCGCTCCTTCATCTTGTAGACATGCTCCCGCCGAACCTGGTCGCGCTTGTCCGGGTCCTCCATCAGACGGAGGATCAGATTCTCCGCGAAGTCCATGATGAAACCCATCGCCGCCTTCGGTCGCCCTCTTCCCCCTCTCCGGTGAGCTTGGGATCTGCCGGCGCGTCGGTCTCTCTCTCTCTCTCTCTCTCGCTCTTG
>TRINITY_DN24235_c0_g1_i3.p2
CAAGAGCGAGAGAGAGAGAGAGAGAGAGACCGACGCGCCGGCAGATCCCAAGCTCACCGGAGAGGGGGAAGAGGGCGACCGAAGGCGGCGATGGGTTTCATCATGGACTTCGCGGAGAATCTGATCCTCCGTCTGATGGAGGACCCGGACAAGCGCGACCAGGTTCGGCGGGAGCATGTCTACAAGATGAAGGAGCGGTGCGAGCGCACTAAGGCGGCGTGGAGCCTCCCTCTGCGCCCCTACGGCTTCTGGACCTTCGACCGCTTCAACTCGCAGCTCTCCTGGGACCTGCAGATCAGCCAGGCTGCCGGTCGCCGGGACCCTTACGACGAC
>TRINITY_DN24209_c0_g1_i4.p1
ATGATACAGACTGGGGATCCAACTGGAACCGGAAAAGGTGGTCAATCGATCTGGGGAAGACCTTTCGCGGACGAAATTCGGTCAACTCTCAAATTCAATCAACGCGGTATTGTGGCTATGGCGAGTAGCGGGAGAGATACGAACAAGTCCCAATTTTTCATCTTATATGCAAAACAGCCTCACTTGGATGGCCATTACACTATCATCGGTCGCGTGATCGATGGCGCGATCAATGGCACGCTTGATCTGATGGAGAAAGTCGCTGTGAATGAGAAGCACAGACCAGTGCAAGAAATCAAGATGACTGGGGTGAGCGGAATCTTCCTTGTTTAG
>TRINITY_DN24209_c0_g1_i5.p1
ATGGTCACTGGTTACATGAGTACATCTAGACAGACTGGGGATCCAACTGGAACCGGAAAAGGTGGTCAATCGATCTGGGGAAGACCTTTCGCGGACGAAATTCGGTCAACTCTCAAATTCAATCAACGCGGTATTGTGGCTATGGCGAGTAGCGGGAGAGATACGAACAAGTCCCAATTTTTCATCTTATATGCAAAACAGCCTCACTTGGATGGCCATTACACTATCATCGGTCGCGTGATCGATGGCGCGATCAATGGCACGCTTGATCTGATGGAGAAAGTCGCTGTGAATGAGAAGCACAGACCAGTGCAAGAAATCAAGATGACTGGGGTCACTATTCACGCGAATCCGATTGCCGACAAAGAAGCCGAACGGTGA
>TRINITY_DN24209_c0_g1_i5.p2
ATGATCTATCGGGTTACATGTAATGTGATATCTGGGACTGTTATGCATGATCATGATCTTGAGCTAGCTTCATGTAGTCATGACACACATCAAGAAGAAAGTGATGTTAATTTCGTAACAGAAAATTGTATAAATGTAAAGCCGTCACCGTTCGGCTTCTTTGTCGGCAATCGGATTCGCGTGAATAGTGACCCCAGTCATCTTGATTTCTTGCACTGGTCTGTGCTTCTCATTCACAGCGACTTTCTCCATCAGATCAAGCGTGCCATTGATCGCGCCATCGATCACGCGACCGATGATAGTGTAATGGCCATCCAAGTGAGGCTGTTTTGCATATAA
>TRINITY_DN24209_c0_g1_i6.p1
ATGATACAGACTGGGGATCCAACTGGAACCGGAAAAGGTGGTCAATCGATCTGGGGAAGACCTTTCGCGGACGAAATTCGGTCAACTCTCAAATTCAATCAACGCGGTATTGTGGCTATGGCGAGTAGCGGGAGAGATACGAACAAGTCCCAATTTTTCATCTTATATGCAAAACAGCCTCACTTGGATGGCCATTACACTATCATCGGTCGCGTGATCGATGGCGCGATCAATGGCACGCTTGATCTGATGGAGAAAGTCGCTGTGAATGAGAAGCACAGACCAGTGCAAGAAATCAAGATGACTGGGGTCACTATTCACGCGAATCCGATTGCCGACAAAGAAGCCGAACGGTGA
>TRINITY_DN24209_c0_g1_i1.p3
GACTGCCAGCCAAGGCCCACCGAGCAAGTCCTGTCGAAACCGCGACGACCAACTCAAGCAATGAGTGTAACCCTCCACACAAGTCTCGGCGATTTGAAGATTGAGGTGTTCGCTGAGGCGGTCCCTCGCGCGGCAGAGAACTTTTTGGCGCTTTGCGCTTCCGGTTACTATGACAAATGCATTTGGCATCGCAACATCAAAGGGTTCATGATGTTGAGCAGACCTTTCTGTTGTCGTTGCTCTTGTTCGCATCGTGCTTTCGTTCCAGAGGTTGATTTTTTCTTCCCATGGTCACTGGTTACATGA
>TRINITY_DN24209_c0_g1_i3.p1
GACTGCCAGCCAAGGCCCACCGAGCAAGTCCTGTCGAAACCGCGACGACCAACTCAAGCAATGAGTGTAACCCTCCACACAAGTCTCGGCGATTTGAAGATTGAGGTGTTCGCTGAGGCGGTCCCTCGCGCGGCAGAGAACTTTTTGGCGCTTTGCGCTTCCGGTTACTATGACAAATGCATTTGGCATCGCAACATCAAAGGGTTCATGATACAGACTGGGGATCCAACTGGAACCGGAAAAGGTGGTCAATCGATCTGGGGAAGACCTTTCGCGGACGAAATTCGGTCAACTCTCAAATTCAATCAACGCGGTATTGTGGCTATGGCGAGTAGCGGGAGAGATACGAACAAGTCCCAATTTTTCATCTTATATGCAAAACAGCCTCACTTGGATGGCCATTACACTATCATCGGTCGCGTGATCGATGGCGCGATCAATGGCACGCTTGATCTGATGGAGAAAGTCGCTGTGAATGAGAAGCACAGACCAGTGCAAGAAATCAAGATGACTGGGGTCACTATTCACGCGAATCCGATTGCCGACAAAGAAGCCGAACGGTGA
>TRINITY_DN24209_c0_g1_i8.p1
GACTGCCAGCCAAGGCCCACCGAGCAAGTCCTGTCGAAACCGCGACGACCAACTCAAGCAATGAGTGTAACCCTCCACACAAGTCTCGGCGATTTGAAGATTGAGGTGTTCGCTGAGGCGGTCCCTCGCGCGGCAGAGAACTTTTTGGCGCTTTGCGCTTCCGGTTACTATGACAAATGCATTTGGCATCGCAACATCAAAGGGTTCATGATACAGACTGGGGATCCAACTGGAACCGGAAAAGGTGGTCAATCGATCTGGGGAAGACCTTTCGCGGACGAAATTCGGTCAACTCTCAAATTCAATCAACGCGGTATTGTGGCTATGGCGAGTAGCGGGAGAGATACGAACAAGTCCCAATTTTTCATCTTATATGCAAAACAGCCTCACTTGGATGGCCATTACACTATCATCGGTCGCGTGATCGATGGCGCGATCAATGGCACGCTTGATCTGATGGAGAAAGTCGCTGTGAATGAGAAGCACAGACCAGTGCAAGAAATCAAGATGACTGGGGTGAGCGGAATCTTCCTTGTTTAG
>TRINITY_DN24209_c0_g3_i1.p1
ATGATAATGCTGGCGAATGAAAATGACGCAGTGAAAGTGGACAGGGACGCACCATTGCTTGAGTTGGTCGTCGCGGTTTCGACAGGACTTGCTCGGTGGGCCTTGGCTGGCAGTCGGGGCAGCTGTTGCAGCCTGATCGGGGAACCCGACTCATCCGCTGACAGGTGCTCCGAGATGCGTGACAGGTGGGCCCGACGCATTCATACCAGCCAATGCCAAAGAAGCGCAGACCACTGCACAAAAAACTCACTCAACTGCCTGCAGTTGACATGCATGAGAAAGTCCCAGGAAGCTACTTTTTTTACTCCCACCTTTCTCCTGGAG
>TRINITY_DN24275_c0_g1_i1.p1
CAGGCAAAGCAGCTGCAACAGCAGCAAAGGCCAACATCTGCTTCAGCTTCGTCAAGGCAATCTGAAAAGGAAAGTTCTTGTGATGATGTAGAAATTGATGCAATTCTTGAGGAAGAGGAGGCCCTCATTGCAGCTCACAGGAAGGAGATCGAGAATACTATGGAGATCGTACGGGAAGAAATGAACCTTTTGGCAGAAGTTGATCAACCAGGTAGCCTGATTGACAACTACGTGACCCAACTGAGCTTTCTGCTGTCACGCAAGGCTGCAGGCTTGGTCAGCCTCCAAGCACGCTTGGCACGGTTCCAGCACCGGCTCAAAGAGCAAGAGATCCTTAGCCGCAAGAAACCTCCCAGATAG
>TRINITY_DN24275_c0_g2_i1.p1
AGAGGGAGAGAAGAAAATGGTGCAGCATCTGGTAATGACAGGGAGAGCTATGATTTGAAGTCCAGCCAACCTGCTTACACTAGTAAGCCACAGTTGGTTCAGAATTCAGCAAACACACAGGAGGAGGAGAAAGTCACAAAAGTCTCACCTCCTCGGAGAAAGGCTTATAGAGAAGACAAATCTGATAGGCAGAGCAACTATATGAAAAAGGATAATGGTCCTGAGACAAGTCGGGTTGGGTATAAGATGCAGCAGGCAAAGCAGCTGCAACAGCAACAAAGACCAGCATCTGCTTCAGCCTCATCAAGGCAATCTGAAAAGGAAAGTTCTTGTGATGATGTAGAAATTGATGCAATTCTTGAGGAAGAGGAGGCCCTCATTGCAGCTCACAGGAAGGAGATCGAGAATACTATGGAGATTGTGCGGGAAGAGATGAACCTTTTGGCAGAGGTTGATCAACCAGGCAGCCTGATTGACAACTACGTGACACAACTGAGCTTTCTGCTGTCACGCAAGGCTGCAGGTTTGGTAAGCCTCCAATCACACTTGGCACGGTTTCAGCACCGCCTCAAAGAGCAAGAGATCCTTAGCCGCAAGAAACCTTCCAGATAG
>TRINITY_DN24275_c0_g2_i1.p2
ATGTATCGGTTTCCACAGACCCCCTCGGTGAATATCGACCCACCGGTGTCTGCAAACAACATTCCAGACATTCCAGTTTCTCGTACAAAATGGGGAAAAGAAAAAAAAAGGCAAAGTGGGCAAGCCATACATGACATCTGCCAAAAAAAAAAACACCCAAGCAGCCCCACTGTAAAAAGGACTACTACCAAACTGGTTGTCAACCCTGACAAACACAAAGTGGAGACATCAACCAGGACCACACCATCCTCAACATCAAGATCACCACACCCTCAAGCAACTCCCATGTGTCCTCTCTATCACTGCTTTGCTTGGGTCTAA
>TRINITY_DN24293_c0_g1_i1.p1
ATGCATGTAGCCTTTAAGTCGCTGGTTTCCAGAAACCCGTCAAGTGTCTTTGCCGTTTGCCTCAACTTCCTACATAAATACTTGTCGGCTCAGTGTCCCGCGTTTCTACCCCGAATTACTCATCAACGAATCGTCTATCGACACCTTTCAGAACGCCCGCCAAACCAACGTCGCACCAAGGAGCTCACATCCATGATCATTCCGATCAGGTGTTTCTCGTGCGGGAAGGTCGTGGGACATCTTTGGGAACTTTTTTTACTGATCCTTCAAAGTGGAATCAGTGAAGGGGACGCGATGGACGCCATCGGATTAAAGCGATACTGCTGTAGGAGGATGGTCCTGACACATGTGGATTTGATCGAGAAGCTACTGCAATATAATCCTTACGAGAGGCGGTCCGAGCGGGCGTGA
>TRINITY_DN24293_c0_g1_i3.p1
ATGGACGCCATCGGATTAAAGCGATACTGCTGTAGGAGGATGGTCCTGACACATGTGGATTTGATCGAGAAGCTACTGCAATATAATCGTAACAAAATCTTTCCCATCAACCCAGCTATTGTTGCATCTCAAACCCCACAGCTGATTCTAGGCCACCTCATTTCTAGCTTACGAGAGGCGGTCCGAGCGGGCGTGAACTTCTGTCCTCTACCCTCTATGATCGATTGGACTCCTGCCTCGAAACATCAGGGCCTCACCGGCAGTTGGAGTGGTGCTATCGCTTCAACATTCCTTGCTGTCCCCGCCAACCCGTCCGCGATGAAAGTTGACTCAGCTTGA
>TRINITY_DN24251_c0_g2_i2.p1
ATGCTTCGCGAAAAGAACTGGTCGGATAATACCTATTGGGTCTCTTTACTTGTGCGTCTTGATCCCTTCTCTCCGTGTATCTTGAAATTACTGAAAAAGATCACCCGCCCCAATGCCTTCTTTCTTTCGTCTTCAGGGTGCTTAAAATATGTCTCCCGACACACCACTCCATGTAATTTTTTTCCCTTTGTCACTCGGCGATTACAGTCGTCACCTCCGGCTGAGATGATGCCTAAGACCTTCTCCTCACCGCGCCACTTCCCCCGTTCCTGGTCTTTGCGGGTACCAGAAAAGACGGGTGGTCATTAG
>TRINITY_DN24291_c0_g1_i1.p1
CCTCACAAGAGAAGCGAAATCATGTCCAACAGAGAAAGCACCCTGCCACCGTTAATTACTTCGCTCAATGTTTCTGGCAGTGGAATCACTTATCGACCCACTTCCTTGAACTCACCAGCACACCATCCAACTGCAATCATTTCGGAATCCTTGGGCTATTACCATCAATCATTTAAGCCGTCTTCATTTCAAACATCCATGACTTCCTCACCCAATTTAGAACATCCTCCCATCTGGACAGAAAACCGGTTTCATGTAGCCACCAGTCATCCAAATACTCCAGCTACCCACCAGTCCCTGGAGTGGGGGAATGGCGTGCCTCGTGAACCGTGTCACCAAGCTTCCTCCCAGACTAGCTCAAGCAATTCTCTAACACATCAGAATCCGCCCATGGCGATATCACCTGAAATGTCTGTTTCCGTAGAAGAAGGTGCTTCGAGAAAGTACAGTGCAGACACTAGCCGGCTTTATTTTGCTCCAGGTGTCAGCCCAATCACCTCGCATGCACCCGGCATCTCGTCCTCCATCGAACTCATCAAGATAGACCCTTTGACTGACAATTCCACAGACCCTACTTCCTTCATCAACAATGTCCGTGGACTATCAAGTAAAATGACTGCCCATCGGAGAGTCTCCGCCCCACAGGATCCAAAGCCGGCGAGTCCTCCACGTCAAGCAAGCTCTCTTCGAAAGCCCCTCCTCACCCCGATTAGTGTCGAGGCCCCACAGCAGGATTGGGTGGGAAGACGAGGTGATAAACGCCGCCTTTCGTATTTCCCAGGACAGAGCTTCATGTCATCCATCCTCCACATCCGACCACTCTCTGCTACTGCTAGCCCCGACTCCCCTTACAGTGGTAGAACTCTTTCGCCCAGTTTAGAACGTGGCTTCTATAGCAATAATTTACTTTGCAGTACCGTTATCTTTATACCCCGTCTGATTATCCGCTTTCTTCAATATCTAGTTTCCCCTTGGGCTGGCTGGCTCTCTCTTCCACAATCTCTCCTCCAAAACAACGCGTTCGGCGATACGACGGGAGGAGCCGTAAAATACAGAAGGAAAGGGCTGGCAAGCTCGGTAGCCACCATTTACGTCATTTTTTGCATGTTTATGTTCAGCCATGATATTTCGTTCAAGCTGGGATTCATCAGTCGGGGAACCTTGGCCTATCACGATGCCCAAGCAGAGATGATACCCCGAACAACTAACATTCTTGTATGGAGCACCCTGTTTTCCGTTTTTATTTCCTCCGATGGCAAACCGGAGGAGAGGGCGGTCGACTTGGAAAAAGATTGGAGCACACAACACGCGCTGAAACGGAGACCAAATTACCTACGCTCACCTGAAAGACTCGATAACTCGTCCGATTCTTTCGCCCCCAACATCGCGACGCCCTTGAGCTCGATGCCACATACCGCAAGGTTCAGCAAGCTGCACTCTAAATCAGGCAGCCATTTTTCCGATCAAGTCACGCCGCTTTTATTTCAAGGAACATGCAATTTCCCGGAAGACGCGATCACCGCTTGCATGTACACGAACCAATTCTGGCTGCACAAGATCTCGGACTTTGTGGGGAGTTGGGATGGGCCCGTCAGCTTGGTGGTCGAGTCTTTCTCCATGGACCAACCTGGACTGATGACAAGAATAGAGACATTGAGAAAAACGGATTCACTAGTCAGAGAAAGGGTCGATTTCCACATCGTGCAGGCACCAGATGGCTCTCCCACACAAAACCTGAAGAACGTAGATCGTATGCTGGCACAACCTATCGCTACCAACGCTCAACTCAACTTAGCTCGTTTTTTCAGTCGCTCGGAGCTGGTGTGGCTAGTAGGCGACGCTAGAGTCCTACCCTCGCCCGGACTCTATGGAGTTCTGTCTCAGCAAACTAGCCTCCGGACGCGCGTGTTGGACTATGGAAATGCGATCGTGATCCCAAACTTTGCCTTAACTCGAGAAAGACAAGTATATCCGAGGAACTTTCTATGGAAGAGCGTGAATGGCAACTTGACGGAATTGGCGGAACACTACATGGATACATCTTTGTCGGCGATCGCGCTACCTTCACATGAATGGCCAAAGACCCGTGAAGAGTTGTTGCGACTAACAGGGCCATCGAACAGTCCCAATCCAGACGCGCGATTTGTGGCCATGTACGATCACGCCTGGATGCCATTCGAAGGTCCCTCGAATTGGACCATGTGGCAAAACTCCATCCAAAAGCCCGACTCTACGCACGGCGACCTACCTGAAATGCAAGACCAGATGTACCCCATCATCAGCTATGATCTCAATTACGCACCTAATGTCATCATATCCAGGCAAGGGCAACCATGGTGCACCGAACGATTCGAATTCAACAAGGCTGCATGCGTCTATCAAATGTATCTATCTGGGACTGAGCTCTGGGTATTGCCAGAAGCCTGGACATTGACCGTCCAGCAAATTCCTAGAAATACCTCCGAAGAGGATCCAGAACTAAAAGAACTGATTTCAGCCCGGCTGTATTCGAAGTTCCATCAAGAAGCGTGCATGCACTACGGGCGAGAGTTTTCCTCGCTGAACACATGGGAAGACGAGCGGTCGAGGCATGCCCGCGCAATATGTCGGCCGGTGTTGCGCTCGTGGGGCGTCGGAATATCTTCAGAGGATTCAAATGTCTAA
>TRINITY_DN24291_c0_g1_i1.p2
ATGCAATTTCCCGGAAGACGCGATCACCGCTTGCATGTACACGAACCAATTCTGGCTGCACAAGATCTCGGACTTTGTGGGGAGTTGGGATGGGCCCGTCAGCTTGGTGGTCGAGTCTTTCTCCATGGACCAACCTGGACTGATGACAAGAATAGAGACATTGAGAAAAACGGATTCACTAGTCAGAGAAAGGGTCGATTTCCACATCGTGCAGGCACCAGATGGCTCTCCCACACAAAACCTGAAGAACGTAGATCGTATGCTGGCACAACCTATCGCTACCAACGCTCAACTCAACTTAGCTCGTTTTTTCAGTCGCTCGGAGCTGGTGTGGCTAGTAGGCGACGCTAG
>TRINITY_DN24291_c0_g1_i2.p1
CCTCACAAGAGAAGCGAAATCATGTCCAACAGAGAAAGCACCCTGCCACCGTTAATTACTTCGCTCAATGTTTCTGGCAGTGGAATCACTTATCGACCCACTTCCTTGAACTCACCAGCACACCATCCAACTGCAATCATTTCGGAATCCTTGGGCTATTACCATCAATCATTTAAGCCGTCTTCATTTCAAACATCCATGACTTCCTCACCCAATTTAGAACATCCTCCCATCTGGACAGAAAACCGGTTTCATGTAGCCACCAGTCATCCAAATACTCCAGCTACCCACCAGTCCCTGGAGTGGGGGAATGGCGTGCCTCGTGAACCGTGTCACCAAGCTTCCTCCCAGACTAGCTCAAGCAATTCTCTAACACATCAGAATCCGCCCATGGCGATATCACCTGAAATGTCTGTTTCCGTAGAAGAAGGTGCTTCGAGAAAGTACAGTGCAGACACTAGCCGGCTTTATTTTGCTCCAGGTGTCAGCCCAATCACCTCGCATGCACCCGGCATCTCGTCCTCCATCGAACTCATCAAGATAGACCCTTTGACTGACAATTCCACAGACCCTACTTCCTTCATCAACAATGTCCGTGGACTATCAAGTAAAATGACTGCCCATCGGAGAGTCTCCGCCCCACAGGATCCAAAGCCGGCGAGTCCTCCACGTCAAGCAAGCTCTCTTCGAAAGCCCCTCCTCACCCCGATTAGTGTCGAGGCCCCACAGCAGGATTGGGTGGGAAGACGAGGTGATAAACGCCGCCTTTCGTATTTCCCAGGACAGAGCTTCATGTCATCCATCCTCCACATCCGACCACTCTCTGCTACTGCTAGCCCCGACTCCCCTTACAGTGGTAGAACTCTTTCGCCCAGTTTAGAACGTGGCTTCTATAGCAATAATTTACTTTGCAGTACCGTTATCTTTATACCCCGTCTGATTATCCGCTTTCTTCAATATCTAGTTTCCCCTTGGGCTGGCTGGCTCTCTCTTCCACAATCTCTCCTCCAAAACAACGCGTTCGGCGATACGACGGGAGGAGCCGTAAAATACAGAAGGAAAGGGCTGGCAAGCTCGGTAGCCACCATTTACGTCATTTTTTGCATGTTTATGTTCAGCCATGATATTTCGTTCAAGCTGGGATTCATCAGTCGGGGAACCTTGGCCTATCACGATGCCCAAGCAGAGATGATACCCCGAACAACTAACATTCTTGTATGGAGCACCCTGTTTTCCGTTTTTATTTCCTCCGATGGCAAACCGGAGGAGAGGGCGGTCGACTTGGAAAAAGATTGGAGCACACAACACGCGCTGAAACGGAGACCAAATTACCTACGCTCACCTGAAAGACTCGATAACTCGTCCGATTCTTTCGCCCCCAACATCGCGACGCCCTTGAGCTCGATGCCACATACCGCAAGGTTCAGCAAGCTGCACTCTAAATCAGGCAGCCATTTTTCCGATCAAGTCACGCCGCTTTTATTTCAAGGAACATGCAATTTCCCGGAAGACGCGATCACCGCTTGCATGTACACGAACCAATTCTGGCTGCACAAGATCTCGGACTTTGTGGGGAGTTGGGATGGGCCCGTCAGCTTGGTGGTCGAGTCTTTCTCCATGGACCAACCTGGACTGATGACAAGAATAGAGACATTGAGAAAAACGGATTCACTAGTCAGAGAAAGGGTCGATTTCCACATCGTGCAGGCACCAGATGGCTCTCCCACACAAAACCTGAAGAACGTAGATCGTATGCTGGCACAACCTATCGCTACCAACGCTCAACTCAACTTAGCTCGTTTTTTCAGTCGCTCGGAGCTGGTGTGGCTAGTAGGCGACGCTAGAGTCCTACCCTCGCCCGGACTCTATGGAGTTCTGTCTCAGCAAACTAGCCTCCGGACGCGCGTGTTGGACTATGGAAATGCGATCGTGATCCCAAACTTTGCCTTAACTCGAGAAAGACAAGTATATCCGAGGAACTTTCTATGGAAGAGCGTGAATGGCAACTTGACGGAATTGGCGGAACACTACATGGATACATCTTTGTCGGCGATCGCGCTACCTTCACATGAATGGCCAAAGACCCGTGAAGAGTTGTTGCGACTAACAGGGCCATCGAACAGTCCCAATCCAGACGCGCGATTTGTGGCCATGTACGATCACGCCTGGATGCCATTCGAAGGTCCCTCGAATTGGACCATGTGGCAAAACTCCATCCAAAAGCCCGACTCTACGCACGGCGACCTACCTGAAATGCAAGACCAGATGTACCCCATCATCAGCTATGATCTCAATTACGCACCTAATGTCATCATATCCAGGCAAGGGCAACCATGGTGCACCGAACGATTCGAATTCAACAAGGCTGCATGCGTCTATCAAATGTATCTATCTGGGACTGAGCTCTGGGTATTGCCAGAAGCCTGGACATTGACCGTCCAGCAAATTCCTAGAAATACCTCCGAAGAGGATCCAGAACTAAAAGTTAATCTCCTTTTTTTTCTGTCGTAA
>TRINITY_DN24225_c0_g1_i1.p1
AAGCAACCGAGGGCGAGAGCCATGGCGAAGCCTCGCGGCGGCGGCGGCCTCCTGGACTTAGAGGGGCACTACGCCTTCTACGGCGCCTACCACAGCAACCCCGTCAACGTGGGCATCCACGAGCTCTTCGTCTGGCCCATCTTCCTCACCGCGCTCATGCTCCTCCACCTCACCGCCCCCTCCACGCACGCCGCCGGCATCAGCGCCGCGGTCTACGCGGCCTACTACTTCCTCCTCGACCGCCGCGCGGGCGCGCTCGCCGCCCTCTTCTGCTACCTCTGCTGGGCCGCCAGCGGCGCCCTCTCTGCCCGCCTCGGTTTCTCTGTTGGATGGAAGGTTGTAGTGGTGGCCCAGTTGTTCTGTTGGATTATGCAATTCATTGGTCATGGAGTTTTCGAGAAGCGAGCGCCTGCTCTCCTTGACAATCTTGTCCAGGCTTTCCTGATGGCACCATTCTTTGTGCTGCTAGAGATTCTTCACACATTTGGCGGGTACGAACCGTATCCTGGCTTCCACGACAAGGTGAGCAAGTTGATTGAGGAAGCCCGGAAGGAATGGGAGGACAAGAAATCAAAGAAATCCTCATGA
>TRINITY_DN24225_c0_g1_i1.p2
CAAGCAACCGAGGGCGAGAGCCATGGCGAAGCCTCGCGGCGGCGGCGGCCTCCTGGACTTAGAGGGGCACTACGCCTTCTACGGCGCCTACCACAGCAACCCCGTCAACGTGGGCATCCACGAGCTCTTCGTCTGGCCCATCTTCCTCACCGCGCTCATGCTCCTCCACCTCACCGCCCCCTCCACGCACGCCGCCGGCATCAGCGCCGCGGTCTACGCGGCCTACTACTTCCTCCTCGACCGCCGCGCGGGCGCGCTCGCCGCCCTCTTCTGCTACCTCTGCTGGGCCGCCAGCGGCGCCCTCTCTGCCCGCCTCGGTTTCTCTGTTGGATGGAAGGTTGTAGTGGTGGCCCAGTTGTTCTGTTGGATTATGCAATTCATTGGTCATGGAGTTTTCGAGAAGCGAGCGCCTGCTCTCCTTGA
>TRINITY_DN24225_c0_g1_i1.p3
ATGACCAATGAATTGCATAATCCAACAGAACAACTGGGCCACCACTACAACCTTCCATCCAACAGAGAAACCGAGGCGGGCAGAGAGGGCGCCGCTGGCGGCCCAGCAGAGGTAGCAGAAGAGGGCGGCGAGCGCGCCCGCGCGGCGGTCGAGGAGGAAGTAGTAGGCCGCGTAGACCGCGGCGCTGATGCCGGCGGCGTGCGTGGAGGGGGCGGTGAGGTGGAGGAGCATGAGCGCGGTGAGGAAGATGGGCCAGACGAAGAGCTCGTGGATGCCCACGTTGACGGGGTTGCTGTGGTAGGCGCCGTAGAAGGCGTAGTGCCCCTCTAA
>TRINITY_DN24273_c0_g1_i1.p1
ATGTTTCGCTTTAATTCGCTCGTATTTCGCAGCATTTTGCACCACAAGAGTTATCACGTTTACAATCGAGAAAATGTAGAGAGGGTGAAGCGAGATGAACTGCGAGCAGAATTGGAAGCGGAGGCCAAGACTCAATCGACTATTGCGGCCAACTCTGAGGCCAGATTAACACTGCTAAGGAATCAAAAGCAGCAGCTGAAGCATGAAAGCCCCCGGTCGAAAGAACGCAGGATGGAAAAGGCCTTGGATGACCAACTGAAAGGAAAACAATCAAGTTCTAAAATCTTATCTACAGACGACGGAGAAGATGAAAAAGGCAGCCACTCGATATCAAGACCCAACTCTTCCAATAAGCTCACCGATAATTCATCAATCATTGACCCTAAGAATGGACACATTAACTTCTGGTCCGGCTTGGAGAACCAGTCCACTTCAAAAGTGTTTGGTGGGAATCCCACGCTCGAAAAAAATCAAGCTTACATGAACGACCTCAAGAAGAAAGAGGAAAAATGGGACGAAATGATTACCATGAGACTGGATAAACCTGCGCATGAATTGCATCCTTGGTATTCCCAGAATGATCTCGTCAACGGCGAAGAAAGGAAACTTTCTGAGAGAAAAATCAGAGAAAGA
>TRINITY_DN24273_c0_g1_i2.p1
ATGGGTAAACTCAACATTTTGCACCACAAGAGTTATCACGTTTACAATCGAGAAAATGTAGAGAGGGTGAAGCGAGATGAACTGCGAGCAGAATTGGAAGCGGAGGCCAAGACTCAATCGACTATTGCGGCCAACTCTGAGGCCAGATTAACACTGCTAAGGAATCAAAAGCAGCAGCTGAAGCATGAAAGCCCCCGGTCGAAAGAACGCAGGATGGAAAAGGCCTTGGATGACCAACTGAAAGGAAAACAATCAAGTTCTAAAATCTTATCTACAGACGACGGAGAAGATGAAAAAGGCAGCCACTCGATATCAAGACCCAACTCTTCCAATAAGCTCACCGATAATTCATCAATCATTGACCCTAAGAATGGACACATTAACTTCTGGTCCGGCTTGGAGAACCAGTCCACTTCAAAAGTGTTTGGTGGGAATCCCACGCTCGAAAAAAATCAAGCTTACATGAACGACCTCAAGAAGAAAGAGGAAAAATGGGACGAAATGATTACCATGAGACTGGATAAACCTGCGCATGAATTGCATCCTTGGTATTCCCAGAATGATCTCGTCAACGGCGAAGAAAGGAAACTTTCTGAGAGAAAAATCAGAGAAAGAGCCACCAAGGATGAAGGTTTCAAGCAACAGAACGATCCGCTCACATTGATCAAGAAGAGTTTATACCCGTCAAGCTCCAAGCAATTCAATAACCTGCTGAAACGGAAAGAGCGGCAAGCATCCCGTTCGCCATCCCCAGTTGCCGAGCCTTCGCGCCGCGATGGTTCAGATGCAGAATCAGAATATATGCCAGCGTTACCACCAAGCAAGAAGCCTCTTTTATCAGGCCCCAACGAACCCGCAGCTGCTCCCCGGATCGTGAAAGTGGACGTTTCTGCGGAAAGATTAAAAGCCCAAGAGTTACTCAAACGACATCGAAGAGACCACAGCTCGGCCCTCTCCGATGTAGCCACTCCCAGATCCGGCTATAGCGATGTCTATAATCGAAATGAAATCGACGCCATCAAAAGACATTCTCGCCATTGGCATTCACAGCGTGGCAACCACTACTCATCAGCGTCTACCTCCCGTAAACCCGCACGGTACTGGGATTGA
>TRINITY_DN24273_c0_g1_i3.p1
ATGGGTAAACTCAACATTTTGCACCACAAGAGTTATCACGTTTACAATCGAGAAAATGTAGAGAGGGTGAAGCGAGATGAACTGCGAGCAGAATTGGAAGCGGAGGCCAAGACTCAATCGACTATTGCGGCCAACTCTGAGGCCAGATTAACACTGCTAAGGAATCAAAAGCAGCAGCTGAAGCATGAAAGCCCCCGGTCGAAAGAACGCAGGATGGAAAAGGCCTTGGATGACCAACTGAAAGGAAAACAATCAAGTTCTAAAATCTTATCTACAGACGACGGAGAAGATGAAAAAGGCAGCCACTCGATATCAAGACCCAACTCTTCCAATAAGCTCACCGATAATTCATCAATCATTGACCCTAAGAATGGACACATTAACTTCTGGTCCGGCTTGGAGAACCAGTCCACTTCAAAAGTGTTTGGTGGGAATCCCACGCTCGAAAAAAATCAAGCTTACATGAACGACCTCAAGAAGAAAGAGGAAAAATGGGACGAAATGATTACCATGAGACTGGATAAACCTGCGCATGAATTGCATCCTTGGTATTCCCAGAATGATCTCGTCAACGGCGAAGAAAGGAAACTTTCTGAGAGAAAAATCAGAGAAAGAGCGTAA
>TRINITY_DN24273_c0_g1_i3.p2
ATGCCAGCGTTACCACCAAGCAAGAAGCCTCTTTTATCAGGCCCCAACGAACCCGCAGCTGCTCCCCGGATCGTGAAAGTGGACGTTTCTGCGGAAAGATTAAAAGCCCAAGAGTTACTCAAACGACATCGAAGAGACCACAGCTCGGCCCTCTCCGATGTAGCCACTCCCAGATCCGGCTATAGCGATGTCTATAATCGAAATGAAATCGACGCCATCAAAAGACATTCTCGCCATTGGCATTCACAGCGTGGCAACCACTACTCATCAGCGTCTACCTCCCGTAAACCCGCACGGTACTGGGATTGA
>TRINITY_DN24252_c0_g1_i1.p1
ATGGATCCTCAGTTTGTTCAACAGCTCCAATCTTGCTTGGAGCAGATTGCCACACCCAGCGGCACCGATGGCATCAAGACTGCCACTCAAGCCCTCAATGATCAGTTTTATCGATCCCCACTCGCCATTCCCGGATTATTCGAAATCTTAACGACATGTGGCAACCCTGCAGTTCGTCAGTTATCAGCCGTAGAGCTCAGGAAGCGAGTATCTGCCGGGAAACGCAAACATTGGAAAAAGCTCGAATCTTCGATGAGAGATGTGATTAAGTCACGTCTGCTCGAAATCGTCACTTCTGAGCCTGTGCCCATCACGCGACATTCCATTGCTCGCGTTATTTCCGAGATTGCCGAGTACGAGTTGCCTGAAAAAGCATGGCCTCAACTGTTGAATTTTTTGATGAAATCAACCGATAGCCCAGCTGCCCAAGAACGAGAGGTCGCGATATTCACCCTGTCCAACTTGATGGATACCGTTGTCGACTCCTTTGCCGAGAACTTGCCCCAAATTTATGCCCTTTTGGCTAAAACCCTCCAGGACCCCGAAAGCCTGGAAGTTCGAGTCACTACCGTGCAAGCTCTCGGTCGAGTTGCTGAGTACATCGAAGCTGATGAGGAATCATCGATTGCCTCATTCCAGGCGATGATTCCTCAGATGTTGGTCGTCATAGGTCAGACTTTGGAAGTCGGCGATGAAAGTGCTGCCAAGAAAGGCTTTGACACCTTGGAAACGCTTCTGATCATCGAAGTTCCTCTCATCAATGCTCACTTTGCTCAAGTTGTCCAGTTCAATGCCAACATCGGTGGCAACAAGGCCCTTGAGGAATCCCAGCGAATTATGGCACTGAACTGTCTTCTCTGGACCATCAAGTTCAAGAAGAGCAAGATCGCCTCGATGGATCTCATTAAACCCATTGTCGACTCCCTCATTACCATTGGTGCTGAAGACGAGCCCGAGGACCCCGAAGATGATTCAGTGGCTAGAACAGCCTTCCGATGCCTCGACGCCCTCTCTACCTCCCTCTCTCCCCAAGCCGTGTTTCCAACACTTTATGCTCGCATCCAAGAATGCTTCGCTAGTCAGGATCCAACCTTACGAAAAGCTGCTGTCATGGCTCTTGGAGTTACCGTCGAAGGATGCTCCTTATTTATTCAACCACACATTGATCAGTTGTGGCCTTTCATCGACTCTGGCTTGGAAGACAGTGATCCTCGTGTTCGACGCGCAGCTTGTACTGCCTTATCATGCATATGTGAAATGCTTGTCGATGAATGTGCCAGCCGCCACCAGATTTTGGTTCCCCGAGTCTCAGCCTTACTGAATGACCCTGCCTGCCAAAGAAACGCGATGACGGCGCTTGACGGGCTATTGGAGGTGCTCGATGACCAAACCATCGGACTTTACCTTCACCCTCTTATGGAACGCCTCGTGCCGATGATTGACACAGCCCCTCACAAACTCAAGGGTACTGTGGTCGGTGCAATCGGCTCAGCAGCCTACGCCGCCAAAGGCGCATTTGAGCCTTACTTTGATGTTTGCATGCAGCACATCACACCATTCCTGTCCCTTCGGGCCGAAGGAGAGGACCAAGAATTGCGAGGTGTCGCTCAAGACACTGTCGGCACCTTGGCCTCTGCTGTGGGCAAGGAGAAATTCCGCCCGTTCCTGGAAGGTTGTCTAAACATCGCATTTGAGGCTATCGATCTCAACAGTCCAAGCCTACGAGAGTGCTCGATGATCTTCTTCGGCACTCTTGCTAAGGTCTACGAGTCCGAGTTTGTTGCTTACCTTCCCCGAGTTATGCCAGCCGTCTTTGCAAGCTTGGGTCAGGTTGAAGAGGATGATGGAACGGTCTTGCCTAGTGAAATGATCAAGGGGTTCAAGGCTGCCGACGATGATGAGGAGGAAGCCGAGGAAGATTCCGAGTTTGTCGATGTGGACGATGTTGATTTGGACGACGACGACTTGATGAAGACGACGACTGCCGTTGCCGTTGAGAAGTCCGTCGCGGCCGATGCCGTGGCCGAGTTATTCGAATTTACAAAAGCCAGCTTTTTGCCCTACTTGGAGAACTCCATCAAAAGTTTAACCCCATTGTTGTCCCACTTTTACCCCACCACCCGTAAAGCTGCCGCGACGACACTGTTGTCGTTTATCACTATTGCTCACGAAATATCGGACTCTCCTAAGTTCGAGCCTGGAATGGCCAACATTCAAATGGCCGGCGATGTCCGCAAACTTGTCGATTTGATTATCCCCGAAATCATGAGCGTTTGGCGCGGTGAGGACGAATGCGACGTTGTCAGTGACATATGCTCCTCCCTTTCCTCAGTCATGTCTACAGTTGGCGCTGGGGTCGTTGCTCCCACTTATCTCGACGAAACTTGTACCTTGATACTCACAATTTTGGAAAGGAAGTCGACTGCTCAACTGGATGGCGATTTTGAAGAAGCTTCAGCTACTGGCGATCTATCAGAGGTCGAGTCTAGCTTGATTGGCTGTGCAGCCGATCTGGTGGGCACTTTTGCTACTGTACTCGGTGCCGATTTCGCGCAAGCCTTCCAGCAGTTCTTGCCGGGTGTGATGAAGTACTACGATCCGTGTTATTCACCGACCGATCGAAACAATGCGATTGGTTCACTGGCTGAGGTTATCAACGGGCTGGGGTCAGCCGTCAGCCCTTTCACCGAAACGCTACTACCTCTTGGCTTGAAAGCCACCAAGGATGACGACGTGGAAGTTAGGAGTAACGCTGCATTCTTTCTCGGATCTTTGGCCTTTTGGACCACTGCCGACATTAGCAGCCACTACTTGAGCATTCTCGAGTGCCTCCAGCCCTTATTCATAGTTGCCGATGATTCTTCTCGCGAGAAAAGTGAACGGGCCAAGGATAACGCCGCCGGTGCGATCGCCCGGATGATTCTAAAGAACAAAGCCGCTTTACCATTAGACCAAGTCTTGCCTGTATTTTTCGAGGCGTTACCCCTCAAGCAAGATTTCGCCGAATCCAGCAAGTGTTTTGAAGCCCTCCTCGAATTGATTCAAATCTCTCATCCTCTGGTTCAGACTCATTTCGATCACATCTTGGCTGTCTTTGCACACGTCCTTCCAAACTCTGTCCCCGCCGTGTCGGAAGAGAAAGCGATGATTCCTACTGAAACCCGAGAGAAATTGGTCGCGCTTCTACGCGTTAGTACTCCTGTTGACGAAAAGTCCCTTCATTCTCCACCTGCTCGTTCTGAACATCATCTCTCCTATCTAGCAACTCAACTCGCAAGTGCCCGATCAACTTGCGGCCCGTGGCTTAACGGCATACATCCAATAGGATTTGTTTTTTGA
>TRINITY_DN24252_c0_g1_i1.p2
ATGATTCAGTGGCTAGAACAGCCTTCCGATGCCTCGACGCCCTCTCTACCTCCCTCTCTCCCCAAGCCGTGTTTCCAACACTTTATGCTCGCATCCAAGAATGCTTCGCTAGTCAGGATCCAACCTTACGAAAAGCTGCTGTCATGGCTCTTGGAGTTACCGTCGAAGGATGCTCCTTATTTATTCAACCACACATTGATCAGTTGTGGCCTTTCATCGACTCTGGCTTGGAAGACAGTGATCCTCGTGTTCGACGCGCAGCTTGTACTGCCTTATCATGCATATGTGAAATGCTTGTCGATGAATGTGCCAGCCGCCACCAGATTTTGGTTCCCCGAGTCTCAGCCTTACTGA
>TRINITY_DN24252_c0_g1_i1.p3
CGGCACGCCGTCGCAGAGTCGCGTGGCGGCAAGCTGCTGGATATACTAATGAGTGAAACCCTAATGATCAGGATGCACAGTGGCCGGCCTGTGGTTCTCGGCCAGGGCAATGCTTTGAGCCTAGCCTTTGTCCTCGTAATTCCTTCCACCATCTTTCCTCGTAACCGTCCTAGGCATACATCCCTCTTCCCTCCTTTCCTGTTTTCCTTTTTTGTTCCGTTCACACATGGATCCTCAGTTTGTTCAACAGCTCCAATCTTGCTTGGAGCAGATTGCCACACCCAGCGGCACCGATGGCATCAAGACTGCCACTCAAGCCCTCAATGA
>TRINITY_DN24252_c0_g1_i2.p1
ATGGATCCTCAGTTTGTTCAACAGCTCCAATCTTGCTTGGAGCAGATTGCCACACCCAGCGGCACCGATGGCATCAAGACTGCCACTCAAGCCCTCAATGATCAGTTTTATCGATCCCCACTCGCCATTCCCGGATTATTCGAAATCTTAACGACATGTGGCAACCCTGCAGTTCGTCAGTTATCAGCCGTAGAGCTCAGGAAGCGAGTATCTGCCGGGAAACGCAAACATTGGAAAAAGCTCGAATCTTCGATGAGAGATGTGATTAAGTCACGTCTGCTCGAAATCGTCACTTCTGAGCCTGTGCCCATCACGCGACATTCCATTGCTCGCGTTATTTCCGAGATTGCCGAGTACGAGTTGCCTGAAAAAGCATGGCCTCAACTGTTGAATTTTTTGATGAAATCAACCGATAGCCCAGCTGCCCAAGAACGAGAGGTCGCGATATTCACCCTGTCCAACTTGATGGATACCGTTGTCGACTCCTTTGCCGAGAACTTGCCCCAAATTTATGCCCTTTTGGCTAAAACCCTCCAGGACCCCGAAAGCCTGGAAGTTCGAGTCACTACCGTGCAAGCTCTCGGTCGAGTTGCTGAGTACATCGAAGCTGATGAGGAATCATCGATTGCCTCATTCCAGGCGATGATTCCTCAGATGTTGGTCGTCATAGGTCAGACTTTGGAAGTCGGCGATGAAAGTGCTGCCAAGAAAGGCTTTGACACCTTGGAAACGCTTCTGATCATCGAAGTTCCTCTCATCAATGCTCACTTTGCTCAAGTTGTCCAGTTCAATGCCAACATCGGTGGCAACAAGGCCCTTGAGGAATCCCAGCGAATTATGGCACTGAACTGTCTTCTCTGGACCATCAAGTTCAAGAAGAGCAAGATCGCCTCGATGGATCTCATTAAACCCATTGTCGACTCCCTCATTACCATTGGTGCTGAAGACGAGCCCGAGGACCCCGAAGATGATTCAGTGGCTAGAACAGCCTTCCGATGCCTCGACGCCCTCTCTACCTCCCTCTCTCCCCAAGCCGTGTTTCCAACACTTTATGCTCGCATCCAAGAATGCTTCGCTAGTCAGGATCCAACCTTACGAAAAGCTGCTGTCATGGCTCTTGGAGTTACCGTCGAAGGATGCTCCTTATTTATTCAACCACACATTGATCAGTTGTGGCCTTTCATCGACTCTGGCTTGGAAGACAGTGATCCTCGTGTTCGACGCGCAGCTTGTACTGCCTTATCATGCATATGTGAAATGCTTGTCGATGAATGTGCCAGCCGCCACCAGATTTTGGTTCCCCGAGTCTCAGCCTTACTGAATGACCCTGCCTGCCAAAGAAACGCGATGACGGCGCTTGACGGGCTATTGGAGGTGCTCGATGACCAAACCATCGGACTTTACCTTCACCCTCTTATGGAACGCCTCGTGCCGATGATTGACACAGCCCCTCACAAACTCAAGGGTACTGTGGTCGGTGCAATCGGCTCAGCAGCCTACGCCGCCAAAGGCGCATTTGAGCCTTACTTTGATGTTTGCATGCAGCACATCACACCATTCCTGTCCCTTCGGGCCGAAGGAGAGGACCAAGAATTGCGAGGTGTCGCTCAAGACACTGTCGGCACCTTGGCCTCTGCTGTGGGCAAGGAGAAATTCCGCCCGTTCCTGGAAGGTTGTCTAAACATCGCATTTGAGGCTATCGATCTCAACAGTCCAAGCCTACGAGAGTGCTCGATGATCTTCTTCGGCACTCTTGCTAAGGTCTACGAGTCCGAGTTTGTTGCTTACCTTCCCCGAGTTATGCCAGCCGTCTTTGCAAGCTTGGGTCAGGTTGAAGAGGATGATGGAACGGTCTTGCCTAGTGAAATGATCAAGGGGTTCAAGGCTGCCGACGATGATGAGGAGGAAGCCGAGGAAGATTCCGAGTTTGTCGATGTGGACGATGTTGATTTGGACGACGACGACTTGATGAAGACGACGACTGCCGTTGCCGTTGAGAAGTCCGTCGCGGCCGATGCCGTGGCCGAGTTATTCGAATTTACAAAAGCCAGCTTTTTGCCCTACTTGGAGAACTCCATCAAAAGTTTAACCCCATTGTTGTCCCACTTTTACCCCACCACCCGTAAAGCTGCCGCGACGACACTGTTGTCGTTTATCACTATTGCTCACGAAATATCGGACTCTCCTAAGTTCGAGCCTGGAATGGCCAACATTCAAATGGCCGGCGATGTCCGCAAACTTGTCGATTTGATTATCCCCGAAATCATGAGCGTTTGGCGCGGTGAGGACGAATGCGACGTTGTCAGTGACATATGCTCCTCCCTTTCCTCAGTCATGTCTACAGTTGGCGCTGGGGTCGTTGCTCCCACTTATCTCGACGAAACTTGTACCTTGATACTCACAATTTTGGAAAGGAAGTCGACTGCTCAACTGGATGGCGATTTTGAAGAAGCTTCAGCTACTGGCGATCTATCAGAGGTCGAGTCTAGCTTGATTGGCTGTGCAGCCGATCTGGTGGGCACTTTTGCTACTGTACTCGGTGCCGATTTCGCGCAAGCCTTCCAGCAGTTCTTGCCGGGTGTGATGAAGTACTACGATCCGTGTTATTCACCGACCGATCGAAACAATGCGATTGGTTCACTGGCTGAGGTTATCAACGGGCTGGGGTCAGCCGTCAGCCCTTTCACCGAAACGCTACTACCTCTTGGCTTGAAAGCCACCAAGGATGACGACGTGGAAGTTAGGAGTAACGCTGCATTCTTTCTCGGATCTTTGGCCTTTTGGACCACTGCCGACATTAGCAGCCACTACTTGAGCATTCTCGAGTGCCTCCAGCCCTTATTCATAGTTGCCGATGATTCTTCTCGCGAGAAAAGTGAACGGGCCAAGGATAACGCCGCCGGTGCGATCGCCCGGATGATTCTAAAGAACAAAGCCGCTTTACCATTAGACCAAGTCTTGCCTGTATTTTTCGAGGCGTTACCCCTCAAGCAAGATTTCGCCGAATCCAGCAAGTGTTTTGAAGCCCTCCTCGAATTGATTCAAATCTCTCATCCTCTGGTTCAGACTCATTTCGATCACATCTTGGCTGTCTTTGCACACGTCCTTCCAAACTCTGTCCCCGCCGTGTCGGAAGAGAAAGCGATGATTCCTACTGAAACCCGAGAGAAATTGGTCGCGCTTCTACGCCAACTCAACTCGCAAGTGCCCGATCAACTTGCGGCCCGTGGCTTAACGGCATACATCCAATAG
>TRINITY_DN24252_c0_g1_i3.p1
ATGGATCCTCAGTTTGTTCAACAGCTCCAATCTTGCTTGGAGCAGATTGCCACACCCAGCGGCACCGATGGCATCAAGACTGCCACTCAAGCCCTCAATGATCAGTTTTATCGATCCCCACTCGCCATTCCCGGATTATTCGAAATCTTAACGACATGTGGCAACCCTGCAGTTCGTCAGTTATCAGCCGTAGAGCTCAGGAAGCGAGTATCTGCCGGGAAACGCAAACATTGGAAAAAGCTCGAATCTTCGATGAGAGATGTGATTAAGTCACGTCTGCTCGAAATCGTCACTTCTGAGCCTGTGCCCATCACGCGACATTCCATTGCTCGCGTTATTTCCGAGATTGCCGAGTACGAGTTGCCTGAAAAAGCATGGCCTCAACTGTTGAATTTTTTGATGAAATCAACCGATAGCCCAGCTGCCCAAGAACGAGAGGTCGCGATATTCACCCTGTCCAACTTGATGGATACCGTTGTCGACTCCTTTGCCGAGAACTTGCCCCAAATTTATGCCCTTTTGGCTAAAACCCTCCAGGACCCCGAAAGCCTGGAAGTTCGAGTCACTACCGTGCAAGCTCTCGGTCGAGTTGCTGAGTACATCGAAGCTGATGAGGAATCATCGATTGCCTCATTCCAGGCGATGATTCCTCAGATGTTGGTCGTCATAGGTCAGACTTTGGAAGTCGGCGATGAAAGTGCTGCCAAGAAAGGCTTTGACACCTTGGAAACGCTTCTGATCATCGAAGTTCCTCTCATCAATGCTCACTTTGCTCAAGTTGTCCAGTTCAATGCCAACATCGGTGGCAACAAGGCCCTTGAGGAATCCCAGCGAATTATGGCACTGAACTGTCTTCTCTGGACCATCAAGTTCAAGAAGAGCAAGATCGCCTCGATGGATCTCATTAAACCCATTGTCGACTCCCTCATTACCATTGGTGCTGAAGACGAGCCCGAGGACCCCGAAGATGATTCAGTGGCTAGAACAGCCTTCCGATGCCTCGACGCCCTCTCTACCTCCCTCTCTCCCCAAGCCGTGTTTCCAACACTTTATGCTCGCATCCAAGAATGCTTCGCTAGTCAGGATCCAACCTTACGAAAAGCTGCTGTCATGGCTCTTGGAGTTACCGTCGAAGGATGCTCCTTATTTATTCAACCACACATTGATCAGTTGTGGCCTTTCATCGACTCTGGCTTGGAAGACAGTGATCCTCGTGTTCGACGCGCAGCTTGTACTGCCTTATCATGCATATGTGAAATGCTTGTCGATGAATGTGCCAGCCGCCACCAGATTTTGGTTCCCCGAGTCTCAGCCTTACTGAATGACCCTGCCTGCCAAAGAAACGCGATGACGGCGCTTGACGGGCTATTGGAGGTGCTCGATGACCAAACCATCGGACTTTACCTTCACCCTCTTATGGAACGCCTCGTGCCGATGATTGACACAGCCCCTCACAAACTCAAGGGTACTGTGGTCGGTGCAATCGGCTCAGCAGCCTACGCCGCCAAAGGCGCATTTGAGCCTTACTTTGATGTTTGCATGCAGCACATCACACCATTCCTGTCCCTTCGGGCCGAAGGAGAGGACCAAGAATTGCGAGGTGTCGCTCAAGACACTGTCGGCACCTTGGCCTCTGCTGTGGGCAAGGAGAAATTCCGCCCGTTCCTGGAAGGTTGTCTAAACATCGCATTTGAGGCTATCGATCTCAACAGTCCAAGCCTACGAGAGTGCTCGATGATCTTCTTCGGCACTCTTGCTAAGGTCTACGAGTCCGAGTTTGTTGCTTACCTTCCCCGAGTTATGCCAGCCGTCTTTGCAAGCTTGGGTCAGGTTGAAGAGGATGATGGAACGGTCTTGCCTAGTGAAATGATCAAGGGGTTCAAGGCTGCCGACGATGATGAGGAGGAAGCCGAGGAAGATTCCGAGTTTGTCGATGTGGACGATGTTGATTTGGACGACGACGACTTGATGAAGACGACGACTGCCGTTGCCGTTGAGAAGTCCGTCGCGGCCGATGCCGTGGCCGAGTTATTCGAATTTACAAAAGCCAGCTTTTTGCCCTACTTGGAGAACTCCATCAAAAGTTTAACCCCATTGTTGTCCCACTTTTACCCCACCACCCGTAAAGCTGCCGCGACGACACTGTTGTCGTTTATCACTATTGCTCACGAAATATCGGACTCTCCTAAGTTCGAGCCTGGAATGGCCAACATTCAAATGGCCGGCGATGTCCGCAAACTTGTCGATTTGATTATCCCCGAAATCATGAGCGTTTGGCGCGGTGAGGACGAATGCTCACTAAGATTTGTCCGATTATGA
>TRINITY_DN24252_c0_g1_i3.p2
ATGTCTACAGTTGGCGCTGGGGTCGTTGCTCCCACTTATCTCGACGAAACTTGTACCTTGATACTCACAATTTTGGAAAGGAAGTCGACTGCTCAACTGGATGGCGATTTTGAAGAAGCTTCAGCTACTGGCGATCTATCAGAGGTCGAGTCTAGCTTGATTGGCTGTGCAGCCGATCTGGTGGGCACTTTTGCTACTGTACTCGGTGCCGATTTCGCGCAAGCCTTCCAGCAGTTCTTGCCGGGTGTGATGAAGTACTACGATCCGTGTTATTCACCGACCGATCGAAACAATGCGATTGGTTCACTGGCTGAGGTTATCAACGGGCTGGGGTCAGCCGTCAGCCCTTTCACCGAAACGCTACTACCTCTTGGCTTGAAAGCCACCAAGGATGACGACGTGGAAGTTAGGAGTAACGCTGCATTCTTTCTCGGATCTTTGGCCTTTTGGACCACTGCCGACATTAGCAGCCACTACTTGAGCATTCTCGAGTGCCTCCAGCCCTTATTCATAGTTGCCGATGATTCTTCTCGCGAGAAAAGTGAACGGGCCAAGGATAACGCCGCCGGTGCGATCGCCCGGATGATTCTAAAGAACAAAGCCGCTTTACCATTAGACCAAGTCTTGCCTGTATTTTTCGAGGCGTTACCCCTCAAGCAAGATTTCGCCGAATCCAGCAAGTGTTTTGAAGCCCTCCTCGAATTGATTCAAATCTCTCATCCTCTGGTTCAGACTCATTTCGATCACATCTTGGCTGTCTTTGCACACGTCCTTCCAAACTCTGTCCCCGCCGTGTCGGAAGAGAAAGCGATGATTCCTACTGAAACCCGAGAGAAATTGGTCGCGCTTCTACGCCAACTCAACTCGCAAGTGCCCGATCAACTTGCGGCCCGTGGCTTAACGGCATACATCCAATAG
>TRINITY_DN24248_c0_g1_i1.p1
TTCTCTCGCGCGCGCCGACCGCCGCCGCCAGGTGCCAGGAAGTCGTGGGAAGTCTTCTTCGGCGACGAGCACCCACCAGGTCATATCTCTGCAATGGGTGACTACACAATCCAGATTAGCACCAAGCTCATTGACCAGCTTGCTCGTGATGACGAGAAGGTAAAACGGAAAGCCAGGAAGCCCAAGCCTAAGAAGAAGCCCACCGTCCAGCCACATGAAGAGCCCCTGGAATTCCCGAGAGAACCAAAGACGACAAGCCTTGCTACTGCTCCTGGGTGGCCTCTGCAGCCTCCCCCTATGTTTCTGCCAGTGACCCCTGCTCCCCCGCCACCCCCGGCCACAATGCCGGAGGTGGAAGCCATTCGTTCCGTCCTGAAAGAAAGTGAGGCGCTTCTCAAGAAGCTGGAGAACCAGGAAACTGGGGCACGCCAAGAGCTCAGCAAGAGAGCAAAGGAGCTGCACGACAAGGAGTTCAAGCTACCATACCAGAAACCCATGCCCTGCACCCAGGAGAGGGCAGGCTGCCTTGAGTGTTACAAGACCAATACAAAGGACCCGCTCAAGTGTGCTGAAGCAGTCAAGAGATTTGAGGCATGTGCTCTCATGGCCATCAAAAGTACTGCCGCAAAAGCTGATTAG
>TRINITY_DN24248_c0_g1_i1.p2
ATGGGTTTCTGGTATGGTAGCTTGAACTCCTTGTCGTGCAGCTCCTTTGCTCTCTTGCTGAGCTCTTGGCGTGCCCCAGTTTCCTGGTTCTCCAGCTTCTTGAGAAGCGCCTCACTTTCTTTCAGGACGGAACGAATGGCTTCCACCTCCGGCATTGTGGCCGGGGGTGGCGGGGGAGCAGGGGTCACTGGCAGAAACATAGGGGGAGGCTGCAGAGGCCACCCAGGAGCAGTAGCAAGGCTTGTCGTCTTTGGTTCTCTCGGGAATTCCAGGGGCTCTTCATGTGGCTGGACGGTGGGCTTCTTCTTAGGCTTGGGCTTCCTGGCTTTCCGTTTTACCTTCTCGTCATCACGAGCAAGCTGGTCAATGAGCTTGGTGCTAATCTGGATTGTGTAG
>TRINITY_DN24238_c0_g2_i4.p1
ATCCATCTTAGGGAGGTTATTTGCACCTCAAAGGACGGTGACAAGTTTTGGAGGATGCCAGAGTGTTACATTCGCGGGAACACCATTAAGTATCTTCGAGTTCCTGATGAGGTGATTGACAAGGTTCAGGAGGAAACTTCCAAAAGCCGGTCAGATAGGAAGCCACCAGGTGTTGGCCGCGGAAGAGGAAGGGGGGACGTTGGTGCTAAACCTGGAGGCAGAGGCATGGGACGTGGCCAAGATGATGGAGGTAGAGGCAGTGGTGGCCGAGGAAGGGGTGGAGTTGGTGCCAAAGGTGGTAACAAAGGTGGGGGCCGTGGTCGTGGCTGA
>TRINITY_DN24228_c0_g1_i4.p1
CAGCACGATCTTTCTCCAATGGGCGAAGCATGTTCTAGGATGAACATGACGGCGATCCATGAGATCCTAGTGAATAGACATTACAGAGATGATGACCTAGACCCAAACGTGCCGTCGCTCGAGGATTGGACACAGCAGAGCAGGGATATGTTGAATGATAGGAAACGTGGGGACTTGACTTTTCGTGATAAAGATTTCCGAGCAGCCATCGACTGGTATACCAAGTGTATGGATGTGGGGCCGAAGAAGGTGTCACCAACAGTTCTCGTTCGACGCAGTTGCTGCCACCTCATGTGCGGCAACCTGGACGCCGCCCTCCGCGATGCAATGCAAGCGCAGCGTCAGTATCCTGACTGCCCAACCTCACTGTACATGCAAGCAGTGGCACTTTCAAAGCTAGGGATGCATAGTCAAGCCATGGGCATGCTGATTGAGGCGTCGGAGATGGAAGCGAATCAGAAAAACACCCGAAAACCAGCTTAA
>TRINITY_DN24228_c0_g1_i1.p1
ATGTTGAATGATAGGAAACGTGGGGACTTGACTTTTCGTGATAAAGATTTCCGAGCAGCCATCGACTGGTATACCAAGTGTATGGATGTGGGGCCGAAGAAGGTGTCACCAACAGTTCTCGTTCGACGCAGTTGCTGCCACCTCATGTGCGGCAACCTGGACGCCGCCCTCCGCGATGCAATGCAAGCGCAGCGTCAGTATCCTGACTGCCCAACCTCACTGTACATGCAAGCAGTGGCACTTTCAAAGCTAGGGATGCATAGTCAAGCCATGGGCATGCTGATTGAGGCGTCGGAGATGGAAGCGAATCAGAAAAACACCCGAAAACCAGCTTAA
>TRINITY_DN24228_c0_g1_i2.p1
CAGCACGATCTTTCTCCAATGGGCGAAGCATGTTCTAGGATGAACATGACGGCGATCCATGAGATCCTAGTGAATAGACATTACAGAGATGATGACCTAGACCCAAACGTGCCGTCGCTCGAGGATTGGACACAGCAGAGCAGGGATATGTTGAATGATAGGAAACGTGGGGACTTGACTTTTCGTGATAAAGATTTCCGAGCAGCCATCGACTGGTATACCAAGTGTATGGATGTGGGGCCAAAGAAGGCGTCACCAACAGTTCTCGTTCGACGCAGTTGCTGCCACCTCATGTGCGGCAACCTGGACGCCGCCCTCCGCGATGCAATGCAAGCGCAGCGTCAGTATCCTGACTGCCCAACCTCACTGTACATGCAAGCAGTGGCACTTTCAAAGCTAGGGATGCATAGTCAAGCCATGGGCATGCTGATTGAGGCGTCGGAGATGGAAGCGAATCAGAAAAAGACCCGAAAAGCAGCTTAA
>TRINITY_DN24297_c0_g1_i1.p1
ATGCCACCTCTCAGTCTGAAAACTTTGTCGCTAGGCGTGGCCATTCTACTGCTGTCAACAACAGTTTTGGGGCAAGCGCCCGAGCGCAACCTGACGATTCCTTCGACGGCCACCACGACATCCTCAGCGCCGCTTCAGTCATCTCCACCTGGCGGAAACTTGCCCAGCAACTCTACTAACACGCCAACGACTAATGGTACCACCCCCACCAACAAGAATGCTCAGAACAATACTTCCCATGGAAATAGCACGACACCCGTCAAACTCACGCCGGTACCCGACGCTACTGGCGCCGCCGGTGCTGTCCCTATGCCAGCTCCCACAGGCGGGAAAGCGAAAGGTCGATACGGACCAGACGACGACTACATCGCATCCGCCGCTCCCAAAGCCCCTGCTCCAATGTTTTCGACCTTTCTCGTCATGTCTTGCACCGTGGCCGCCCTGGCCTATGGAGTGATCACATAG
>TRINITY_DN24286_c0_g1_i1.p1
TATCCTCGTCGTACAATCGAAGAAACACTTTTCACTCGGAACGGCGTACATACCGAGTCAATTAACGGAATGACTTCAACACGACAATTGCTCACCATCGGTGGTATCTCTGTCCTCACTGCCGGCTTGACCTACTGTCTATACTTCGATTACAAGAGGCGGAACGACCCCTTCTTTCGGAAGGAGCTTTTGAAAGAACAACGCCGACTGGTCAAGAAAAATCAGGCCCAAGATCGGAATGCATCCCGCGAGTTGGAGAAAATGCTCGAAGCGGCCGTAGCTTCTGTCAATGCCGAGCCACTTCCCAGCACAGTGGAAGGCAAGGAGCAATTCTTCATGGAGCAAGTCGGAATCGGTGAAATGCTAGCCTCGAAGATGCCTCGAGGTGCCATGCCAGCGGCTATCGCCTTCTTCAAAGCTTACAAAGTTTATCCGTCGCCGCAAGAGCTGATGGTCATTTACCAGCGGACGATGCCTCCAGAGATCTTTGCGATCATTGTCGAGATGATCAAATTGGACGTGAACCGAGTCATCAACTCGGCCCGGAATTCTTACCGGAGTCCAGGCCATCGTTCCCAGTCTAGCTCAGACGGGCCGGTGATAGAAGAAATCACGGGTGACGAACGTGCCCTCATTGATGCCCTGAAATCGGTTGCCGCTTCTGGCTCCCCTTCAGCGACGGTCAAGCCCACTTCTGACGAGTCTAAGCCAACCTCTGGCGAGCCGAAACCAATCTCTGCCGAATCCAACCCAACCTCTTCCGAATCTAAACCAACCCCTGCCGACTTCAAACCAGCCACTGACGAACCCAAACCAACCCCTGACGAACGCAAACCAACCCCTGACGAACCCAAACTAACCTCCGACGATGAGTCCAAACCAACGTCTGGCGAGTTGACCGGTGAACATGCCGCCACTCAACCAACACCACCCTCCGAGAACCCAACAGGAGGATATGCTCTGACTGAAACCGCCTCGGTTGCTCCCTCAGAAAATGGAAGTGCCACAGGTGCAAGTCAAGCAGCCCACAGCTTTGTTTTAGTGGATGGCGATTCCCCTGTTCAAGCACAGACCTCGGAGGAAAGCATGCCCAAAGCCACCGAAGAACAAAATGCTCCCTCTGACCACGTCAACAGCACCGATCAACCCCATAAAGAAGCTTCCCAAGAAGCAGACAATTAA
>TRINITY_DN24286_c0_g1_i2.p1
ATGATCAAATTGGACGTGAACCGAGTCATCAACTCGGCCCGGAATTCTTACCGGAGTCCAGGCCATCGTTCCCAGTCTAGCTCAGACGGGCCGGTGATAGAAGAAATCACGGGTGACGAACGTGCCCTCATTGATGCCCTGAAATCGGTTGCCGCTTCTGGCTCCCCTTCAGCGACGGTCAAGCCCACTTCTGACGAGTCTAAGCCAACCTCTGGCGAGCCGAAACCAATCTCTGCCGAATCCAACCCAACCTCTTCCGAATCTAAACCAACCCCTGCCGACTTCAAACCAGCCACTGACGAACCCAAACCAACCCCTGACGAACGCAAACCAACCCCTGACGAACCCAAACTAACCTCCGACGATGAGTCCAAACCAACGTCTGGCGAGTTGACCGGTGAACATGCCGCCACTCAACCAACACCACCCTCCGAGAACCCAACAGGAGGATATGCTCTGACTGAAACCGCCTCGGTTGCTCCCTCAGAAAATGGAAGTGCCACAGGTGCAAGTCAAGCAGCCCACAGCTTTGTTTTAGTGGATGGCGATTCCCCTGTTCAAGCACAGACCTCGGAGGAAAGCATGCCCAAAGCCACCGAAGAACAAAATGCTCCCTCTGACCACGTCAACAGCACCGATCAACCCCATAAAGAAGCTTCCCAAGAAGCAGACAATTAA
>TRINITY_DN24226_c0_g1_i1.p1
AAATCTCAAGGAGAAAGCACATCCTACAGCTACTTATTGTATAGTTCAGGAAAAATTCATCATGTTGTCATCGGACCTCTTGAAGATAACACTATTTATTACTACCGATGTGGAGGGCAGGGTCCAGAATTCCAATTTAAGACCCCGCCCTCCCAATTTCCTTTGTCATTGGCTGTTGTTGGTGATCTTGGTCAGACTAGTTGGACAACATCAACCCTGAATCACATCAAGCAGTGTGAGCATGATATGCTTTTACTCCCTGGTGATCTATCTTATGCTGATTATATGCAACACTTGTGGGATTCCTTCGGCACATTGGTGGAGCCACTTGCTAGCAACCGGCCTTGGATGGTGACAGAAGGCAACCATGAGAAGGAGCACATTCCATTTTTTGAGTCAGGATTTCAATCTTATAATGCACGATGGAAAATGCCTTATGAAGAGAGCGGATCTAGATCAAATTTGTACTACTCTTTTGAAGTTGCTGGTGCACACATCATAATGCTAGGTTCATACACAGATTATGATGATAGCTCAGATCAGTATGCTTGGCTAAAGGCTGATCTTGCCAAGGTTGATAGAAAGAGGACACCCTGGCTCATTGTGTTGTTGCACGTACCATGGTACAATAGCAATTGGGCTCATCAGGGTGAAGGCGACAGTATGATGGCTTCAATGGAGCCTTTGCTGTACGCTGCTCATGTGGATATGGTAATAGCAGGTCATGTCCATGCTTATGAACGTGCGGAGCGAGTCTACAATTCCAGACCTGATCCTTGTGGCGCTGTCCACATAACTATCGGCGACGGTGGGAACCGTGAAGGCTTGGCCCGCAGGTACCGTAACCCGAAGCCAGCGTGGTCGGTCTTCAGGGAAGCGAGCTTTGGGCACGGCGAGCTAAAGATCGTGAACTCCACCCATGCCCACTGGACCTGGCACAGAAACGACGACGAAGAGCCGGTGAGAACCGATGACGTGTGGATAAACTCTCTTGCTGGTTCAGGGTGCATCCAGGAGGGCAGCCGTGACCGTGAGTCGAGGAAGATCCTGATGTCTCCTTGA
>TRINITY_DN24266_c1_g1_i1.p1
TTGATTGCAGTAGTTTTGCAGCGTTTGCCAATAAGCTTTTCTCAGCATTCAGCCGGTCAGTTGAGGAACAGGAAGAATTCTAATTCTGGTAGAGCAAAAGTTTCTGAAAGTACAGATATAGTTACATTTGCTGATGTGGCTGGAGTAGATGAGGCAAAAGAAGAGCTTGAAGAAATTGTGGAGTTCTTAAGGAACCCAGAAAGATATGTTCGTCTTGGTGCTCGCCCTCCTCGTGGTGTCTTATTGGTGGGTCTTCCAGGGACTGGAAAGACACTTCTTGCAAAAGCCGTAGCAGGAGAAGCAGAAGTCCCGTTCATAAGTTGCTCTGCTAGTGAATTTGTTGAGCTATATGTAGGCATGGGAGCAGCTCGAGTACGTGACCTATTTGCTAAGGCCAAAAAGGAATCACCATCGATTATTTTTATCGATGAGATTGACGCCGTTGCAAAAAGCCGTGATAGTCGATATCGC
>TRINITY_DN24266_c1_g1_i1.p2
CGATATCGACTATCACGGCTTTTTGCAACGGCGTCAATCTCATCGATAAAAATAATCGATGGTGATTCCTTTTTGGCCTTAGCAAATAGGTCACGTACTCGAGCTGCTCCCATGCCTACATATAGCTCAACAAATTCACTAGCAGAGCAACTTATGAACGGGACTTCTGCTTCTCCTGCTACGGCTTTTGCAAGAAGTGTCTTTCCAGTCCCTGGAAGACCCACCAATAAGACACCACGAGGAGGGCGAGCACCAAGACGAACATATCTTTCTGGGTTCCTTAAGAACTCCACAATTTCTTCAAGCTCTTCTTTTGCCTCATCTACTCCAGCCACATCAGCAAATGTAACTATATCTGTACTTTCAGAAACTTTTGCTCTACCAGAATTAGAATTCTTCCTGTTCCTCAACTGA
>TRINITY_DN24266_c2_g1_i1.p1
ATTATTTTTATCGATGAGATTGATGCTGTTGCAAAAAGCCGTGATGGTCGATATCGCATTGTCAGTAATGATGAACGTGAGCAGACACTAAACCAATTGCTCACGGAAATGGATGGCTTCGACACCAATTCGGCTGTCATTGTACTAGGGGCAACAAATCGAGCTGATGTTTTGGATCCTGCCCTTAGGCGACCTGGGAGATTTGACCGTGTAGTTATGGTTGAAGCTCCTGATAGGTTTGGAAGAGAATCAATTCTAACAGTTCATGTGTGCAGAAGAGAGCTTCCACTGAGTAAAGATGTAGATCTAGCCGATATTGCTGCAATGACAACTGGTTTTACTGGAGCAGACCTTGCAAACTTGGTAAACGAAGCTGCTTTGTTGGCTGGGAGATTAAATAAAGAAATAGTGGAG
>TRINITY_DN24266_c0_g1_i1.p1
ATGTTCCGACTCCGCCCAGAGGTGGAGTCCCAGGTCCGTGTGGAGCAGACACCGACACAGCGCGGAGCAGATTATGTCATTGATAATGCTGGAGTTTCAAGGAGAATTGTGTTCACGACGACTCGTCCAGTGGACATAAAGACACCATACGAGAAGATGGTGGAAAACATGGTTGAATTTGGGTCACCGGACAAGAGGTCTGGCGGCATGCTCAATTCTGCCCTGGTAGGTCTTATCTATGTTGTATTGATTGCAGTAGTTTTGCAGCGCCTGCCAATAAGCTTTTCCCAGCAATCACCCGGTCAGTTGAGGAATAGGAAGAATTCTAATTCCAGCGGAGCAAAAGTTTCTGAAAGTTCGGATTTAGTTACATTTGCTGATGTGGCT
>TRINITY_DN24250_c0_g1_i1.p1
ATGACATCCACCGTCACCACAACCGTTGGGTGCGGGGGGCTCCCCGTCCGCCCGTTGTCGACGGCGACCAGAGGACGCCCACGCAGATGCGCCGTCCGAGCCCAGGCCGCGGGAGCGGATGCCTCCAATGATAAGTCAGTGGAGGTCATGCGCAAGTTCTCCGAGCAGTACGCCCGCCGATCCAACACTTTCTTCTGCGCCGACAAGACAGTCACTGCCGTCGTCATCAAGGGACTTGCTGATCACAGGGATACTCTTGGAGCTCCTCTATGCCCTTGTAGGCATTATGATGACAAAGCTGCGGAGGTAGCACAAGGATTTTGGAATTGCCCATGTGTCCCCATGCGTGAGAGGAAGGAATGCCACTGTATGCTTTTTCTTACTCCCGATAATGACTTTGCTGGGAAGGATCAGGTTATCTCCTTCGAGGAGATCAAAGAGGCGACATCGAAGTTCTAA
>TRINITY_DN24250_c0_g1_i1.p2
ACAGCCGCCGCCCCTCCATCCACCTCTCCACACCATCTGACGCTGCTCCCACCGAGGTCTCCAAGGCTCACTCCTCACCAGCTTCTGCTCTCTCCCTCCTCATCTCTGCTCTGCTCTGGACCGTTAACTCTCCAGCTCCCCCTCGCTCCGTTCCCTTCCGCCCAAATCACCGGGACCACCACCACCTTCTTCAAGATCGGCGGGCGGGCACCGGCCGGCGATGACATCCACCGTCACCACAACCGTTGGGTGCGGGGGGCTCCCCGTCCGCCCGTTGTCGACGGCGACCAGAGGACGCCCACGCAGATGCGCCGTCCGAGCCCAGGCCGCGGGAGCGGATGCCTCCAATGA
>TRINITY_DN24250_c0_g1_i1.p3
ATGACGACGGCAGTGACTGTCTTGTCGGCGCAGAAGAAAGTGTTGGATCGGCGGGCGTACTGCTCGGAGAACTTGCGCATGACCTCCACTGACTTATCATTGGAGGCATCCGCTCCCGCGGCCTGGGCTCGGACGGCGCATCTGCGTGGGCGTCCTCTGGTCGCCGTCGACAACGGGCGGACGGGGAGCCCCCCGCACCCAACGGTTGTGGTGACGGTGGATGTCATCGCCGGCCGGTGCCCGCCCGCCGATCTTGAAGAAGGTGGTGGTGGTCCCGGTGATTTGGGCGGAAGGGAACGGAGCGAGGGGGAGCTGGAGAGTTAA
>TRINITY_DN24208_c0_g1_i1.p1
TCTTCCGCTCGCCCGACGCCGCACGCGAGGGCATCCTCAGCATCTGGAAGGAGGCCGACTTCATCAAGGTCAGCGACGACGAGGTGGCCTTCCTCACGCGCGGGGACGCCAACGACGAGAAGAACGTGCTGTCCCTGTGGTTTGACGGGCTCAAGCTGCTCGTCGTCACCGACGGGGACAAGGGATGCAGGTACTTCACCAAGGACTTCAAGGGCAGCGTGTCCGGCTTCAAGGTCGACACCGTCGACACCACCGGCGCCGGCGACGCCTTCGTCGGCTCCCTCCTCGTCAACGTCGCCAAGGACGACTCCATCTTCCACAACGAGGAGAAGCTCCGCGAGGCTCTCAAGTTCTCCAACGCCTGCGGCGCCATCTGCACCACCAAGAAGGGCGCCATCCCGGCGCTGCCCACGGTCGCCACCGCCCAGGACCTCATCGCCAAGGCCAACTAGATCATGGCCGCACGCCCGCCGTTCCACCACGTCACTGTCCCCCGCCGCCCCGCCCCTCGTCGTCGACGTCCTCGGTTTCGGTTCATTAGGTAGATCGAGTCTTAGCGTCCGTCTCTGCGCCTCTACGCTGAGACGGTTTGTTTGGGTTAATTAA
>TRINITY_DN24208_c0_g1_i1.p2
CTCTTCCGCTCGCCCGACGCCGCACGCGAGGGCATCCTCAGCATCTGGAAGGAGGCCGACTTCATCAAGGTCAGCGACGACGAGGTGGCCTTCCTCACGCGCGGGGACGCCAACGACGAGAAGAACGTGCTGTCCCTGTGGTTTGACGGGCTCAAGCTGCTCGTCGTCACCGACGGGGACAAGGGATGCAGGTACTTCACCAAGGACTTCAAGGGCAGCGTGTCCGGCTTCAAGGTCGACACCGTCGACACCACCGGCGCCGGCGACGCCTTCGTCGGCTCCCTCCTCGTCAACGTCGCCAAGGACGACTCCATCTTCCACAACGAGGAGAAGCTCCGCGAGGCTCTCAAGTTCTCCAACGCCTGCGGCGCCATCTGCACCACCAAGAAGGGCGCCATCCCGGCGCTGCCCACGGTCGCCACCGCCCAGGACCTCATCGCCAAGGCCAACTAG
>TRINITY_DN24208_c0_g1_i1.p3
ATGAGGTCCTGGGCGGTGGCGACCGTGGGCAGCGCCGGGATGGCGCCCTTCTTGGTGGTGCAGATGGCGCCGCAGGCGTTGGAGAACTTGAGAGCCTCGCGGAGCTTCTCCTCGTTGTGGAAGATGGAGTCGTCCTTGGCGACGTTGACGAGGAGGGAGCCGACGAAGGCGTCGCCGGCGCCGGTGGTGTCGACGGTGTCGACCTTGAAGCCGGACACGCTGCCCTTGAAGTCCTTGGTGAAGTACCTGCATCCCTTGTCCCCGTCGGTGACGACGAGCAGCTTGAGCCCGTCAAACCACAGGGACAGCACGTTCTTCTCGTCGTTGGCGTCCCCGCGCGTGAGGAAGGCCACCTCGTCGTCGCTGACCTTGATGAAGTCGGCCTCCTTCCAGATGCTGAGGATGCCCTCGCGTGCGGCGTCGGGCGAGCGGAAG
>TRINITY_DN24208_c0_g1_i1.p4
ATGCAGGTACTTCACCAAGGACTTCAAGGGCAGCGTGTCCGGCTTCAAGGTCGACACCGTCGACACCACCGGCGCCGGCGACGCCTTCGTCGGCTCCCTCCTCGTCAACGTCGCCAAGGACGACTCCATCTTCCACAACGAGGAGAAGCTCCGCGAGGCTCTCAAGTTCTCCAACGCCTGCGGCGCCATCTGCACCACCAAGAAGGGCGCCATCCCGGCGCTGCCCACGGTCGCCACCGCCCAGGACCTCATCGCCAAGGCCAACTAGATCATGGCCGCACGCCCGCCGTTCCACCACGTCACTGTCCCCCGCCGCCCCGCCCCTCGTCGTCGACGTCCTCGGTTTCGGTTCATTAG
>TRINITY_DN24255_c0_g1_i1.p1
GAGACTTTAAAACCAGGAGGCTTTCCCAACACTCAGTCTACGCAACATGTTCCCAATACGAGCATACCATCGGGTCTTCCTCTCCCACAACAATTGCCTGTATACTCTCAGCCAACTCTGCCTCTTGGGCCTTTTACCAGCCTGGTTGGCTATCCATATTTGCCTCAGAACTATTACCTACCTTCAGCGCCATTCCAGCAAGCGTACTCAAGTAATGGGCCTTTCCATCAATCTGCTGCTCCTGCCGTGCCTGGAGCTGGTATGAAGTATCCGATGGCACAATACAAGAGCAGCCCTCCTGCTTCGACCCTACCACAACCATCATCACTCTCTGGTTACGGAGGGTTCGGAAGTGCAAATAATATCCCTGGAAATTTCAGCCAAAATCAGGGTGCTCCCGCTGCATCCACAACTTTGGGATTTGATGAAGCTTTAGGCACACAATTCAAACACCCCAATCATTATGCAGCACTACAGCAGAGTGATAATTCAACGATGTGGCTTCATGGAGGCGCTGGTTCAAGAACAATTTCTGCAGTTCCGCCTGGTAACTTCTATGGTTTCCAGGGCCAGAGTCAGCATGGTGGCTTCCGCCAGGCACATCAGCCATCTCAGTACGGTGGTCTTGGGTATCCAAGCTTCTACCAGTCGCAGACCAGTCTGCCACAGGAGCACCCCCAGAACCCCACTGAGGGAAGCTTGAACAATCCCCAGGGGGTACCATCCCAGCCTTCACACCAGCTCTGGCAGCACATCTACTAA
>TRINITY_DN24288_c0_g1_i1.p1
CAGGTGCGCGGGGAGCTGGAGCAGGACAAGATCTACATGGGCGGCGTCGACAGGACCGGCCGCCCCATCATCGTCGGCTTGCTGGCCAAGCACTACTCCGCCAACCGCGACATGGCGGAGTTCAAGAGTTTTGTGGTCTACTTCTTCGACAAGATCTGTGCCAGGATCCCCAGAGGGCAGGAGAAGTTCCTCGCCATCATGGATCTCAAGGGCTGGGGCTACGCAAACTGCGACGTCCGGGCCTACATCGCGGCCATTGAGATCATGCAGAACTACTACCCGGAGCGGCTGGGCAAGGCGCTGATGATCAACGTGCCCTACATCTTCCTCAAGGTGTGGAAGACGATGATCTACCCCTTCATCGACGCCAACACCAGGGACAAGTTCGTGTTCGTGGATGACAAGAGCCTGCGGGAGACGCTGCGGCGGGAGATCGACGAGAGCCAGCTCCCGGAGTTCCTTGGCGGGAAGATGCCTCTCGTCTCCCTCAAGGACTACGCCCAGCAGCCTCAGCCCGTTTGCGAGTGA
>TRINITY_DN24288_c0_g1_i1.p2
AGCAGGTGCGCGGGGAGCTGGAGCAGGACAAGATCTACATGGGCGGCGTCGACAGGACCGGCCGCCCCATCATCGTCGGCTTGCTGGCCAAGCACTACTCCGCCAACCGCGACATGGCGGAGTTCAAGAGTTTTGTGGTCTACTTCTTCGACAAGATCTGTGCCAGGATCCCCAGAGGGCAGGAGAAGTTCCTCGCCATCATGGATCTCAAGGGCTGGGGCTACGCAAACTGCGACGTCCGGGCCTACATCGCGGCCATTGAGATCATGCAGAACTACTACCCGGAGCGGCTGGGCAAGGCGCTGA
>TRINITY_DN24288_c0_g2_i1.p1
CTGCTGCTGTGCGGATCGGTGAGGCGGAGGAGTAGGATGGCGAGCGCGGCCGGAGGCGGAGCGGCGGGGGAAGGGGAGTGGCTTAAGGTATCCCAGCTCAGGCCCATGGTGGAAGCGCAGGACCCCAACGCCAAGGCGGTGGACAACCTGACGCTGCGTCGGTTCCTGCGCGCGCGCGACCACGACGTGGACAAGGCCTCCGCCATGTTCCTCAAGTTCCTCAAGTGGCGGAGGGAGGCGGCGCCCGGCGGCTCCGTGCCGGAGGAGCAGGTGAGGAGGGAGCTGTCGCAGGACAAGCTGTGCATGGGCGGCGTCGACAGGGCCGGCCGCCCC
>TRINITY_DN24288_c0_g2_i1.p2
GGGGCGGCCGGCCCTGTCGACGCCGCCCATGCACAGCTTGTCCTGCGACAGCTCCCTCCTCACCTGCTCCTCCGGCACGGAGCCGCCGGGCGCCGCCTCCCTCCGCCACTTGAGGAACTTGAGGAACATGGCGGAGGCCTTGTCCACGTCGTGGTCGCGCGCGCGCAGGAACCGACGCAGCGTCAGGTTGTCCACCGCCTTGGCGTTGGGGTCCTGCGCTTCCACCATGGGCCTGAGCTGGGATACCTTAAGCCACTCCCCTTCCCCCGCCGCTCCGCCTCCGGCCGCGCTCGCCATCCTACTCCTCCGCCTCACCGATCCGCACAGCAGCAG
>TRINITY_DN24288_c0_g2_i1.p3
GGGCGGCCGGCCCTGTCGACGCCGCCCATGCACAGCTTGTCCTGCGACAGCTCCCTCCTCACCTGCTCCTCCGGCACGGAGCCGCCGGGCGCCGCCTCCCTCCGCCACTTGAGGAACTTGAGGAACATGGCGGAGGCCTTGTCCACGTCGTGGTCGCGCGCGCGCAGGAACCGACGCAGCGTCAGGTTGTCCACCGCCTTGGCGTTGGGGTCCTGCGCTTCCACCATGGGCCTGAGCTGGGATACCTTAAGCCACTCCCCTTCCCCCGCCGCTCCGCCTCCGGCCGCGCTCGCCATCCTACTCCTCCGCCTCACCGATCCGCACAGCAGCAGG
>TRINITY_DN24236_c0_g1_i1.p1
ATGGTAACTTTATCAGACTTACCACTGGAACTAAAGAAGCTGATCATCGAGTGGGCAACCCATATGGACTTGTCATGCTACTCAAAGACACTAGGAAGGGATCAGAGGATCGAGGATGAGATCTTTGCGAATGGGAATGCTCCGAAAGACGGCTGTGTCAGACCTATCAGTCAATTAGATAGCACCTTCTTCTCACTATGTCGCCCAATAGTATGGAAGGTTCTCGACCTCCGGAAACTCCCGACGACTGCTTTGAGCGACTTCCACGATATTACAGAGGGCTGTGAAACACTGAGCAGGAAGTACCTACGGACGATGGTCGAACAGGTGAAGACGGAGGTGATCATCTTTCATGAGCCGTTAGTCGAGCATGAGGAGCAGATGACAGTCGGGCCAAACTCGCGGCGAGCCGAGCTGGAGCGATTTCTTCAACTGGAGTTAGTGCTCAGCCAGGACATGGATCCACGCCAAATTGAAGTGCTGGAGCTCGAGCTGGTCTTGCGCGGAGAATGGCTCGACGGATATACGCCAACCTGTACCCACCCCCTCTCCCGACGTCTCTTCTCCCATCTCTCCCGCTTCACCAACGTCAAAATTTTCAATATCGTCTGCCCCGTCTCCCTCTCTATCCCAGAAAACTTGCTCGTCGAGACCCTGCGCAACATGAACGTACTCAGCTCGCTTGCGGCCGACAACATCAGCTATCGTGAAGAGGGCAGGGCGCCAGGAGAAGCTGAATTAGGAACTGATGATGATGAGGAGCAAAGGCACCACCATCAGTTGAAGCGGGCACCAAGATCAAGGCTTGCAGAATGTCTAGCAGAATTGAAGAGTTTGAGGAGCCTGCGAATGTACGACAGTTTGTGTGTAGACGATGTATGGAGCGAGATTCAGTGGCAGACGCCGATAGCGGAGATGGAGCTGGTACGATGTGTGAATCTTTCGAGCCTAGCGATGCAACGGTTCACGCGACAATTCGAGGAGAGATTAGGACGGATGACGATGTGTACGATGGGGCAATCGGAGCGGGAGCAGATCGAGAGCGAGTCGATGATGAGCACGTCGGAGAGCAGCGTATATCTCTGGGAACTACTCCAACGGGAGAACCGACCCTTCTTCCAAAACCTTAGATCCCTCAAACTCGTTGGCATTAACATGTGCGAACATCTCCTCAAGTCCTTCCAACACTCTCCCCGCCTCGTTACCCTCCACGTCGACTCACCCATCATTCGCGCTAAAGCCCTCCTCTCCTTCATCCGTCATGCGAAGCGTCTCCGAGCCCTCAATTGTCGCGTCCGTGGCGGCCCCGGTAGCCTCGACGTTATCATGTATTGCTTGAGTCATGCTATCCTTCTCGACGAATCTTTCTACTAA
>TRINITY_DN24236_c0_g1_i1.p2
ATGAAGGAGAGGAGGGCTTTAGCGCGAATGATGGGTGAGTCGACGTGGAGGGTAACGAGGCGGGGAGAGTGTTGGAAGGACTTGAGGAGATGTTCGCACATGTTAATGCCAACGAGTTTGAGGGATCTAAGGTTTTGGAAGAAGGGTCGGTTCTCCCGTTGGAGTAGTTCCCAGAGATATACGCTGCTCTCCGACGTGCTCATCATCGACTCGCTCTCGATCTGCTCCCGCTCCGATTGCCCCATCGTACACATCGTCATCCGTCCTAATCTCTCCTCGAATTGTCGCGTGAACCGTTGCATCGCTAGGCTCGAAAGATTCACACATCGTACCAGCTCCATCTCCGCTATCGGCGTCTGCCACTGA
>TRINITY_DN24236_c0_g1_i1.p3
ATGTCTAGCAGAATTGAAGAGTTTGAGGAGCCTGCGAATGTACGACAGTTTGTGTGTAGACGATGTATGGAGCGAGATTCAGTGGCAGACGCCGATAGCGGAGATGGAGCTGGTACGATGTGTGAATCTTTCGAGCCTAGCGATGCAACGGTTCACGCGACAATTCGAGGAGAGATTAGGACGGATGACGATGTGTACGATGGGGCAATCGGAGCGGGAGCAGATCGAGAGCGAGTCGATGATGAGCACGTCGGAGAGCAGCGTATATCTCTGGGAACTACTCCAACGGGAGAACCGACCCTTCTTCCAAAACCTTAG
>TRINITY_DN24236_c0_g1_i2.p1
ATGAGATCTTTGCGAATGGGAATGCTCCGAAAGGTATGTAAATACCCCCTCATCTTATTTCTTTCGCTGGACCTCCAACATGATGAAAAGAAAATTACTACAGACGGCTGTGTCAGACCTATCAGTCAATTAGATAGCACCTTCTTCTCACTATGTCGCCCAATAGTATGGAAGGTTCTCGACCTCCGGAAACTCCCGACGACTGCTTTGAGCGACTTCCACGATATTACAGAGGGCTGTGAAACACTGAGCAGGAAGTACCTACGGACGATGGTCGAACAGGTGAAGACGGAGGTGATCATCTTTCATGAGCCGTTAGTCGAGCATGAGGAGCAGATGACAGTCGGGCCAAACTCGCGGCGAGCCGAGCTGGAGCGATTTCTTCAACTGGAGTTAGTGCTCAGCCAGGACATGGATCCACGCCAAATTGAAGTGCTGGAGCTCGAGCTGGTCTTGCGCGGAGAATGGCTCGACGGATATACGCCAACCTGTACCCACCCCCTCTCCCGACGTCTCTTCTCCCATCTCTCCCGCTTCACCAACGTCAAAATTTTCAATATCGTCTGCCCCGTCTCCCTCTCTATCCCAGAAAACTTGCTCGTCGAGACCCTGCGCAACATGAACGTACTCAGCTCGCTTGCGGCCGACAACATCAGCTATCGTGAAGAGGGCAGGGCGCCAGGAGAAGCTGAATTAGGAACTGATGATGATGAGGAGCAAAGGCACCACCATCAGTTGAAGCGGGCACCAAGATCAAGGCTTGCAGAATGTCTAGCAGAATTGAAGAGTTTGAGGAGCCTGCGAATGTACGACAGTTTGTGTGTAGACGATGTATGGAGCGAGATTCAGTGGCAGACGCCGATAGCGGAGATGGAGCTGGTACGATGTGTGAATCTTTCGAGCCTAGCGATGCAACGGTTCACGCGACAATTCGAGGAGAGATTAGGACGGATGACGATGTGTACGATGGGGCAATCGGAGCGGGAGCAGATCGAGAGCGAGTCGATGATGAGCACGTCGGAGAGCAGCGTATATCTCTGGGAACTACTCCAACGGGAGAACCGACCCTTCTTCCAAAACCTTAGATCCCTCAAACTCGTTGGCATTAACATGTGCGAACATCTCCTCAAGTCCTTCCAACACTCTCCCCGCCTCGTTACCCTCCACGTCGACTCACCCATCATTCGCGCTAAAGCCCTCCTCTCCTTCATCCGTCATGCGAAGCGTCTCCGAGCCCTCAATTGTCGCGTCCGTGGCGGCCCCGGTAGCCTCGACGTTATCATGTATTGCTTGAGTCATGCTATCCTTCTCGACGAATCTTTCTACTAA
>TRINITY_DN24236_c0_g2_i2.p1
ATGTCGCCCAATAGTATGGAAGGCAAGTCCTCTTCATCTCTCATGATATGGATAAGAAACAAGAGGAGGTTGATGAACAATGACTGGATCCAGGTTCTCGACCTCCGGAAACTCCCGAAGACTGCTTTGAGCGACTTCCACGATATTACAGAGGGCTGTGAAACACTGAGCAGGAAGTACCTACGGACGATGGTCGAACAGGTGAAGACGGAGGTGATCATCTTTCATGAGCCGTTAGTCGAGCATGAGGAGCAGATGACAGTCGGGCCAAACTCGCGGCGAGCCGAGCTGGAGCGATTTCTTCAACTGGAGTTAGTGCTCAGCCAGGACATGGATCCACGCCAAATTGAAGTGCTGGAGCTCGAGCTGGTCTTGCGCGGAGAATGGCTCGACGGATATACGCCAACCTGTACCCACCCCCTCTCCCGACGTCTCTTCTCCCATCTCTCCCGCTTCACCAACGTCAAAATTTTCAATATCGTCTGCCCCGTCTCCCTCTCTATCCCAGAAAACTTGCTCGTCGAGACCCTGCGCAACATGAACGTACTCAGCTCGCTTGCGGCCGACAACATCAGCTATCGTGAAGAGGGCAGGGCGCCAGGAGAAGCTGAATTAGGAACTGATGATGATGAGGAGCAAAGGCACCACCATCAGTTGAAGCGGGCACCAAGATCAAGGCTTGCAGAATGTCTAGCAGAATTGAAGAGTTTGAGGAGCCTGCGAATGTACGACAGTTTGTGTGTAGACGATGTATGGAGCGAGATTCAGTGGCAGACGCCGATAGCGGAGATGGAGCTGGTACGATGTGTGAATCTTTCGAGCCTAGCGATGCAACGGTTCACGCGACAATTCGAGGAGAGATTAGGACGGATGACGATGTGTACGATGGGGCAATCGGAGCGGGAGCAGATC
>TRINITY_DN24283_c0_g1_i5.p1
ATGGCACCACCACGCTCAAACGATCGCAAACCACACCAGTTTAGAAATTTGACTTTCACCGATCATCGACCCAAGTTCCTGGCAAACATCGATGCAGCGTTAAGGGGAACCCAACCGGAAAAGCAACACGACCCTTCGAGGTCGAGGTCACGTCACTATCCTGGGGATGAGGAAGAGGAGGAAACCGAAGTCTTGGATCCATCTCGACCAGCCATACCCGTCAGACCGAGGGATATTAACCATAATAATGAGGCAGATGATGAGCAGCCACAGTTTGTGGATAGCACCGATCTGTTAGGCATGGGTCGTCTTTCTGATGAAGGTGAAGAACTCGATGAAGATTCGCCCGAGGTGGTCGTGCTCAAAGAAGGAAAACACCTGACGAAAGAGGAATACGAGGCTGAAAAGATTCGTCTTCGTGATCACCCAGACACCCCCTCAACACTACCAACCTCATCGCGGCCAAGCATCAAGCCTTCGTTAACGTTCTCCTCGGGCAACAAAGCGAGCAGCAGCTCAACGGGGAAACGAAAAGCTACAGTCGTAGAGGCCAACGAGAAACACAACGACGGCTGGTCGGAGTTAGTCAAACGAACAAAAGGAGAAAAATCCGTGTTGGTCTCGACTATCGAAGAGGAAAGAGAACAGGTCGAAAAGACATTGATCTCTAAGAAACAGAGAAAGACCGAGCTTAAGGCGAAGAACAAGAAGGCCAAAAGTTTAATGTCTTTTTCTTAA
>TRINITY_DN24283_c0_g1_i1.p1
ATGGGTCGTCTTTCTGATGAAGGTGAAGAACTCGATGAAGATTCGCCCGAGGTGGTCGTGCTCAAAGAAGGAAAACACCTGACGAAAGAGGAATACGAGGCTGAAAAGATTCGTCTTCGTGATCACCCAGACACCCCCTCAACACTACCAACCTCATCGCGGCCAAGCATCAAGCCTTCGTTAACGTTCTCCTCGGGCAACAAAGCGAGCAGCAGCTCAACGGGGAAACGAAAAGCTACAGTCGTAGAGGCCAACGAGAAACACAACGACGGCTGGTCGGAGTTAGTCAAACGAACAAAAGGAGAAAAATCCGTGTTGGTCTCGACTATCGAAGAGGAAAGAGAACAGGTCGAAAAGACATTGATCTCTAAGAAACAGAGAAAGACCGAGCTTAAGGCGAAGAACAAGAAGGCCAAAAGTTTAATGTCTTTTTCTTAA
>TRINITY_DN24283_c0_g1_i2.p1
CCCGCAAGGTCGGGGTTTTTTTTAGTTATGATACATGGTCGCAGATGTTTTTTTTTTCTGTTTTTCGTAGGAAGTGTGATGAGAAACTTACGACGAATCTTTTCAGCCTCGTATTCCTCTTTCGTCAGGTGTTTTCCTTCTTTGAGCACGACCACCTCGGGCGAATCTTCATCGAGTTCTTCACCTTCATCAGAAAGACGACCCATGCCTAACAGATCGGTGCTATCCACAAACTGTGGCTGCTCATCATCTGCCTCATTATTATGGTTAATATCCCTCGGTCTGACGGGTATGGCTGGTCGAGATGGATCCAAGACTTCGGTTTCCTCCTCTTCCTCATCCCCAGGATAG
>TRINITY_DN24283_c0_g2_i1.p1
CCCCGCGCCCCCCCCCTATTCACCCCCTCGGTCCCTCCACGACGCTCTTCCGATCTGTCATTGCTATGTGCCAGGTTGGAGTTGGGGATGAAGGAAACGGACAAGATGAAGGTCAATGGACATGTGATTTGGTATGCGATCGCGCAGGCAATTTTCTACATCTTTTGCTTCAGATGGAAGGATCTTTTGGTGGCAGAGGATGATGAGGAGCTGGAGCAGGATGGGGATGATGAGTTTACAATTCATCTTACGCAACCCAAGAAATTCAACGATCGATGGTTGAGTGGATTGAAGATTCTGGAACGAGCCATCACTTCACCTCTTAATCCGCTCAAAGTGAGTCTTTATATATGTTAG
>TRINITY_DN24283_c0_g2_i2.p1
CCCCGCGCCCCCCCCCTATTCACCCCCTCGGTCCCTCCACGACGCTCTTCCGATCTGTCATTGCTATGTGCCAGGTTGGAGTTGGGGATGAAGGAAACGGACAAGATGAAGGTCAATGGACATGTGATTTGGTATGCGATCGCGCAGGCAATTTTCTACATCTTTTGCTTCAGATGGAAGGATCTTTTGGTGGCAGAGGATGATGAGGAGCTGGAGCAGGATGGGGATGATGAGTTTACAATTCATCTTACGCAACCCAAGAAATTCAACGATCGATGGTTGAGTGGATTGAAGATTCTGGAACGAGCCATCACTTCACCTCTTAATCCGCTCAAAACTTGCACGGAGCCAGTGGTAACGCGGTTTGCGAAGATCTCACACCAGACGAATTTCATGTATTGTTATGATATCATTCGAAGGAATCACAGCTGGAAAGCTGGGGGTGGGATGCAGTGCTCGAGTACTGCAACCTTAGGCCTTGTATCCTTGCCGGCGTCGACCCAGTCCAGCTCCTCGGGTGAGATA
>TRINITY_DN24296_c0_g1_i1.p1
TTAAGCGTGCTTCACGATCATATTCACATGGAGGGCAAACCCCTAAGGCTCCCAAGTCCCAACTGCGCATCACATTGTCATACAGACATTACGATTCACTCAACATATGGCCATAGGCCAACCCACTTCAGGAACTTGCCCTACCTCCCGGGAGCACGAGCGCCACCAAATCCGGCCCTAGTTCTTACCGCCTTCATCGACCTCGAGCTCCTGGATGATGACGTAGCCGACCTTCTTGGGGCTCTCGATGTCGGACGCCTCGTCCTCGTCGTCGTAGAGCTCGTCGTACGCGGAGACCGCAGCAGCTCCGGCGACCATGGACCAGACGAGGTACACGGAGGCAGCGGTGAGCGCGCCGCAGGCGAGGCCGAAGAGGAGCCCCACGACCACCACAAGTATGTCCCTGACGCGCTCCTG
>TRINITY_DN24296_c0_g2_i1.p1
ATGGAGGGCAAAACCCTAAGGCTCCCAAGTCCCAGCCACCCACTACATAGTCATACAGACATTAAGATTCACTCAACACATAATCATATGGCAATAGGTCATCCCACTACAGGAACTTGCCCTAGCACCCGGGAGCCGGGAGCACGAACGCCACTAGATCTGGGTCTACTTCTTACCGCCTTCATGCACCTCGAGCTCCTGGATGATGACGTATCCGACCTTCTTGGGGCTCTCGGTGTCAGACGACTCGTCCTCGTCCTCATAGAGCTCGTCGTACGGGGAAGCCGCGGCGGCGCCGGCGACCATGGACCAGACGAGGTACACGGAGGCAGCGGTGAGCGCGCCGCAGGCGAGGCCGAAGAGGAGCCCCACGACCACCACAAGTATGTCCCTGACGCGCTCCTGGGGCCCGGCGGCCGCGGCCGTGGCGGGGTGCAGGAGATCGGGGCGATGGATCTGAACGTTGGCGGGGATAGAATGGAGGTGGTGGTGGTTGCGGTGGCCGTGGGGGACGTGTGGACCGAGGCGGCGGACGCGGAAGACGGTGATGACCGTGGCGACGTGGGGAGCGCCGAGGTGGCGGTTGACGGCGCCGTCGCCTCTGCTGGGGTCGGGGTTGGGATCGGACGGGATGGCGACGAGGAAGCCGTGGCACGGCCGCGCGTCGGCAGCCAGGAGGGACGCGGCGACAACGGCGAGGAGAAGGAGGAGGCGGCGAGCGGCCATAGCGGCGGCGGAGAGCCGGATCTGTGCCTGGGGAAAGGGAAGGTTCGCTTCCTCAGAGAAAATGGAGCTTGGATAAAGTCGACCCTG
>TRINITY_DN24296_c0_g2_i1.p2
AGGGTCGACTTTATCCAAGCTCCATTTTCTCTGAGGAAGCGAACCTTCCCTTTCCCCAGGCACAGATCCGGCTCTCCGCCGCCGCTATGGCCGCTCGCCGCCTCCTCCTTCTCCTCGCCGTTGTCGCCGCGTCCCTCCTGGCTGCCGACGCGCGGCCGTGCCACGGCTTCCTCGTCGCCATCCCGTCCGATCCCAACCCCGACCCCAGCAGAGGCGACGGCGCCGTCAACCGCCACCTCGGCGCTCCCCACGTCGCCACGGTCATCACCGTCTTCCGCGTCCGCCGCCTCGGTCCACACGTCCCCCACGGCCACCGCAACCACCACCACCTCCATTCTATCCCCGCCAACGTTCAGATCCATCGCCCCGATCTCCTGCACCCCGCCACGGCCGCGGCCGCCGGGCCCCAGGAGCGCGTCAGGGACATACTTGTGGTGGTCGTGGGGCTCCTCTTCGGCCTCGCCTGCGGCGCGCTCACCGCTGCCTCCGTGTACCTCGTCTGGTCCATGGTCGCCGGCGCCGCCGCGGCTTCCCCGTACGACGAGCTCTATGAGGACGAGGACGAGTCGTCTGACACCGAGAGCCCCAAGAAGGTCGGATACGTCATCATCCAGGAGCTCGAGGTGCATGAAGGCGGTAAGAAGTAGACCCAGATCTAGTGGCGTTCGTGCTCCCGGCTCCCGGGTGCTAGGGCAAGTTCCTGTAGTGGGATGA
>TRINITY_DN24296_c0_g2_i1.p3
CAGGGTCGACTTTATCCAAGCTCCATTTTCTCTGAGGAAGCGAACCTTCCCTTTCCCCAGGCACAGATCCGGCTCTCCGCCGCCGCTATGGCCGCTCGCCGCCTCCTCCTTCTCCTCGCCGTTGTCGCCGCGTCCCTCCTGGCTGCCGACGCGCGGCCGTGCCACGGCTTCCTCGTCGCCATCCCGTCCGATCCCAACCCCGACCCCAGCAGAGGCGACGGCGCCGTCAACCGCCACCTCGGCGCTCCCCACGTCGCCACGGTCATCACCGTCTTCCGCGTCCGCCGCCTCGGTCCACACGTCCCCCACGGCCACCGCAACCACCACCACCTCCATTCTATCCCCGCCAACGTTCAGATCCATCGCCCCGATCTCCTGCACCCCGCCACGGCCGCGGCCGCCGGGCCCCAGGAGCGCGTCAGGGACATACTTGTGGTGGTCGTGGGGCTCCTCTTCGGCCTCGCCTGCGGCGCGCTCACCGCTGCCTCCGTGTACCTCGTCTGGTCCATGGTCGCCGGCGCCGCCGCGGCTTCCCCGTACGACGAGCTCTATGAGGACGAGGACGAGTCGTCTGACACCGAGAGCCCCAAGAAGGTCGGATACGTCATCATCCAGGAGCTCGAGGTGCATGAAGGCGGTAAGAAGTAG
>TRINITY_DN24245_c0_g1_i1.p1
CTGAAGGGTACAGCTACTAACGCATGCGGGTCATGCAGCTTCGACGATGCTCAGTTCACTTTACTAGATGTAAGAGTTGGTAGAGTAGCGTCAGGAACCGTCTGGAAACGGTTATGTAAATATAGTCTACCGCTGGCGGTCGTATACTTCACTAGGCTTGATGTTAGTGCTTACTATATACCAACTAGAGCAGCTGTCAATACGTTACATGATAGCGATCTCAGGTATCTATCTAGAGTTCAGTACGGACCTACTCTCTTTCCATACGGCCCAGTCAGCGATCGAGACATATTAGAAGACGTCTTTATGACCCACCACCAATACACTGACCGAATGTCGCTCAGGCCAACAACAATCAGCAACATCCTAAGAGGACTGGTACCTCTAAAGCACACCAAAGTGTCTGCTAAGCACCTGCGACATGTCACCATCAAAGAGCTCCAAGCTCTAGACGAAGCATTTGTATTAAGCCGGGTGCAGTTTTTAGAATATTTTGTAACTAGGCTCCACCAACATGTAGATTTCACAGAGGCATTCTTTGCAGGTCTCGTGGTCTGGGTACTCAACCTACCTGATGAGCTTTATGGCCTAGTCAGAGCAAGTAAGGTGTGGTACAAACCTTATTTAGACGTCTTATCATTTGCTAGTTACGTCAAGATGAACACAACCTTGCGACTGAAAGCACTACAAAACAGCCTGGGTGTAGACTTGACTGCCTGTTTCGAATTTGAGGTATTGGTAAACAGAGGACTGGGCAGTATAGACTGGGCTAGTGAGCGAGAACACCGAGAACGCCCCAACACCTGTAACATACCAGACGACACCATCTACCGGAGGTGTGGCACCTTATTCTCAACCCTATTGAGGAATGGTCATAAGCCTACAAAGAAAAAGTGGGATAACCACTGGAAGATGCGGTGGAAGTGGGCACCTGCCGGCACGTTTTTCAGTCAGTATTCAGAAGATGACGAATATCGAGCTAGTGATAGCACACTCCGCAACAAAATCTATGCTTTAAGTAGAATGCCACACTTCGATGTCGACCATTTCTTGAGTCGCCGTCCAGAGGTACAGGCTAAAGCAATGACTAAGTATGAGTGGGGTAAACAGCGGGCAATATACGGCGTAGATAATACATGTTTCATACTGAGCCAGTATGGGTTTGGTGATTGTGAAGGGTTACTTAGTAACTTATTTCCAATAGGCAAGAGTGCTACACCAGACAATGTGTCGGCAGCAGTACAGAACGTTCTTAAAAATGGAGTGCCCTTTTGTTTCGACTTCGAAGACTTTAATTCACAACATGCGACAACAACTATGCAAATAGTGCTTATAGCGTATCGCGACGTTTTTCACTCATATCTTGATCCAGATCAGGTACGCGCGATCAACTGGCAGATAGCGGCATTAGACGACGTAACAGTACTCGACAAGGCTAACGGGTCATACAAGGCTAAAGGGACTCTACTGTCTGGATGGCGCATGACGACTTTCATAAACACAGTACTCAATAAGGTATACATAGACGAGTGTTTAGCCGGTCAACTAGTGCCCACATTACATAACGGTGATGATGTACTGGCCGCTGTTGTAAGTTTACGACAAGTCCAAACATTAATGAGTCGCGCGCGGACATTTAACATCAGGTTTCAAGCACACAAATGTTTCTTAGGTGGGATAGCTGAATTCCTGCGGGTAGATCACAAACAGAAAGTCGGTGGACAATACTTGGCTAGAGCTGTTTCCACATATGTACACGGCCCCACAGAATCTATAATACCGAATGACGTCATAGCCGTCGTCAAGTCGATCAACGTACGGAAACGTGAGATTATTGAACGGAAGGGTAAGAAAGAAATCATGGATGTGTTGAGCAACGCGCAACATACATGGATAGCGCATCTCTGGGGACTGAAGACCAGAGACATTGACACTATCGTCACCACTCATGTGAGCCTAGGTGGTATATCAGACGTAGTGTCGGAACAATCACTAGCGTATCGTATTGAGCGCGTACCCGCTAGGAGAAGTTTCGACCCAGGCGGTAAGATACTGGTTGACATGGGTCAACCTCTACCGGGGGCATACGCGTATGCCCAACAAGTCACTAATGTACATGGACTCGAGCACTATCGTATGCAAGTTTACGACAGTGTTAAAAAATCAATATTTGCAACAACAATTGTAAGCCGCTTTACTGTGGCTATTCATAAACTAACCGGAACAGACCGTGGTGCTGAGGTGCTTGACGCCAATCAGTATGGGATGTTCCGTGGCCAGATAGACAATGTCAAGACGTTGCTATCAAAAGCTTTTAAGATCCCATTATACGAGTTTACTCGAGGGATGTCAGCTATCGTAGAGTCTCTACGATACACTGCCAACCCCCTGGAGACGCTTATATTGTGGACATGA
>TRINITY_DN24227_c0_g1_i1.p1
TATATCAAGTTGGCAATCGGGAATGCACCATGGCCCATTGGAGTGACTATGGTTGGCATCCACGAGCGTTCTGCCCGAGAAAAGATCTACACAAACAGCGTCGCCCACATCATGAATGACGAGACCACTCGCAAGTATCTTCAGTCAATCAAGAGGCTCATGACGCTTTCCCAGCGGCGTTACCCTGCACTGCCCTCAAAATCAGTGGAGTTCAACAGCCTGGCAAATGGGAGTGACCTGCAGGCGCTTCTATCGGAAGAGAATGGTTCGGGTAAAGCTTCCGAGGAAAGGCTCCGGTTGATGCCAGCATTGAAAGAGTGA
>TRINITY_DN24249_c0_g1_i1.p1
GCTTTGAAGTTTGGGTGGTTTTTCTTGTTTTACCTTCTCCATATCTTATTCTGTGTCTGGTCAGCTGTGGCTCCTCCATTTCCATTCAAAGGAAAATCCTTGGCTGGGATTTTGCCGGCTATTGATATCATAGGCAGGAGTGCTATTGTGGGGATATTTTACTTCATTGGATTTGGAATGTTCTGCCTTGAATCACTGCTCAGCATCGTTGTCATTCAGCAAGTATACATGTACTTCCGTGGAAGTGGAAAAGCTGCAGAGATGAAGCGAGAGGCGGCCCGTGGTGCTATGAGGAATGCCTTTTGA
>TRINITY_DN24242_c0_g1_i1.p1
GCTGAACTCAGCAGAATGCTCTTCCCCGCCAGAACCACACTCTTCCGCAGAACCAGCTGTCCTCTCTCAAGCCCTCCCTCAGCCTCTCGCCCTCCCAGCTATCGTCTCATCCACCAAGACTCTTCTCTCTCTACATTCTTGCTCGACCTCTCTGCTCATTCAGATAATCCATCCGAACAACAGGATGAACAACATCTCTATCAAGATCCATCTCTCGCTATTACTCGAAGATCAATCGCTTCCGAATACGGCTCCACCAGGCAGTCCATCATCAAATTACCAACCGAACTCCTCTCTGGCGTTCAAGAACTCGTCCAATCCATCTCTCATCGATCAACCATTAGGACCAACGCACTCGGATTATATGGGAAATATAGACTCACCAGCTCAAAGGAATCACTCAACATGTCTAACAACCACCTCATGGATACTTTCCTTTCCGAACAAAATATTAAAGATTCAAAAAAATTGATCAAACCCAAGCTAAGGACCACCTACGATCATCTCACCTCCATATCCTTCGCCGCCGCTGCAATGCCCTCAGCCTATGGGGCAACACTCAAAGTACTCTTGGAACTGAAACGTAGGCTAAACAGTGACAAGATTCGCCGTGGCTTAGAATCCGAATGGACTCCTAAGACACTCGTCGATTACGGCTCTGGTACTGGTTCCGCTGCTTGGGCCGCTCTCCAAGTTTGGCCAGATAGTCTCAAGGAATACACAGCACTAGATAAATCTAGCAGTATGATCTGGCTCAACGAAACTTTACTCAATAAACGCCCTACTCCTCCCTCCCTCGGGCATGAAACTTCTGACCTCAAAACTTCCTTTCGAAGAATCACCATCTCACCAACCCAGGCCGAAAGAGCAAAACACGCCAACGCCAATACCCCCACCGACTGGCTCAAAGAAATCGAAAAAGAAGAAGTCAAACAATCAAAACTGGTTGAAATTGACCCAGAGCCCTCCAAATTTGATGAGTCTGCTGACTCCGATGGCCTACTAGCGATCATGTCTTTCACTTTGAGCGACCTTCCAAATCAAGCTGCAAGGCGCGAAGCCATTGAAGGCATGTGGAACAGTGGGGCGGAGACGATGGTAATTGTTGATCGAGGTACACCAGCTGGCTTTCAAGTCGTGGCCGACGCTAGACAACAACTGCTGATGTTAGGCCGAAGGGAAACTAGAAGAGCAACGTACGAAAGAGAGGTCGCAAGCCATGAGAATAATCAAGATGTATCCTCAGAAAACCCTACAGCTTTGGGATCGTGGGTATTGGCCCCTTGCCCGCACGACAAACCCTGCCCATTACACCTCTCAGATAACCCGAAACATTTCTGCCATTTTTCTCAACGGATCGAAAGACCCAAATTTCTCAAAGACACGAAACATACCACTAAACACGAAGAGGACGCCAAATTCTCTTACGTTATCATCCGAAAGGGCCAGCGGCCTCCCCTTCCTTCCATATCCCCCTCTTCGTCTAGCCCATCAGCTGAAACAGGCGCAACATCTACGCCTGACAAAAACGAAGAGTCGACGAATGCTGCTGCATTAGAATGGCCTCGTATCATTCTCCCACCGCACAAATGCAAGGGACATGTCATCTTCGATGTTTGTGCTGTTTCTGGTCGAATTGAAAGACTGACGGTTCCCCGATCCCAAGGAAAACAAGCGTACTATGACGCTCGCAAAACATTTTGGGGTGATTCTTGGCCACATGGAAGTAAAAAACCTGCACTCGTTAAGGATTTACAAGGTCGTAACGGCAACAGGGGTGATCGCAGGAGGAAGAAGAAAGAATTAAGTGCTCAGGAGAATCAGTGA
>TRINITY_DN24242_c0_g1_i1.p2
CTGAACTCAGCAGAATGCTCTTCCCCGCCAGAACCACACTCTTCCGCAGAACCAGCTGTCCTCTCTCAAGCCCTCCCTCAGCCTCTCGCCCTCCCAGCTATCGTCTCATCCACCAAGACTCTTCTCTCTCTACATTCTTGCTCGACCTCTCTGCTCATTCAGATAATCCATCCGAACAACAGGATGAACAACATCTCTATCAAGATCCATCTCTCGCTATTACTCGAAGATCAATCGCTTCCGAATACGGCTCCACCAGGCAGTCCATCATCAAATTACCAACCGAACTCCTCTCTGGCGTTCAAGAACTCGTCCAATCCATCTCTCATCGATCAACCATTAGGACCAACGCACTCGGATTATATGGGAAATATAGACTCACCAGCTCAAAGGAATCACTCAACATGTCTAACAACCACCTCATGGATACTTTCCTTTCCGAACAAAATATTAAAGATTCAAAAAAATTGA
>TRINITY_DN24242_c0_g1_i1.p3
ATGATCGCTAGTAGGCCATCGGAGTCAGCAGACTCATCAAATTTGGAGGGCTCTGGGTCAATTTCAACCAGTTTTGATTGTTTGACTTCTTCTTTTTCGATTTCTTTGAGCCAGTCGGTGGGGGTATTGGCGTTGGCGTGTTTTGCTCTTTCGGCCTGGGTTGGTGAGATGGTGATTCTTCGAAAGGAAGTTTTGAGGTCAGAAGTTTCATGCCCGAGGGAGGGAGGAGTAGGGCGTTTATTGAGTAAAGTTTCGTTGAGCCAGATCATACTGCTAGATTTATCTAGTGCTGTGTATTCCTTGAGACTATCTGGCCAAACTTGGAGAGCGGCCCAAGCAGCGGAACCAGTACCAGAGCCGTAA
>TRINITY_DN24242_c0_g1_i1.p4
ATGAGAATAATCAAGATGTATCCTCAGAAAACCCTACAGCTTTGGGATCGTGGGTATTGGCCCCTTGCCCGCACGACAAACCCTGCCCATTACACCTCTCAGATAACCCGAAACATTTCTGCCATTTTTCTCAACGGATCGAAAGACCCAAATTTCTCAAAGACACGAAACATACCACTAAACACGAAGAGGACGCCAAATTCTCTTACGTTATCATCCGAAAGGGCCAGCGGCCTCCCCTTCCTTCCATATCCCCCTCTTCGTCTAGCCCATCAGCTGAAACAGGCGCAACATCTACGCCTGACAAAAACGAAGAGTCGACGAATGCTGCTGCATTAG
>TRINITY_DN24278_c0_g1_i1.p1
AAAAACCGGCAAGGGGAGCGAAGCGGAGAGTCTCGAGAGCAAGGGAGCGCGGTGACGTCATCGTTTTCCAAGGTTTCTCGATCGGCTGCTATGGCGACCAGGGCGGCGTCGAGATTCCTGCAGCGCAGGCTCCTGTCTTCCGGCGGCAAGGTCCTCAGCGAGGAGGAGAAGGCCGCGGAGAAAGTGTACATCAAGAAAATGGAACAAGAGAAGCTGGAGAAGCTCGCACGCAAGGGCCCCAGCTCAGGAGAGCAACCTTCGTCGACTACAGTCTCTGCAGCAAGTGATGTGAAGACTGGGGCTGGGCCAACAGAGTCAGCGTCTGCAAACGTGTCTACCGACAAGAACAGGAACTACGCTGTCCTGGCAGGCACAATTGCTGCTCTGAGTGGCCTGGGTTGGTATCTATTGTCAAAGCCTAAGAAGTCGGAGGAGGTTGTGGACTGA
>TRINITY_DN24278_c0_g2_i1.p1
GTCGAGCGGGTGACATCATCGTCATCCAGGGTTTCTCAATCGGCAGCGATGGCGACCAGGGCGGCGGCGAGGTTCCTGCAGCGCAGGTTTCTGTCTTCTGGCGGTAAGGTCCTCAGCGAGGAGGAGAAGGCCGCCGAGAACGTGTACATCAAGAAAGTGGAACAAGAGAAGCTGGAGAAGCTCGCACGCAAGGGCCCCAGCTCAGGAGAGCAACCCTCGTCAACCACAGGCTCTGCAGCAAGTGATGTGAAGGCCGATGCTGGGCCAACGGAGTCAGCATCTGCAAGTGTGTCGACGGACAAGAACAGGAACTATGCTGTTCTGGCAGGCGCAGTTGCTGCCCTGGGTGGCTTGGGTTGGTATCTATTGTTAAAGCCTAAGAAGTCGGAGGAGGTTGTGGACTGA
>TRINITY_DN24203_c0_g1_i1.p1
CGGTTAATTCCTTTTGTTGCACTTGATGCTGGAAGTGATCGGGTTGCAGCTGGGCGTGCACTTGATCTTCCAGTGTATTTTGGTGATTCTGGAAGCAGAGAGGTACTGCACAAAATTGGAGCTGAAAGAGCTTGTGCTGCTGCAATTACTTTGGATACTCCTGGTGCAAACTACAGAGCTGTCTGGGCGTTGAACAAATATTTCCCAAATGTGAAGACATTTGTTAGAGCACATGATGTTGATCATGGTGTTAATTTGGAGAAAGCTGGTGCAACAGCGGTTGTCCCTGAGACCTTGGAGCCAAGTCTTCAGCTAGCTGCTGCTGTTCTTGCACAAGCAAAACTCCCAATGTCAGAGATTCAGGAAAGCATCAACGAGTTCCGGAATCGTCATCTGTCAGAGCTTACAGAGTTGTGTGCTACGTCAGGAAATTCTCTTGGCTATGGGTTTTCCAGAGTTATGTCCAAATCGAAGTCTATCAGCTCCGATGATGAAAGCGAAACAGTGGATGGCGCACTAGCAATTTGA
>TRINITY_DN24215_c0_g1_i3.p1
ATGCATCCAGACTCCGATTGCGACGAACTTGATATGGTTGGAAAGATAAGGAGATTATCTAACCAACCCAACTGGTTCCACCCTAAAATTCGGCCGGAGTCAACGGGAATCGTCGAAACAAGTCAGAGTTTAGATTCTGTTTTGGTGCTGCGACACCGTCTGTTGGGCCGTGTATCACGTTGGAGCCCATTAGGGGCGCGTCCAGGGGTCACGCACGCCCTAATACTCTATTTATTCAGCAGCCGACGCCACATTAGGGTTGGGTTTTGCTTAAGTTTAGATCTGTCGAGAACAGCCGCCGTCGATCGGTTTGTGAGACCCCAACTTGTGAGCTTAATCATTCATCCGCAATATACTCTTGAAGTGGAGTCGTCCTCGACTCAAGCA
>TRINITY_DN24270_c0_g1_i1.p1
GAACTTGGTGGGAATGCACCTTGCATTGTTTTCGATGATGCGGACATTGATGTTGCTGTTAAAGGCAGTCTTGCTGCCAAGTTCCGTAACAGTGGACAGACATGTGTTTGTGCAAACAGGATATTGGTGCAAGAAGGTATCTACGAAAAGTTTGCAAAAGCATTCATCCAGGCTGTTCAGAGTTTGAAGGTCGGTAACGGTCTAGAAGAGAGTACATCTCAGGGTCCTCTGATTAACGAAGCTGCTGTTCAAAAGGTGGAGAAGTTCATAAATGACGCGACTTCAAAGGGAGCAAATGTCATGCTAGGTGGTAAAAGACACAGCCTGGGGATGTCATTTTATGAGCCAACTGTAGTAGGGAATGTCAGCAATGATATGCTTCTTTTCAGAGAAGAAGTTTTTGGTCCAGTTGCACCCCTTATACCGTTCAAAACTGAGGAAGAAGCAGTCCATATGGCCAACGATACAAACGCAGGCTTAGCTGCATACATATTTACCAAGAGCATACCTCGTTCATGGCGTGTATCCGAATCTCTTGAATACGGCTTAGTTGGGGTAAACGAGGGGATTATTTCAACAGAGGTGGCACCATTTGGCGGAGTAAAGCAGTCTGGTCTAGGGAGAGAAGGATCGAAGTACGGCGTCGACGAATACTTGGAGCTCAAGTACATCTGCATGGGCAACTTGGGTTGA
>TRINITY_DN24270_c0_g1_i1.p2
ATGCAGATGTACTTGAGCTCCAAGTATTCGTCGACGCCGTACTTCGATCCTTCTCTCCCTAGACCAGACTGCTTTACTCCGCCAAATGGTGCCACCTCTGTTGAAATAATCCCCTCGTTTACCCCAACTAAGCCGTATTCAAGAGATTCGGATACACGCCATGAACGAGGTATGCTCTTGGTAAATATGTATGCAGCTAAGCCTGCGTTTGTATCGTTGGCCATATGGACTGCTTCTTCCTCAGTTTTGAACGGTATAAGGGGTGCAACTGGACCAAAAACTTCTTCTCTGAAAAGAAGCATATCATTGCTGACATTCCCTACTACAGTTGGCTCATAA
>TRINITY_DN24270_c0_g1_i2.p1
GAACTTGGTGGGAATGCACCTTGCATTGTTTTCGATGATGCGGACATTGATGTTGCTGTTAAAGGCAGTCTTGCTGCCAAGTTCCGTAACAGTGGACAGACATGTGTTTGTGCAAACAGGATATTGGTGCAAGAAGGTATCTACGAAAAGTTTGCAAAAGCATTCATCCAGGCTGTTCAGAGTTTGAAGGTCGGTAACGGTCTAGAAGAGAGTACATCTCAGGGTCCTCTGATTAACGAAGCTGCTGTTCAAAAGGTGGAGAAGTTCATAAATGACGCGACTTCAAAGGGAGCAAATGTCATGCTAGGTGGTAAAAGACACAGCCTGGGGATGTCATTTTATGAGCCAACTGTAGTAGGGAATGTCAGCAATGATATGCTTCTTTTCAGAGAAGAAGTTTTTGGTCCAGTTGCACCCCTTATACCGTTCAAAACTGAGGAAGAAGCAGTCCATATGGCCAACGATACAAACGCAGGCTTAGCTGCATACATATTTACCAAGAGCATACCTCGTTCATGGCGTGTATCTGAATCTCTTGAGTACGGCTTAGTTGGGGTAAACGAGGGGATTATTTCAACGGAGGTGGCGCCATTTGGCGGAGTAAAGCAGTCTGGTCTAGGGAGAGAAGGATCGAAGTACGGCATTGACGAGTACTTGGAGCTCAAGTACATCTGCATGGGCAACTTGGGTTGA
>TRINITY_DN24270_c0_g1_i2.p2
ATGACCGATCTTGCAGCTAAACGCAACTCACGCCCTTCTAAGCACGCCTGGTTTCTCCGTTCATCATCTGCCGAGTGTTTCGAGCTAGAGGCCGACTTCAGGACTCAACCCAAGTTGCCCATGCAGATGTACTTGAGCTCCAAGTACTCGTCAATGCCGTACTTCGATCCTTCTCTCCCTAGACCAGACTGCTTTACTCCGCCAAATGGCGCCACCTCCGTTGAAATAATCCCCTCGTTTACCCCAACTAAGCCGTACTCAAGAGATTCAGATACACGCCATGAACGAGGTATGCTCTTGGTAAATATGTATGCAGCTAAGCCTGCGTTTGTATCGTTGGCCATATGGACTGCTTCTTCCTCAGTTTTGAACGGTATAAGGGGTGCAACTGGACCAAAAACTTCTTCTCTGAAAAGAAGCATATCATTGCTGACATTCCCTACTACAGTTGGCTCATAA
>TRINITY_DN24253_c0_g1_i4.p1
ATGAATATCTTGAGTTATGGTGTGTATGTTCAGTTTCGCGGCTCAGCCGGACATCATGTCCGCCCTTGCTTTTTCTTGTCCCAGTGGCTGGTGCGGATCTACGCATGGTTGGTCTATGCTCATCCTCTGCCTGAATTTCCGGTGTGCTTTGGATTAACGCTATTGAGTTTTAACAAACGTGGCGTCAATTTGGACCAGCTGGGGACAAGCGAGCATAATTTTCCTTCGATAGTTAGCGCCCATTTCGAGTTGGAGAGGGTTGCCCTCGAGATAGACGGTCTGGAGATGAGGCATCGCGCTTTGAGAGAGGGAGTTTTCAATCGCACTCCATCCAGCGACCGTCAGCTTATTGTTATTAGCCCATAG
>TRINITY_DN24253_c0_g1_i4.p2
ATGATGAGTAGTGTTGGTGCTGGTGTGCTGAGTGAATATTCTCCTTTGTCCGCTTTCAACTTTGCACTTCAACAACGATGTCGGGGTCCAAGTCAGACGCAGAAACAATCCAGTCTGCAGCCATCGGCGCTCCCGTGGCTCGGCTGGATGAAGCTTCTTACCAGGATGGGATACAGGAGAGACAGGCCATCGTGGATGCTCACGCAGTCGAAGGCTCCAAGGACGAATCGGTCTGGCAGGCTGAGAACGAAGAGCTTCTCCACGAGCTCAAGGAAGGCACGGAGGTGTGTATCGCTCTGA
>TRINITY_DN24253_c0_g1_i5.p1
ATGTACCAGATCTCTCAGATCGAGGCGCTCGACAATCTGGCTAACACGCTGACTAGCTTGGAGCTCGGAAGTAACAGAATCCGCCATATAACCAACTTGTCTTGTTTGACAAACTTGACTGAACTATGGCTAGGGCGAAACAAGATATCAAAACTTGAAGGATTAGATGCTCTCGTTAACCTCCGAAGTCTCTCAATCCAATCAAACCGGATCATCAAGCTGGAAGGCTTAGACAACCTGGTCAAATTAGAGGAGTTATACATCAGTCATAACGGGCTAACCTCAATAGGCGAAGGTCTTTCCGCCAATAACAAGCTGCGAGTGTTGGATGTTGGTGCGAATGAGATTAACGACATGAAGGGGATCGAGGGTCTAAGTGAGCTGGAGGAACTATGGGCTAATAACAATAAGCTGACGGTCGCTGGATGGAGTGCGATTGAAAACTCCCTCTCTCAAAGCGCGATGCCTCATCTCCAGACCGTCTATCTCGAGGGCAACCCTCTCCAACTCGAAATGGGCGCTAACTATCGAAGGAAAATTATGCTCGCTTGTCCCCAGCTGGTCCAAATTGACGCCACGTTTGTTAAAACTCAATAG
>TRINITY_DN24253_c0_g1_i6.p1
ATGTCGGGGTCCAAGTCAGACGCAGAAACAATCCAGTCTGCAGCCATCGGCGCTCCCGTGGCTCGGCTGGATGAAGCTTCTTACCAGGATGGGATACAGGAGAGACAGGCCATCGTGGATGCTCACGCAGTCGAAGGCTCCAAGGACGAATCGGTCTGGCAGGCTGAGAACGAAGAGCTTCTCCACGAGCTCAAGGAAGGCACGGAGGAACTCGAGCTCTCCCATTCCCGAATCAGAACCCTGCGAGGATTCGAAACCCATTTGCGCCGATTGGCGCCCTCCCTGAAGCGCATCAACCTCCGCCAAAATCTGATCAATAAGCTCAAGTTCACCCCCAAGATCGTTGCCACTGAAGCTGGGAGTGCTCCGCTCGAGGCAAAAGATCTGGAATCCGATCATTTTTCACCCCAAATTCTTGTTCAAGAGGAAACCGATCAAGCTATCTCGCCATTTGAACCGCTGAAATTGTTGGAAGAACTTGATTTGTACGATAACCAAATCGCCAAGATTGAAGGCCTCGATCACCTCCATAACCTCAAAACGTTGGATTTCAGCTTCAATACGATCAGACGAATCGAAAACCTCGACTCATTAACCTCATTGACGACCCTCTACCTCATTCAAAATAAGATCTCTCAGATCGAGGCGCTCGACAATCTGGCTAACACGCTGACTAGCTTGGAGCTCGGAAGTAACAGAATCCGCCATATAACCAACTTGTCTTGTTTGACAAACTTGACTGAACTATGGCTAGGGCGAAACAAGATATCAAAACTTGAAGGATTAGATGCTCTCGTTAACCTCCGAAGTCTCTCAATCCAATCAAACCGGATCATCAAGCTGGAAGGCTTAGACAACCTGGTCAAATTAGAGGAGTTATACATCAGTCATAACGGGCTAACCTCAATAGGCGAAGGTCTTTCCGCCAATAACAAGCTGCGAGTGTTGGATGTTGGTGCGAATGAGATTAACGACATGAAGGGGATCGAGGGTCTAAGTGAGCTGGAGGAACTATGGGTTTGTATCGGTTTGATCTTCCGTTTTGTCTTTGCCCCGCCCCCTCTCTGTGAAGATTGA
>TRINITY_DN24253_c0_g1_i6.p2
ATGAATATCTTGAGTTATGGTGTGTATGTTCAGTTTCGCGGCTCAGCCGGACATCATGTCCGCCCTTGCTTTTTCTTGTCCCAGTGGCTGGTGCGGATCTACGCATGGTTGGTCTATGCTCATCCTCTGCCTGAATTTCCGGTGTGCTTTGGATTAACGCTATTGAGTTTTAACAAACGTGGCGTCAATTTGGACCAGCTGGGGACAAGCGAGCATAATTTTCCTTCGATAGTTAGCGCCCATTTCGAGTTGGAGAGGGTTGCCCTCGAGATAGACGGTCTGGAGATGAGGCATCGCGCTTTGAGAGAGGGAGTTTTCAATCGCACTCCATCCAGCGACCGTCAGCTTATTGTTATTAGCCTTTTGTGTATACCAAGCAAGAAGAACCGCGTCAATCTTCACAGAGAGGGGGCGGGGCAAAGACAAAACGGAAGATCAAACCGATACAAACCCATAGTTCCTCCAGCTCACTTAGACCCTCGATCCCCTTCATGTCGTTAA
>TRINITY_DN24253_c0_g1_i6.p3
ATGATCGGATTCCAGATCTTTTGCCTCGAGCGGAGCACTCCCAGCTTCAGTGGCAACGATCTTGGGGGTGAACTTGAGCTTATTGATCAGATTTTGGCGGAGGTTGATGCGCTTCAGGGAGGGCGCCAATCGGCGCAAATGGGTTTCGAATCCTCGCAGGGTTCTGATTCGGGAATGGGAGAGCTCGAGTTCCTCCGTGCCTTCCTTGAGCTCGTGGAGAAGCTCTTCGTTCTCAGCCTGCCAGACCGATTCGTCCTTGGAGCCTTCGACTGCGTGAGCATCCACGATGGCCTGTCTCTCCTGTATCCCATCCTGGTAAGAAGCTTCATCCAGCCGAGCCACGGGAGCGCCGATGGCTGCAGACTGGATTGTTTCTGCGTCTGA
>TRINITY_DN24253_c0_g1_i6.p4
ATGATGAGTAGTGTTGGTGCTGGTGTGCTGAGTGAATATTCTCCTTTGTCCGCTTTCAACTTTGCACTTCAACAACGATGTCGGGGTCCAAGTCAGACGCAGAAACAATCCAGTCTGCAGCCATCGGCGCTCCCGTGGCTCGGCTGGATGAAGCTTCTTACCAGGATGGGATACAGGAGAGACAGGCCATCGTGGATGCTCACGCAGTCGAAGGCTCCAAGGACGAATCGGTCTGGCAGGCTGAGAACGAAGAGCTTCTCCACGAGCTCAAGGAAGGCACGGAGGAACTCGAGCTCTCCCATTCCCGAATCAGAACCCTGCGAGGATTCGAAACCCATTTGCGCCGATTGGCGCCCTCCCTGA
>TRINITY_DN24253_c0_g1_i1.p1
ATGTCGGGGTCCAAGTCAGACGCAGAAACAATCCAGTCTGCAGCCATCGGCGCTCCCGTGGCTCGGCTGGATGAAGCTTCTTACCAGGATGGGATACAGGAGAGACAGGCCATCGTGGATGCTCACGCAGTCGAAGGCTCCAAGGACGAATCGGTCTGGCAGGCTGAGAACGAAGAGCTTCTCCACGAGCTCAAGGAAGGCACGGAGGAACTCGAGCTCTCCCATTCCCGAATCAGAACCCTGCGAGGATTCGAAACCCATTTGCGCCGATTGGCGCCCTCCCTGAAGCGCATCAACCTCCGCCAAAATCTGATCAATAAGCTCAAGTTCACCCCCAAGATCGTTGCCACTGAAGCTGGGAGTGCTCCGCTCGAGGCAAAAGATCTGGAATCCGATCATTTTTCACCCCAAATTCTTGTTCAAGAGGAAACCGATCAAGCTATCTCGCCATTTGAACCGCTGAAATTGTTGGAAGAACTTGATTTGTACGATAACCAAATCGCCAAGATTGAAGGCCTCGATCACCTCCATAACCTCAAAACGTTGGATTTCAGCTTCAATACGATCAGACGAATCGAAAACCTCGACTCATTAACCTCATTGACGACCCTCTACCTCATTCAAAATAAGATCTCTCAGATCGAGGCGCTCGACAATCTGGCTAACACGCTGACTAGCTTGGAGCTCGGAAGTAACAGAATCCGCCATATAACCAACTTGTCTTGTTTGACAAACTTGACTGAACTATGGCTAGGGCGAAACAAGATATCAAAACTTGAAGGATTAGATGCTCTCGTTAACCTCCGAAGTCTCTCAATCCAATCAAACCGGATCATCAAGCTGGAAGGCTTAGACAACCTGGTCAAATTAGAGGAGTTATACATCAGTCATAACGGGCTAACCTCAATAGGCGAAGGTCTTTCCGCCAATAACAAGCTGCGAGTGTTGGATGTTGGTGCGAATGAGATTAACGACATGAAGGGGATCGAGGGTCTAAGTGAGCTGGAGGAACTATGGGCTAATAACAATAAGCTGACGGTCGCTGGATGGAGTGCGATTGAAAACTCCCTCTCTCAAAGCGCGATGCCTCATCTCCAGACCGTCTATCTCGAGGGCAACCCTCTCCAACTCGAAATGGGCGCTAACTATCGAAGGAAAATTATGCTCGCTTGTCCCCAGCTGGTCCAAATTGACGCCACGTTTGTTAAAACTCAATAG
>TRINITY_DN24253_c0_g1_i2.p1
CTCGAGCTCTCCCATTCCCGAATCAGAACCCTGCGAGGATTCGAAACCCATTTGCGCCGATTGGCGCCCTCCCTGAAGCGCATCAACCTCCGCCAAAATCTGATCAATAAGCTCAAGTTCACCCCCAAGATCGTTGCCACTGAAGCTGGGAGTGCTCCGCTCGAGGCAAAAGATCTGGAATCCGATCATTTTTCACCCCAAATTCTTGTTCAAGAGGAAACCGATCAAGCTATCTCGCCATTTGAACCGCTGAAATTGTTGGAAGAACTTGATTTGTACGATAACCAAATCGCCAAGATTGAAGGCCTCGATCACCTCCATAACCTCAAGTATACAATAACCCCCTTCCTACTCAACTTTGCAGCAAATTTCATCTCGGTTGGTCCTGATCAAGTCTCTAACCGGCATGACTTACTCTACCCCCTTTCACACGCAGAACGTTGGATTTCAGCTTCAATACGATCAGACGAATCGAAAACCTCGACTCATTAA
[truncated: 52,241,097 more chars]
